# Supplementary material for: In situ deca­rbonylation of N,N-di­methyl­formamide to form di­methyl­ammonium cations in the hybrid framework compound {[(CH3)2NH2]2[Zn{O3PC6H2(OH)2PO3}]}n
Source: Acta Crystallogr E Crystallogr Commun. 2019 Sep 27;75(Pt 10):1540–3. doi: 10.1107/S2056989019012969 (PMC6775749; doi:10.1107/S2056989019012969)
Supplement: Supplementary file 1 [file e-75-01540-sup1.cif]

##############################################################################
#                                                                            #
# This CIF contains the data in a paper accepted for publication in          #
# Acta Crystallographica Section E. It conforms to the requirements of       #
# Notes for Authors for Acta Crystallographica Section E, and has been       #
# peer reviewed under the auspices of the IUCr Commission on Journals.       #
#                                                                            #
# Full details of the Crystallographic Information File format               #
# are given in the paper "The Crystallographic Information File (CIF):       #
# a New Standard Archive File for Crystallography" by S. R. Hall, F. H.      #
# Allen and I. D. Brown [Acta Cryst. (1991), A47, 655-685].                  #
#                                                                            #
# The current version of the core CIF dictionary is obtainable from          #
# ftp://ftp.iucr.org/pub/cif_core.dic.                                       #
#                                                                            #
# Software is freely available for graphical display of the structure(s)     #
# in this CIF. For information consult the CIF software page                 #
# http://www.iucr.org/resources/cif/software.                                #
#                                                                            #
# This file may be used for bona fide research purposes within the           #
# scientific community so long as proper attribution is given to the journal # 
# article from which it was obtained.                                        #
#                                                                            #
##############################################################################
data_I
_audit_creation_method     'SHELXL-2016/6'
_journal_date_recd_electronic     2019-08-05
_journal_date_accepted     2019-09-19
_journal_name_full     'Acta Crystallographica, Section E'
_journal_year     2019
_journal_volume     75
_journal_issue     10
_journal_page_first     1540
_journal_page_last     1543
_journal_paper_category     GM
_journal_paper_doi     10.1107/S2056989019012969
_journal_coeditor_code     HB7847
_publ_contact_author_name     'Pius O. Adelani'
_publ_contact_author_address
;
Department of Chemistry and Biochemistry, St. Marys University, San Antonio,
 Texas 78228, USA
;
_publ_contact_author_email     'padelani@stmarytx.edu'
_publ_contact_author_fax     ?
_publ_contact_author_phone     '2104363804'
_publ_section_title
;
<i>In situ</i> decarbonylation of <i>N</i>,<i>N</i>-dimethylformamide to form
dimethylammonium cations in the hybrid framework compound
{[(CH~3~)~2~NH~2~]~2~[Zn{O~3~PC~6~H~2~(OH)~2~PO~3~}]}~<i>n</i>~
;
loop_
    _publ_author_name
    _publ_author_footnote
    _publ_author_address
    'Soriano, Josemaria S.' .
;
Department of Chemistry and Biochemistry, St. Mary's University, San Antonio,
Texas 78228,
USA
;
    'Galeas, Bryan E.' .
;
Department of Chemistry and Biochemistry, St. Mary's University, San Antonio,
Texas 78228,
USA
;
    'Garrett, Paul' .
;
Department of Chemistry and Biochemistry, St. Mary's University, San Antonio,
Texas 78228,
USA
;
    'Flores, Ryan A.' .
;
Department of Chemistry and Biochemistry, St. Mary's University, San Antonio,
Texas 78228,
USA
;
    'Pinedo, Juan L.' .
;
Department of Chemistry and Biochemistry, St. Mary's University, San Antonio,
Texas 78228,
USA
;
    'Kohlgruber, Tsuyoshi A.' .
;
Department of Civil and Environmental Engineering and Earth Sciences,
University of Notre Dame, Notre Dame, Indiana 46556,
USA
;
    'Felton, Daniel' .
;
Department of Chemistry and Biochemistry, University of Notre Dame, Notre Dame,
Indiana 46556,
USA
;
    'Adelani, Pius O.' .
;
Department of Chemistry and Biochemistry, St. Mary's University, San Antonio,
Texas 78228,
USA
;
_publ_section_synopsis
;
In the title hybrid organic--inorganic compound, the (CH~3~)~2~NH~2~^+^ cations
interact with the zinc--phosphonate framework <i>via</i> N---H...O hydrogen
bonds. The (CH~3~)~2~NH~2~^+^ cations were formed by the <i>in situ</i>
decarbonylation of the <i>N</i>,<i>N</i>-dimethylformamide (DMF) solvent.
;
_chemical_name_systematic
;
Poly[bis(dimethylammonium)
[(\m~4~-2,5-dihydroxybenzene-1,4-diphosphonato)zinc(II)]]
;
_chemical_name_common     ?
_chemical_formula_moiety     'C10 H20 N2 O8 P2 Zn'
_chemical_formula_sum     'C10 H20 N2 O8 P2 Zn'
_chemical_formula_iupac     '(C2 H8 N)2 [Zn (C6 H4 O8 P2)]'
_chemical_formula_weight     423.59
_chemical_melting_point     ?
_space_group_crystal_system     monoclinic
_space_group_name_H-M_alt     'P 21/n'
_space_group_name_Hall     '-P 2yn'
loop_
    _space_group_symop_operation_xyz
    'x, y, z'
    '-x+1/2, y+1/2, -z+1/2'
    '-x, -y, -z'
    'x-1/2, -y-1/2, z-1/2'
_cell_length_a     8.8455(5)
_cell_length_b     16.4492(9)
_cell_length_c     11.2721(6)
_cell_angle_alpha     90
_cell_angle_beta     97.3380(10)
_cell_angle_gamma     90
_cell_volume     1626.67(15)
_cell_formula_units_Z     4
_cell_measurement_reflns_used     8723
_cell_measurement_theta_min     2.20
_cell_measurement_theta_max     28.75
_cell_measurement_temperature     220(2)
_exptl_crystal_description     'block'
_exptl_crystal_colour     'colorless'
_exptl_crystal_size_max     0.090
_exptl_crystal_size_mid     0.030
_exptl_crystal_size_min     0.030
_exptl_crystal_density_diffrn     1.730
_exptl_crystal_density_meas     ?
_exptl_crystal_density_method     'not measured'
_exptl_crystal_F_000     872
_exptl_absorpt_coefficient_mu     1.748
_exptl_absorpt_correction_type     multi-scan
_exptl_absorpt_process_details
;
(SADABS; Krause <i>et al.</i>,  2015)
;
_exptl_absorpt_correction_T_min     0.7055
_exptl_absorpt_correction_T_max     0.7458
_diffrn_ambient_temperature     220(2)
_diffrn_source     'Incoatec micro-focus'
_diffrn_radiation_type     MoK\a
_diffrn_radiation_wavelength     0.71073
_diffrn_measurement_device_type     'Bruker APEXII'
_diffrn_measurement_method     'combination of \w and \f-scans '
_diffrn_detector_area_resol_mean     8.33
_diffrn_reflns_number     19692
_diffrn_reflns_av_R_equivalents     0.0267
_diffrn_reflns_av_unetI/netI     0.0214
_diffrn_reflns_theta_min     2.203
_diffrn_reflns_theta_max     28.969
_diffrn_reflns_theta_full     25.242
_diffrn_measured_fraction_theta_max     0.936
_diffrn_measured_fraction_theta_full     1.000
_diffrn_reflns_limit_h_min     -11
_diffrn_reflns_limit_h_max     11
_diffrn_reflns_limit_k_min     -22
_diffrn_reflns_limit_k_max     21
_diffrn_reflns_limit_l_min     -14
_diffrn_reflns_limit_l_max     14
_refine_special_details     ?
_reflns_number_total     4040
_reflns_number_gt     3582
_reflns_threshold_expression     'I > 2\s(I)'
_refine_ls_structure_factor_coef     Fsqd
_refine_ls_matrix_type     full
_refine_ls_R_factor_all     0.0273
_refine_ls_R_factor_gt     0.0219
_refine_ls_wR_factor_gt     0.0573
_refine_ls_wR_factor_ref     0.0596
_refine_ls_goodness_of_fit_ref     1.052
_refine_ls_restrained_S_all     1.052
_refine_ls_number_reflns     4040
_refine_ls_number_parameters     288
_refine_ls_number_restraints     1
_refine_ls_hydrogen_treatment     refall
_refine_ls_weighting_scheme     calc
_refine_ls_weighting_details
              'w=1/[\s^2^(Fo^2^)+(0.0327P)^2^+0.4955P] where P=(Fo^2^+2Fc^2^)/3'
_atom_sites_solution_hydrogens     difmap
_atom_sites_solution_primary     dual
_atom_sites_solution_secondary     difmap
_refine_ls_shift/su_max     0.002
_refine_ls_shift/su_mean     0.000
_refine_diff_density_max     0.422
_refine_diff_density_min     -0.308
_refine_ls_extinction_method     none
_refine_ls_extinction_coef     .
loop_
    _atom_type_symbol
    _atom_type_description
    _atom_type_scat_dispersion_real
    _atom_type_scat_dispersion_imag
    _atom_type_scat_source
    'C' 'C' 0.0033 0.0016
                         'International Tables Vol C Tables 4.2.6.8 and 6.1.1.4'
    'H' 'H' 0.0000 0.0000
                         'International Tables Vol C Tables 4.2.6.8 and 6.1.1.4'
    'N' 'N' 0.0061 0.0033
                         'International Tables Vol C Tables 4.2.6.8 and 6.1.1.4'
    'O' 'O' 0.0106 0.0060
                         'International Tables Vol C Tables 4.2.6.8 and 6.1.1.4'
    'P' 'P' 0.1023 0.0942
                         'International Tables Vol C Tables 4.2.6.8 and 6.1.1.4'
    'Zn' 'Zn' 0.2839 1.4301
                         'International Tables Vol C Tables 4.2.6.8 and 6.1.1.4'
_computing_data_collection
;
APEX3 (Bruker, 2015)
;
_computing_cell_refinement
;
SAINT (Bruker, 2015)
;
_computing_data_reduction
;
SAINT (Bruker, 2015)
;
_computing_structure_solution
;
<i>SHELXT2014/2</i> (Sheldrick, 2015a)
;
_computing_structure_refinement
;
<i>SHELXL2016/6</i> (Sheldrick, 2015b)
;
_computing_molecular_graphics
;
XP in SHELXTL (Sheldrick, 2008a)
;
_computing_publication_material
;
<i>CIFTAB</i> (Sheldrick, 2008b)
;
loop_
    _atom_site_type_symbol
    _atom_site_label
    _atom_site_fract_x
    _atom_site_fract_y
    _atom_site_fract_z
    _atom_site_U_iso_or_equiv
    _atom_site_adp_type
    _atom_site_calc_flag
    _atom_site_occupancy
    _atom_site_disorder_assembly
    _atom_site_disorder_group
    Zn Zn1 0.73693(2) 0.50748(2) -0.00920(2) 0.01208(6) Uani d 1 . .
    P P1 0.53496(4) 0.52463(2) 0.21300(3) 0.01348(9) Uani d 1 . .
    P P2 0.52017(4) 0.86078(2) 0.50529(3) 0.01240(8) Uani d 1 . .
    O O1 0.61568(13) 0.54669(7) 0.10670(10) 0.0251(3) Uani d 1 . .
    O O2 0.61879(14) 0.46378(7) 0.29864(11) 0.0241(3) Uani d 1 . .
    O O3 0.37005(12) 0.49818(6) 0.17307(10) 0.0173(2) Uani d 1 . .
    O O4 0.66080(13) 0.90494(6) 0.47282(10) 0.0217(2) Uani d 1 . .
    O O5 0.37382(13) 0.90513(7) 0.45507(10) 0.0220(2) Uani d 1 . .
    O O6 0.53036(13) 0.84096(7) 0.63713(9) 0.0216(2) Uani d 1 . .
    O O7 0.31114(15) 0.80860(7) 0.26689(12) 0.0287(3) Uani d 1 . .
    O O8 0.71416(17) 0.57148(8) 0.45775(13) 0.0382(4) Uani d 1 . .
    C C1 0.52417(16) 0.61778(9) 0.29782(13) 0.0137(3) Uani d 1 . .
    C C2 0.42525(17) 0.67996(9) 0.25376(13) 0.0161(3) Uani d 1 . .
    C C3 0.41615(17) 0.75253(9) 0.31601(13) 0.0155(3) Uani d 1 . .
    C C4 0.51147(16) 0.76540(8) 0.42426(13) 0.0128(3) Uani d 1 . .
    C C5 0.60872(17) 0.70290(9) 0.46917(14) 0.0176(3) Uani d 1 . .
    C C6 0.61546(17) 0.62969(9) 0.40804(14) 0.0186(3) Uani d 1 . .
    C C7 0.5494(3) 0.29794(13) 0.13241(19) 0.0387(5) Uani d 1 . .
    N N1 0.57872(18) 0.30131(9) 0.26452(15) 0.0277(3) Uani d 1 . .
    C C8 0.7362(3) 0.27776(15) 0.3120(2) 0.0443(5) Uani d 1 . .
    C C9 0.5188(3) 1.01513(14) 0.8070(2) 0.0356(4) Uani d 1 . .
    N N2 0.63088(18) 0.94927(9) 0.80290(13) 0.0246(3) Uani d 1 . .
    C C10 0.6615(3) 0.90359(13) 0.91563(18) 0.0371(5) Uani d 1 . .
    H H1A 0.568(2) 0.3527(14) 0.287(2) 0.038(6) Uiso d 1 . .
    H H1B 0.515(2) 0.2695(14) 0.2980(19) 0.037(6) Uiso d 1 . .
    H H2A 0.360(2) 0.6731(12) 0.1787(17) 0.026(5) Uiso d 1 . .
    H H2B 0.709(3) 0.9705(14) 0.783(2) 0.041(6) Uiso d 1 . .
    H H2C 0.588(3) 0.9111(15) 0.735(2) 0.054(7) Uiso d 1 . .
    H H5A 0.676(2) 0.7101(11) 0.5433(17) 0.024(5) Uiso d 1 . .
    H H7A 0.306(3) 0.8427(16) 0.316(2) 0.050(7) Uiso d 1 . .
    H H7B 0.450(3) 0.3113(17) 0.109(2) 0.071(9) Uiso d 1 . .
    H H7C 0.620(2) 0.3284(16) 0.101(2) 0.055(7) Uiso d 1 . .
    H H7D 0.566(3) 0.2430(15) 0.109(2) 0.044(6) Uiso d 1 . .
    H H8A 0.691(3) 0.5308(18) 0.410(3) 0.064(8) Uiso d 1 . .
    H H8B 0.806(3) 0.3177(15) 0.281(2) 0.052(7) Uiso d 1 . .
    H H8C 0.750(3) 0.2805(15) 0.402(2) 0.053(7) Uiso d 1 . .
    H H8D 0.748(3) 0.2232(16) 0.278(2) 0.056(7) Uiso d 1 . .
    H H9A 0.501(2) 1.0337(13) 0.729(2) 0.036(6) Uiso d 1 . .
    H H9B 0.569(3) 1.0562(16) 0.869(2) 0.054(7) Uiso d 1 . .
    H H9C 0.431(3) 0.9924(13) 0.828(2) 0.042(7) Uiso d 1 . .
    H H10A 0.719(4) 0.936(2) 0.970(3) 0.088(11) Uiso d 1 . .
    H H10B 0.564(4) 0.8940(17) 0.947(3) 0.077(9) Uiso d 1 . .
    H H10C 0.716(3) 0.8557(17) 0.902(2) 0.062(8) Uiso d 1 . .
loop_
    _atom_site_aniso_label
    _atom_site_aniso_U_11
    _atom_site_aniso_U_22
    _atom_site_aniso_U_33
    _atom_site_aniso_U_12
    _atom_site_aniso_U_13
    _atom_site_aniso_U_23
    Zn1 0.01243(9) 0.01005(9) 0.01414(9) -0.00104(6) 0.00319(6) -0.00073(6)
    P1 0.01327(18) 0.01165(17) 0.01539(18) 0.00072(13) 0.00134(14) -0.00453(14)
    P2 0.01391(18) 0.00907(17) 0.01421(18) 0.00096(13) 0.00174(14) -0.00254(13)
    O1 0.0271(6) 0.0243(6) 0.0268(6) -0.0033(5) 0.0146(5) -0.0084(5)
    O2 0.0287(6) 0.0141(5) 0.0268(6) 0.0053(5) -0.0070(5) -0.0053(5)
    O3 0.0153(5) 0.0196(5) 0.0167(5) -0.0027(4) 0.0006(4) -0.0046(4)
    O4 0.0219(6) 0.0142(5) 0.0302(6) -0.0051(4) 0.0085(5) -0.0057(4)
    O5 0.0210(6) 0.0185(5) 0.0253(6) 0.0094(4) -0.0018(5) -0.0068(5)
    O6 0.0331(6) 0.0162(5) 0.0152(5) -0.0024(5) 0.0023(5) -0.0024(4)
    O7 0.0350(7) 0.0169(6) 0.0293(7) 0.0113(5) -0.0149(5) -0.0073(5)
    O8 0.0463(8) 0.0237(7) 0.0367(8) 0.0212(6) -0.0249(6) -0.0140(6)
    C1 0.0132(7) 0.0125(7) 0.0156(7) 0.0004(5) 0.0019(5) -0.0032(5)
    C2 0.0177(7) 0.0144(7) 0.0152(7) -0.0005(6) -0.0020(6) -0.0025(6)
    C3 0.0158(7) 0.0123(6) 0.0176(7) 0.0023(5) -0.0005(6) 0.0002(5)
    C4 0.0142(7) 0.0105(6) 0.0141(7) -0.0008(5) 0.0029(5) -0.0016(5)
    C5 0.0184(7) 0.0160(7) 0.0168(7) 0.0018(6) -0.0032(6) -0.0032(6)
    C6 0.0192(7) 0.0147(7) 0.0207(8) 0.0062(6) -0.0028(6) -0.0032(6)
    C7 0.0482(13) 0.0331(11) 0.0375(11) -0.0098(10) 0.0162(10) -0.0045(9)
    N1 0.0312(8) 0.0175(7) 0.0373(9) -0.0035(6) 0.0154(7) -0.0030(6)
    C8 0.0363(11) 0.0374(12) 0.0601(16) 0.0052(9) 0.0091(11) -0.0063(11)
    C9 0.0353(11) 0.0405(11) 0.0326(11) 0.0034(9) 0.0096(9) 0.0022(9)
    N2 0.0254(8) 0.0297(8) 0.0202(7) -0.0096(6) 0.0087(6) -0.0050(6)
    C10 0.0577(14) 0.0300(10) 0.0236(9) 0.0000(10) 0.0052(9) -0.0045(8)
_geom_special_details
;
 All esds (except the esd in the dihedral angle between two l.s. planes)
 are estimated using the full covariance matrix.  The cell esds are taken
 into account individually in the estimation of esds in distances, angles
 and torsion angles; correlations between esds in cell parameters are only
 used when they are defined by crystal symmetry.  An approximate (isotropic)
 treatment of cell esds is used for estimating esds involving l.s. planes.
;
loop_
    _geom_bond_atom_site_label_1
    _geom_bond_atom_site_label_2
    _geom_bond_site_symmetry_2
    _geom_bond_distance
    _geom_bond_publ_flag
    Zn1 O1 . 1.9055(11) ?
    Zn1 O3 3_665 1.9671(11) ?
    Zn1 O4 2_645 1.9330(11) ?
    Zn1 O5 4_675 1.9543(10) ?
    P1 O1 . 1.5151(12) ?
    P1 O2 . 1.5169(12) ?
    P1 O3 . 1.5337(11) ?
    P1 C1 . 1.8150(14) ?
    P2 O6 . 1.5129(11) ?
    P2 O4 . 1.5249(11) ?
    P2 O5 . 1.5301(11) ?
    P2 C4 . 1.8121(14) ?
    O7 C3 . 1.3743(18) ?
    O7 H7A . 0.79(3) ?
    O8 C6 . 1.3668(19) ?
    O8 H8A . 0.86(3) ?
    C1 C2 . 1.395(2) ?
    C1 C6 . 1.406(2) ?
    C2 C3 . 1.392(2) ?
    C2 H2A . 0.968(19) ?
    C3 C4 . 1.408(2) ?
    C4 C5 . 1.394(2) ?
    C5 C6 . 1.392(2) ?
    C5 H5A . 0.971(19) ?
    C7 N1 . 1.480(3) ?
    C7 H7B . 0.92(2) ?
    C7 H7C . 0.91(2) ?
    C7 H7D . 0.96(2) ?
    N1 C8 . 1.479(3) ?
    N1 H1A . 0.89(2) ?
    N1 H1B . 0.89(2) ?
    C8 H8B . 1.00(3) ?
    C8 H8C . 1.01(3) ?
    C8 H8D . 0.98(3) ?
    C9 N2 . 1.473(3) ?
    C9 H9A . 0.92(2) ?
    C9 H9B . 1.03(3) ?
    C9 H9C . 0.92(3) ?
    N2 C10 . 1.471(2) ?
    N2 H2B . 0.83(2) ?
    N2 H2C . 1.02(3) ?
    C10 H10A . 0.92(4) ?
    C10 H10B . 0.98(3) ?
    C10 H10C . 0.95(3) ?
loop_
    _geom_angle_atom_site_label_1
    _geom_angle_atom_site_label_2
    _geom_angle_atom_site_label_3
    _geom_angle_site_symmetry_1
    _geom_angle_site_symmetry_3
    _geom_angle
    _geom_angle_publ_flag
    O1 Zn1 O4 . 2_645 116.04(5) ?
    O1 Zn1 O5 . 4_675 108.06(5) ?
    O4 Zn1 O5 2_645 4_675 113.58(5) ?
    O1 Zn1 O3 . 3_665 114.48(5) ?
    O4 Zn1 O3 2_645 3_665 108.30(5) ?
    O5 Zn1 O3 4_675 3_665 94.45(4) ?
    O1 P1 O2 . . 114.83(7) ?
    O1 P1 O3 . . 111.25(7) ?
    O2 P1 O3 . . 111.65(7) ?
    O1 P1 C1 . . 106.03(7) ?
    O2 P1 C1 . . 106.03(7) ?
    O3 P1 C1 . . 106.38(6) ?
    O6 P2 O4 . . 112.98(7) ?
    O6 P2 O5 . . 114.05(7) ?
    O4 P2 O5 . . 111.20(7) ?
    O6 P2 C4 . . 107.57(6) ?
    O4 P2 C4 . . 105.95(6) ?
    O5 P2 C4 . . 104.29(6) ?
    P1 O1 Zn1 . . 145.53(8) ?
    P1 O3 Zn1 . 3_665 127.91(7) ?
    P2 O4 Zn1 . 2_655 137.62(7) ?
    P2 O5 Zn1 . 4_576 142.34(7) ?
    C3 O7 H7A . . 107.0(18) ?
    C6 O8 H8A . . 101.6(19) ?
    C2 C1 C6 . . 118.38(13) ?
    C2 C1 P1 . . 120.27(11) ?
    C6 C1 P1 . . 121.34(11) ?
    C3 C2 C1 . . 121.54(14) ?
    C3 C2 H2A . . 118.3(11) ?
    C1 C2 H2A . . 120.1(11) ?
    O7 C3 C2 . . 116.88(13) ?
    O7 C3 C4 . . 123.19(13) ?
    C2 C3 C4 . . 119.93(13) ?
    C5 C4 C3 . . 118.52(13) ?
    C5 C4 P2 . . 118.11(11) ?
    C3 C4 P2 . . 123.32(11) ?
    C6 C5 C4 . . 121.45(14) ?
    C6 C5 H5A . . 118.1(11) ?
    C4 C5 H5A . . 120.4(11) ?
    O8 C6 C5 . . 117.94(14) ?
    O8 C6 C1 . . 121.95(13) ?
    C5 C6 C1 . . 120.11(13) ?
    N1 C7 H7B . . 108.8(17) ?
    N1 C7 H7C . . 109.5(15) ?
    H7B C7 H7C . . 116(2) ?
    N1 C7 H7D . . 107.5(14) ?
    H7B C7 H7D . . 109(2) ?
    H7C C7 H7D . . 106(2) ?
    C8 N1 C7 . . 112.97(17) ?
    C8 N1 H1A . . 106.0(14) ?
    C7 N1 H1A . . 107.9(14) ?
    C8 N1 H1B . . 108.3(14) ?
    C7 N1 H1B . . 111.4(14) ?
    H1A N1 H1B . . 110(2) ?
    N1 C8 H8B . . 107.3(14) ?
    N1 C8 H8C . . 110.0(14) ?
    H8B C8 H8C . . 109(2) ?
    N1 C8 H8D . . 104.0(15) ?
    H8B C8 H8D . . 111(2) ?
    H8C C8 H8D . . 115(2) ?
    N2 C9 H9A . . 104.4(14) ?
    N2 C9 H9B . . 105.8(14) ?
    H9A C9 H9B . . 116(2) ?
    N2 C9 H9C . . 107.6(14) ?
    H9A C9 H9C . . 109(2) ?
    H9B C9 H9C . . 113(2) ?
    C10 N2 C9 . . 113.51(16) ?
    C10 N2 H2B . . 112.3(17) ?
    C9 N2 H2B . . 106.7(16) ?
    C10 N2 H2C . . 110.0(14) ?
    C9 N2 H2C . . 106.8(14) ?
    H2B N2 H2C . . 107(2) ?
    N2 C10 H10A . . 108(2) ?
    N2 C10 H10B . . 108.4(17) ?
    H10A C10 H10B . . 107(2) ?
    N2 C10 H10C . . 109.3(16) ?
    H10A C10 H10C . . 110(3) ?
    H10B C10 H10C . . 114(2) ?
loop_
    _geom_torsion_atom_site_label_1
    _geom_torsion_atom_site_label_2
    _geom_torsion_atom_site_label_3
    _geom_torsion_atom_site_label_4
    _geom_torsion_site_symmetry_1
    _geom_torsion_site_symmetry_2
    _geom_torsion_site_symmetry_3
    _geom_torsion_site_symmetry_4
    _geom_torsion
    _geom_torsion_publ_flag
    O2 P1 O1 Zn1 . . . . 37.88(16) ?
    O3 P1 O1 Zn1 . . . . -90.15(14) ?
    C1 P1 O1 Zn1 . . . . 154.59(13) ?
    O1 P1 O3 Zn1 . . . 3_665 -0.87(10) ?
    O2 P1 O3 Zn1 . . . 3_665 -130.59(8) ?
    C1 P1 O3 Zn1 . . . 3_665 114.17(8) ?
    O6 P2 O4 Zn1 . . . 2_655 -63.56(12) ?
    O5 P2 O4 Zn1 . . . 2_655 66.18(12) ?
    C4 P2 O4 Zn1 . . . 2_655 178.91(10) ?
    O6 P2 O5 Zn1 . . . 4_576 43.33(14) ?
    O4 P2 O5 Zn1 . . . 4_576 -85.85(13) ?
    C4 P2 O5 Zn1 . . . 4_576 160.39(11) ?
    O1 P1 C1 C2 . . . . 71.83(13) ?
    O2 P1 C1 C2 . . . . -165.68(12) ?
    O3 P1 C1 C2 . . . . -46.70(14) ?
    O1 P1 C1 C6 . . . . -107.45(13) ?
    O2 P1 C1 C6 . . . . 15.04(15) ?
    O3 P1 C1 C6 . . . . 134.02(13) ?
    C6 C1 C2 C3 . . . . 0.2(2) ?
    P1 C1 C2 C3 . . . . -179.06(12) ?
    C1 C2 C3 O7 . . . . -177.72(14) ?
    C1 C2 C3 C4 . . . . 2.0(2) ?
    O7 C3 C4 C5 . . . . 176.85(14) ?
    C2 C3 C4 C5 . . . . -2.8(2) ?
    O7 C3 C4 P2 . . . . -5.8(2) ?
    C2 C3 C4 P2 . . . . 174.51(11) ?
    O6 P2 C4 C5 . . . . -43.03(13) ?
    O4 P2 C4 C5 . . . . 78.06(13) ?
    O5 P2 C4 C5 . . . . -164.49(12) ?
    O6 P2 C4 C3 . . . . 139.65(13) ?
    O4 P2 C4 C3 . . . . -99.26(13) ?
    O5 P2 C4 C3 . . . . 18.19(14) ?
    C3 C4 C5 C6 . . . . 1.5(2) ?
    P2 C4 C5 C6 . . . . -175.95(12) ?
    C4 C5 C6 O8 . . . . 179.76(15) ?
    C4 C5 C6 C1 . . . . 0.7(2) ?
    C2 C1 C6 O8 . . . . 179.40(15) ?
    P1 C1 C6 O8 . . . . -1.3(2) ?
    C2 C1 C6 C5 . . . . -1.6(2) ?
    P1 C1 C6 C5 . . . . 177.73(12) ?
loop_
    _geom_hbond_atom_site_label_D
    _geom_hbond_atom_site_label_H
    _geom_hbond_atom_site_label_A
    _geom_hbond_site_symmetry_A
    _geom_hbond_distance_DH
    _geom_hbond_distance_HA
    _geom_hbond_distance_DA
    _geom_hbond_angle_DHA
    O7 H7A O5 1_555 0.79(2) 1.91(2) 2.6510(17) 156(3)
    O8 H8A O2 1_555 0.87(3) 1.73(3) 2.5846(18) 168(3)
    N1 H1A O2 1_555 0.89(2) 1.88(2) 2.7168(19) 155.2(18)
    N1 H1B O6 3_666 0.89(2) 2.02(2) 2.8125(19) 148.3(18)
    N2 H2B O3 4_676 0.83(3) 2.07(3) 2.8558(19) 158(2)
    N2 H2C O6 1_555 1.03(2) 1.63(2) 2.6518(18) 173(2)
    C7 H7C O4 2_645 0.91(2) 2.54(2) 3.443(3) 173.8(19)
    C9 H9B O8 2_656 1.03(3) 2.57(2) 3.445(3) 142.6(19)
    C10 H10A O8 2_656 0.92(3) 2.42(3) 3.236(3) 148(3)
_shelx_space_group_comment
;
The symmetry employed for this shelxl refinement is uniquely defined
by the following loop, which should always be used as a source of
symmetry information in preference to the above space-group names.
They are only intended as comments.
;
_shelx_estimated_absorpt_T_min     0.859
_shelx_estimated_absorpt_T_max     0.949
_shelx_hkl_file
;
   1   0   0    0.00    0.50
   1   0   0    0.10    0.50
  -1   0   0   -1.10    0.60
  -1   0   0   -0.50    0.30
   2   0   0  277.57    7.50
  -2   0   0  275.07    7.70
  -2   0   0  279.47    6.60
   2   0   0  274.47    7.10
  -3   0   0    0.50    1.20
   3   0   0   -1.50    0.90
   3   0   0   -1.50    0.80
  -3   0   0    0.80    0.70
  -4   0   0  780.82   17.60
   4   0   0  747.03   18.60
  -4   0   0  758.22   19.80
   4   0   0  764.62   19.40
   5   0   0   -0.70    1.20
  -5   0   0    1.50    1.70
  -5   0   0    0.80    0.90
   5   0   0   -0.40    1.50
   6   0   0  169.08    6.60
  -6   0   0  190.48    8.20
   6   0   0  168.58    7.50
   7   0   0   -1.80    1.70
   7   0   0    1.40    2.10
  -7   0   0   -2.00    2.40
   8   0   0 1137.29   28.70
   8   0   0 1097.99   30.20
  -8   0   0 1116.89   31.10
  -9   0   0    0.60    3.50
   9   0   0   -4.20    2.70
   9   0   0   -2.30    2.40
 -10   0   0  101.59    9.30
  10   0   0  112.99    8.60
  11   0   0   -2.80    4.20
 -11   0   0    2.10    5.20
   0  -1   0   -7.30    0.20
   0   1   0   -6.80    0.20
   0   1   0   -6.70    0.30
   1  -1   0  324.77    7.80
   1  -1   0  332.07    7.80
   1   1   0  332.67    7.60
  -1   1   0  319.67    8.00
   1   1   0  313.97    7.80
   1   1   0  324.47    7.80
   1   1   0  321.97    7.70
   2  -1   0   -0.60    0.90
   2  -1   0    0.40    0.90
   2   1   0    0.60    0.80
   2   1   0    0.30    0.70
  -2   1   0   -0.50    1.00
   2   1   0    1.50    1.00
   2   1   0    0.40    0.90
   3  -1   0  155.28    5.00
  -3  -1   0  160.88    4.60
  -3  -1   0  154.78    5.70
  -3   1   0  149.99    3.70
   3   1   0  146.49    4.60
  -3   1   0  138.79    5.40
  -4  -1   0   -1.20    1.00
  -4  -1   0    1.30    1.80
   4  -1   0    0.50    1.40
   4  -1   0    1.00    1.20
  -4   1   0    1.70    1.70
   4   1   0    1.10    1.50
  -4   1   0    0.30    0.60
   4   1   0    1.80    1.10
   5  -1   0   24.70    2.60
  -5  -1   0   25.20    3.40
  -5  -1   0   27.00    2.20
   5  -1   0   21.90    2.80
  -5   1   0   21.80    1.40
  -5   1   0   24.40    3.20
   5   1   0   26.10    3.20
   5   1   0   23.10    2.40
   6  -1   0   24.30    3.40
  -6  -1   0   27.30    3.90
   6  -1   0   31.60    3.20
  -6   1   0   34.50    4.20
   6   1   0   30.60    3.10
   6   1   0   36.10    4.00
   7  -1   0  567.84   16.00
  -7  -1   0  577.14   18.10
   7  -1   0  557.24   17.20
  -7   1   0  554.54   17.70
   7   1   0  564.24   15.70
   7   1   0  553.54   17.20
   8  -1   0  254.37   11.00
   8  -1   0  244.48    9.60
  -8  -1   0  271.67   11.90
  -8   1   0  258.47   11.70
   8   1   0  268.37    9.70
   8   1   0  280.07   11.30
   9  -1   0  204.38    9.40
  -9  -1   0  228.48   11.30
   9  -1   0  217.28   10.50
  -9   1   0  226.78   11.40
   9   1   0  212.38   10.60
  10  -1   0  221.88   11.60
 -10  -1   0  232.78   12.40
 -10   1   0  254.27   13.10
  10   1   0  249.48   12.10
 -11  -1   0  327.57   16.20
  11  -1   0  306.77   15.20
  11   1   0  328.97   15.40
 -11   1   0  326.07   16.20
   0  -2   0 4733.13  102.99
   0   2   0 4862.31  103.69
   0   2   0 4476.65  102.19
   1  -2   0    3.90    0.80
   1  -2   0    3.10    0.80
   1   2   0    2.90    0.70
   1   2   0    3.50    0.90
  -1   2   0    3.60    0.70
   1   2   0    3.50    0.80
  -1   2   0    3.10    1.00
   1   2   0    4.50    1.00
   2  -2   0 2128.39   46.70
   2  -2   0 2057.39   46.70
   2   2   0 2139.09   46.80
   2   2   0 2070.89   46.50
   2   2   0 2021.00   46.70
  -2   2   0 2091.49   47.10
  -2   2   0 2087.89   45.50
   2   2   0 2155.38   46.20
   3  -2   0  231.08    7.20
   3  -2   0  247.98    7.10
  -3  -2   0  238.78    6.80
   3   2   0  229.88    7.20
   3   2   0  251.87    7.40
  -3   2   0  234.88    7.60
   3   2   0  236.28    6.50
  -4  -2   0  180.98    5.80
   4  -2   0  175.78    6.50
   4  -2   0  178.88    6.20
  -4  -2   0  171.58    6.90
   4   2   0  172.58    5.60
  -4   2   0  185.28    6.90
   4   2   0  186.18    6.60
   5  -2   0   31.70    2.90
  -5  -2   0   27.90    2.40
   5  -2   0   29.50    3.20
  -5  -2   0   24.20    3.50
  -5   2   0   23.50    3.10
   5   2   0   27.00    3.10
   5   2   0   28.60    2.50
  -6  -2   0  213.68    7.00
  -6  -2   0  208.88    9.10
   6  -2   0  221.38    8.00
   6  -2   0  200.08    8.40
   6   2   0  215.18    7.30
   6   2   0  215.98    8.50
  -6   2   0  193.68    8.50
   7  -2   0  205.28    8.90
  -7  -2   0  193.08    9.30
   7  -2   0  201.18    8.00
   7   2   0  193.68    8.80
  -7   2   0  191.88    9.00
   7   2   0  193.28    7.30
   8  -2   0  708.73   21.20
   8  -2   0  716.93   20.00
  -8  -2   0  729.73   22.30
   8   2   0  693.33   21.20
  -8   2   0  663.53   21.50
   8   2   0  716.83   19.20
   9  -2   0    6.70    3.60
   9  -2   0   10.70    3.30
  -9  -2   0   13.30    4.40
   9   2   0    7.10    3.40
  -9   2   0   10.30    4.20
  10  -2   0  342.57   14.40
 -10  -2   0  334.57   15.00
 -10   2   0  318.27   15.00
  10   2   0  322.37   14.10
  11  -2   0    9.40    5.00
 -11  -2   0    0.50    5.50
 -11   2   0   -3.40    4.50
  11   2   0   11.00    5.10
   0  -3   0   -4.40    0.60
   0   3   0   -2.80    0.80
   0   3   0   -3.70    0.90
   1  -3   0 1185.48   25.40
  -1  -3   0 1141.59   25.40
   1  -3   0 1105.09   25.80
   1   3   0 1154.18   26.00
   1   3   0 1160.68   25.40
   1   3   0 1091.79   25.70
  -1   3   0 1129.19   25.50
  -1   3   0 1152.78   25.90
   2  -3   0 2217.58   48.70
   2  -3   0 2143.49   48.80
   2   3   0 2289.37   49.00
   2   3   0 2204.28   48.70
   2   3   0 2195.08   48.80
   2   3   0 2194.28   48.20
  -2   3   0 2036.80   49.00
  -2   3   0 2187.88   47.80
   3  -3   0   89.29    3.80
   3  -3   0   89.69    3.80
  -3   3   0   84.29    4.00
   3   3   0   84.99    3.20
   3   3   0   87.69    3.60
   3   3   0   82.49    3.70
   3   3   0   88.39    3.90
  -4  -3   0   -0.50    1.10
   4  -3   0    2.20    1.50
   4  -3   0    0.30    1.40
  -4   3   0    0.20    1.60
   4   3   0   -1.00    1.40
   4   3   0   -1.00    0.90
   4   3   0   -0.40    1.30
   5  -3   0 1296.77   31.40
   5  -3   0 1334.07   31.90
  -5  -3   0 1304.07   30.80
  -5  -3   0 1259.67   32.50
   5   3   0 1288.77   30.40
  -5   3   0 1287.97   32.40
   5   3   0 1341.57   32.00
   6  -3   0  401.06   12.70
  -6  -3   0  405.16   11.30
   6  -3   0  380.86   11.90
  -6  -3   0  372.46   13.20
   6   3   0  407.46   12.70
  -6   3   0  367.96   12.80
   6   3   0  383.56   11.10
  -7  -3   0    2.00    2.80
   7  -3   0    0.10    2.20
   7  -3   0    3.20    2.20
   7   3   0    1.50    2.20
  -7   3   0    0.00    2.40
   7   3   0   -1.00    1.60
   8  -3   0   22.40    3.70
   8  -3   0   27.20    4.30
  -8  -3   0   23.10    4.30
   8   3   0   18.90    3.90
  -8   3   0   24.90    4.50
  -9  -3   0  145.69   10.00
   9  -3   0  182.08    9.60
   9  -3   0  189.08    8.90
   9   3   0  172.08    9.60
  -9   3   0  180.68   10.40
  10  -3   0   22.40    5.10
  10  -3   0   25.10    4.60
 -10  -3   0   28.60    6.00
  10   3   0   28.50    5.40
 -10   3   0   20.10    5.10
 -11  -3   0  247.68   14.60
  11  -3   0  248.68   13.50
 -11   3   0  243.28   14.00
  11   3   0  237.88   13.00
   0  -4   0 3482.35   77.29
   0   4   0 3463.05   77.49
   0   4   0 3579.44   77.79
   0   4   0 3593.64   76.59
   1  -4   0  176.98    4.50
  -1  -4   0  181.88    4.80
   1  -4   0  171.28    5.10
   1   4   0  171.68    5.40
   1   4   0  175.38    4.50
  -1   4   0  161.08    5.10
   1   4   0  162.88    5.00
  -1   4   0  173.78    4.90
   2  -4   0 1410.36   32.90
   2  -4   0 1429.46   32.40
  -2   4   0 1390.26   33.10
   2   4   0 1464.85   32.60
   2   4   0 1421.76   32.90
  -2   4   0 1444.16   32.00
   2   4   0 1468.55   32.20
   2   4   0 1432.36   33.00
   3  -4   0  152.28    5.40
   3  -4   0  163.38    5.60
   3   4   0  157.68    5.40
  -3   4   0  150.48    5.80
  -3   4   0  154.98    4.00
   3   4   0  152.08    4.70
   3   4   0  153.18    5.50
   3   4   0  152.58    5.30
  -4  -4   0  793.02   19.70
   4  -4   0  779.22   19.70
   4  -4   0  784.52   19.80
   4   4   0  777.02   18.70
   4   4   0  798.62   20.10
  -4   4   0  762.02   20.40
   4   4   0  761.82   19.70
   5  -4   0 1599.04   39.10
   5  -4   0 1633.64   39.00
  -5  -4   0 1665.73   38.70
   5   4   0 1650.83   37.80
   5   4   0 1671.43   39.50
   5   4   0 1642.14   39.30
  -5   4   0 1638.14   39.90
  -6  -4   0 1394.56   36.80
  -6  -4   0 1479.65   34.80
   6  -4   0 1438.66   35.40
   6  -4   0 1466.55   35.90
  -6   4   0 1437.86   36.40
   6   4   0 1438.66   34.10
   6   4   0 1495.95   36.00
   7  -4   0   22.00    3.60
   7  -4   0   26.50    3.60
  -7  -4   0   22.70    4.40
  -7   4   0   23.90    4.10
   7   4   0   22.70    3.00
   7   4   0   15.70    3.30
   8  -4   0  235.98    9.70
   8  -4   0  230.28   10.20
  -8  -4   0  222.78   10.90
   8   4   0  223.88   10.20
  -8   4   0  238.48   11.00
   9  -4   0   96.79    6.90
  -9  -4   0  104.39    9.20
   9  -4   0  110.69    8.00
  -9   4   0   96.39    8.50
   9   4   0   93.99    8.00
 -10  -4   0  176.48   11.50
  10  -4   0  175.08   10.50
  10  -4   0  148.89    9.30
 -10   4   0  162.68   10.90
  10   4   0  153.28    9.80
  11  -4   0   11.00    5.30
 -11  -4   0   11.30    6.30
 -11   4   0    9.40    6.00
  11   4   0    7.50    4.80
   0  -5   0    2.30    1.00
   0   5   0    2.80    1.30
   1  -5   0 2649.83   59.09
  -1  -5   0 2685.93   58.59
   1   5   0 2644.04   59.49
  -1   5   0 2642.14   58.09
  -1   5   0 2748.82   59.29
  -1   5   0 2672.13   58.99
   1   5   0 2699.33   58.19
   1   5   0 2499.05   58.99
   2  -5   0   49.99    2.90
  -2  -5   0   45.50    2.20
   2  -5   0   48.30    2.30
  -2   5   0   51.29    2.90
   2   5   0   49.60    2.40
   2   5   0   48.60    3.00
   2   5   0   45.50    2.80
  -2   5   0   51.09    2.30
   3  -5   0  664.73   16.80
   3  -5   0  661.23   16.30
  -3   5   0  646.34   17.10
   3   5   0  648.34   16.40
  -3   5   0  675.33   15.20
   3   5   0  627.74   16.70
   3   5   0  660.23   15.80
   3   5   0  668.63   16.90
   4  -5   0  314.37    7.50
   4  -5   0  315.57    9.80
  -4  -5   0  328.17   10.00
   4  -5   0  308.57    9.50
   4   5   0  309.57    9.90
   4   5   0  325.87    9.70
  -4   5   0  331.37   10.40
   4   5   0  313.17    8.70
  -5  -5   0   61.49    3.90
   5  -5   0   46.10    3.90
   5  -5   0   52.69    4.00
   5   5   0   57.89    3.20
  -5   5   0   52.49    4.20
   5   5   0   41.60    3.80
   5   5   0   52.29    3.90
   6  -5   0   -1.30    1.70
   6  -5   0    0.90    2.00
  -6  -5   0   -0.40    1.80
   6   5   0    1.40    2.00
   6   5   0    1.60    1.50
   6   5   0   -4.50    1.90
  -6   5   0    0.20    2.30
  -7  -5   0   37.80    5.00
   7  -5   0   43.80    4.80
   7  -5   0   46.90    4.60
   7   5   0   39.50    3.60
  -7   5   0   44.80    5.10
   7   5   0   41.50    4.60
   8  -5   0   20.00    3.70
  -8  -5   0   26.30    5.00
   8  -5   0   25.70    4.20
  -8   5   0   18.20    4.40
   8   5   0   25.10    4.40
  -9  -5   0   83.69    8.40
   9  -5   0   59.89    5.90
   9  -5   0   62.59    6.60
   9   5   0   71.09    6.90
  -9   5   0   80.59    8.10
  10  -5   0    5.40    3.70
 -10  -5   0   -0.50    4.40
  10  -5   0   -1.20    3.60
  10   5   0   -2.60    3.60
 -10   5   0   -3.10    4.10
 -11  -5   0  272.17   15.60
  11  -5   0  258.17   13.60
 -11   5   0  265.97   14.70
  11   5   0  268.47   13.80
   0  -6   0 2863.41   62.49
   0   6   0 2742.73   62.69
   0   6   0 2848.71   63.09
  -1  -6   0  218.28    6.20
   1  -6   0  212.28    6.60
   1   6   0  209.68    6.60
   1   6   0  226.68    7.20
  -1   6   0  211.48    6.60
  -1   6   0  224.28    5.50
  -1   6   0  216.48    6.70
   1   6   0  225.08    5.60
  -2  -6   0    7.20    1.20
   2  -6   0    7.80    1.20
   2  -6   0    6.70    1.50
  -2   6   0    7.30    1.60
   2   6   0    7.30    1.80
  -2   6   0    9.50    1.40
   2   6   0    5.20    1.40
   2   6   0   10.70    1.40
   3  -6   0  147.69    5.80
   3  -6   0  149.29    5.20
  -3  -6   0  142.69    4.80
  -3   6   0  148.49    5.90
   3   6   0  153.58    5.30
   3   6   0  154.48    5.70
  -3   6   0  149.59    4.60
   3   6   0  147.59    5.90
   4  -6   0 1879.31   44.50
   4  -6   0 1878.51   43.80
  -4  -6   0 1902.81   44.70
   4  -6   0 1878.41   42.00
   4   6   0 1874.61   43.90
   4   6   0 1863.61   42.90
  -4   6   0 1931.31   44.90
   4   6   0 1945.91   44.60
   4   6   0 1909.41   44.40
   5  -6   0  267.37    9.40
  -5  -6   0  281.87    9.60
   5  -6   0  271.67    9.20
   5   6   0  274.27    9.60
  -5   6   0  256.27    9.70
   5   6   0  269.97    9.30
   5   6   0  267.87    8.10
   6  -6   0  315.07   10.80
   6  -6   0  313.17   10.90
  -6  -6   0  318.97   10.80
  -6   6   0  328.77   11.70
   6   6   0  304.37   10.80
   6   6   0  291.97    9.30
   6   6   0  309.67   11.00
  -7  -6   0  227.18   10.60
   7  -6   0  227.48    9.50
  -7  -6   0  219.98    9.00
   7  -6   0  227.88    9.40
   7   6   0  214.48    9.40
  -7   6   0  216.88   10.00
  -8  -6   0  196.78   10.70
   8  -6   0  210.18    9.40
   8  -6   0  190.78    9.50
  -8   6   0  214.78   10.50
   8   6   0  195.78    9.70
  -9  -6   0   91.29    8.60
   9  -6   0  109.79    8.00
   9  -6   0  100.79    7.60
   9   6   0  115.79    8.10
  -9   6   0   99.19    8.60
 -10  -6   0  148.69   11.10
  10  -6   0  133.89    9.50
  10  -6   0  131.79    9.30
 -10   6   0  138.89   10.20
  10   6   0  138.89    9.40
  11  -6   0   38.80    6.80
  11  -6   0   40.00    7.30
 -11  -6   0   33.40    7.90
  11   6   0   43.20    6.90
 -11   6   0   26.70    6.40
   0  -7   0    3.80    1.20
   0   7   0    2.80    1.20
   1  -7   0   43.70    2.80
  -1  -7   0   47.60    2.50
  -1   7   0   45.00    1.70
   1   7   0   45.00    3.20
   1   7   0   43.70    1.80
   1   7   0   39.00    2.60
  -1   7   0   40.60    2.80
  -1   7   0   42.30    2.70
   2  -7   0   -2.30    1.20
  -2  -7   0   -0.20    0.90
  -2   7   0   -1.20    1.10
  -2   7   0   -0.60    0.90
   2   7   0   -0.60    1.30
  -2   7   0   -1.40    1.00
   2   7   0    0.70    1.50
   2   7   0    0.20    0.90
   3  -7   0 1070.09   26.30
  -3  -7   0 1089.09   25.10
   3  -7   0 1115.39   25.30
  -3   7   0 1046.60   24.90
  -3   7   0 1045.40   26.40
   3   7   0 1050.09   25.40
   3   7   0 1056.09   26.30
   3   7   0 1099.59   26.70
  -4  -7   0   51.69    3.90
   4  -7   0   50.29    2.70
   4  -7   0   43.00    3.70
  -4  -7   0   49.20    3.00
   4  -7   0   59.39    3.60
   4   7   0   55.69    3.90
   4   7   0   52.19    3.70
   4   7   0   52.89    3.50
  -4   7   0   52.89    3.90
   5  -7   0    2.20    1.70
  -5  -7   0   -0.40    1.80
   5  -7   0    3.70    2.10
  -5   7   0   -1.70    1.70
   5   7   0   -0.30    1.90
   5   7   0    2.40    1.80
   5   7   0    0.30    1.30
  -6  -7   0   18.70    3.40
   6  -7   0   16.10    3.00
   6  -7   0   12.90    2.70
   6   7   0   14.70    2.30
   6   7   0   16.40    3.00
   6   7   0   15.90    3.20
  -6   7   0   10.40    2.90
  -7  -7   0   26.20    3.90
   7  -7   0   26.00    4.00
   7  -7   0   26.80    4.30
   7   7   0   32.40    4.30
  -7   7   0   31.10    4.40
   7   7   0   24.10    3.80
   8  -7   0    7.80    3.40
   8  -7   0   13.30    3.60
  -8  -7   0   13.30    4.70
  -8   7   0    8.20    3.50
   8   7   0    4.90    3.20
   9  -7   0   38.70    5.40
  -9  -7   0   38.90    6.60
   9  -7   0   40.50    5.50
   9   7   0   33.20    5.30
  -9   7   0   44.50    6.00
  10  -7   0  132.09    9.10
 -10  -7   0   98.69   10.10
  10  -7   0  133.99    9.40
  10   7   0  117.59    8.90
 -10   7   0   90.89    8.90
  11  -7   0  186.88   12.70
  11  -7   0  184.28   11.40
 -11  -7   0  204.98   14.10
  11   7   0  198.78   18.50
   0  -8   0 1347.37   32.20
   0   8   0 1372.96   32.50
   0   8   0 1441.46   33.10
  -1  -8   0  202.88    6.40
   1  -8   0  203.58    6.80
   1   8   0  207.28    5.20
  -1   8   0  204.48    6.80
   1   8   0  197.58    6.70
   1   8   0  203.38    7.30
  -1   8   0  204.48    5.00
  -1   8   0  199.28    6.90
   2  -8   0   32.50    3.10
  -2  -8   0   29.90    2.30
  -2   8   0   28.00    2.00
  -2   8   0   24.30    2.60
  -2   8   0   30.20    2.60
   2   8   0   29.30    2.90
   2   8   0   27.20    2.00
   3  -8   0  188.88    7.20
  -3  -8   0  205.48    6.30
   3  -8   0  192.88    6.20
   3   8   0  199.98    7.60
   3   8   0  193.98    7.20
  -3   8   0  204.08    7.40
  -3   8   0  186.68    6.20
   3   8   0  194.98    6.40
   4  -8   0 1856.91   44.80
  -4  -8   0 1911.01   43.10
   4  -8   0 1905.21   43.60
  -4  -8   0 1894.51   45.50
   4  -8   0 1826.12   43.10
  -4   8   0 1864.81   45.00
   4   8   0 1882.11   43.80
   4   8   0 1953.80   45.00
   4   8   0 1906.51   45.10
  -5  -8   0  176.28    6.30
  -5  -8   0  184.18    8.00
   5  -8   0  172.08    7.40
   5  -8   0  170.28    6.90
   5   8   0  167.78    7.00
   5   8   0  165.88    7.40
  -5   8   0  177.98    7.90
   6  -8   0   58.69    5.10
  -6  -8   0   48.70    4.90
   6  -8   0   49.80    4.50
   6   8   0   54.39    4.70
  -6   8   0   51.79    5.10
   6   8   0   48.40    4.80
  -7  -8   0    9.60    3.30
   7  -8   0    6.10    3.00
   7  -8   0    9.20    3.20
  -7   8   0    9.50    3.50
   7   8   0    6.90    2.90
   7   8   0   11.60    3.50
   8  -8   0  562.84   18.20
  -8  -8   0  591.94   20.20
   8  -8   0  574.54   18.60
   8   8   0  563.64   18.40
  -8   8   0  595.74   19.40
   9  -8   0   42.60    5.80
   9  -8   0   24.30    4.70
  -9  -8   0   29.30    6.00
  -9   8   0   24.00    5.30
   9   8   0   21.50    4.60
  10  -8   0   86.59    8.10
 -10  -8   0   91.89   10.00
  10  -8   0   95.59    8.50
  10   8   0  110.69    9.10
 -10   8   0   83.09    8.40
  11  -8   0   45.70    8.70
   0  -9   0    0.90    1.20
   0   9   0    0.90    1.50
   0   9   0    1.50    1.20
  -1  -9   0   33.70    2.80
   1  -9   0   39.90    3.30
   1   9   0   41.10    3.10
  -1   9   0   34.80    2.90
   1   9   0   37.10    1.60
  -1   9   0   32.80    3.10
   1   9   0   36.20    3.40
  -1   9   0   37.60    1.50
   2  -9   0  243.58    8.20
  -2  -9   0  235.08    7.30
  -2   9   0  234.58    6.50
   2   9   0  226.88    8.40
   2   9   0  248.78    6.60
  -2   9   0  234.98    8.10
  -2   9   0  240.88    7.80
   2   9   0  234.28    8.00
  -3  -9   0    2.80    1.30
   3  -9   0    2.80    1.60
   3   9   0    1.60    1.60
  -3   9   0    2.80    1.50
  -3   9   0    5.60    1.90
  -3   9   0    4.60    1.60
   3   9   0    2.90    2.10
   3   9   0    3.60    1.30
  -4  -9   0  324.67    9.60
   4  -9   0  336.27   11.10
   4  -9   0  342.17   10.00
  -4  -9   0  340.27   11.80
   4   9   0  350.16   10.20
   4   9   0  339.47   11.20
   4   9   0  332.07   11.30
  -4   9   0  313.37   11.00
   5  -9   0  109.29    6.10
   5  -9   0  117.89    5.70
  -5  -9   0  117.39    5.00
  -5  -9   0  103.89    6.50
  -5   9   0  115.19    6.50
   5   9   0  113.49    6.40
   5   9   0  113.39    5.70
   6  -9   0  576.84   17.50
   6  -9   0  585.04   16.60
  -6  -9   0  573.44   17.90
   6   9   0  572.24   17.70
  -6   9   0  558.54   17.70
   6   9   0  556.74   16.70
   7  -9   0   80.49    6.70
  -7  -9   0   87.19    6.80
   7  -9   0   82.49    6.10
  -7   9   0   75.59    6.60
   7   9   0   86.79    6.70
   7   9   0   78.69    6.30
   8  -9   0  122.39    8.20
   8  -9   0  138.49    8.20
  -8   9   0  115.79    8.40
   8   9   0  124.29    8.00
   8   9   0  125.99    8.50
  -9  -9   0   95.89    9.60
   9  -9   0  101.99    8.30
   9  -9   0  111.29    8.40
   9   9   0   89.39    7.70
  -9   9   0  118.09    9.10
  10  -9   0  288.47   13.70
 -10  -9   0  292.87   15.80
  10  -9   0  310.27   14.00
  10   9   0  290.67   13.80
 -10   9   0  306.67   14.50
   0 -10   0 1172.18   27.60
   0  10   0 1122.49   27.80
   0  10   0 1116.09   28.30
  -1 -10   0  140.09    5.30
   1 -10   0  128.29    5.60
   1  10   0  129.49    6.20
  -1  10   0  131.99    5.70
   1  10   0  126.09    5.50
  -1  10   0  135.89    5.90
   2 -10   0 1914.51   45.60
  -2 -10   0 1925.61   44.50
  -2  10   0 2030.20   45.40
   2  10   0 1914.51   46.30
  -2  10   0 1940.21   45.60
   2  10   0 1927.31   45.60
  -3 -10   0   25.50    2.50
   3 -10   0   27.10    3.30
   3  10   0   33.00    2.60
   3  10   0   21.30    3.10
  -3  10   0   26.40    3.10
   3  10   0   29.40    3.40
  -3  10   0   29.90    2.60
  -3  10   0   25.80    2.80
   4 -10   0  105.29    6.00
  -4 -10   0   99.79    4.50
  -4 -10   0   92.79    6.00
   4  10   0  107.59    4.90
   4  10   0  112.99    6.00
  -4  10   0  100.99    4.90
  -4  10   0  102.59    5.90
   5 -10   0  270.77    9.10
  -5 -10   0  263.57   10.70
   5 -10   0  263.27   10.40
  -5 -10   0  265.07    8.50
   5  10   0  273.57   10.30
  -5  10   0  261.57   10.20
   5  10   0  274.77    9.40
   6 -10   0  379.86   13.50
  -6 -10   0  393.36   14.20
   6 -10   0  383.16   12.40
   6  10   0  381.86   12.70
   6  10   0  384.66   13.60
  -6  10   0  374.46   13.60
   7 -10   0    0.50    2.80
  -7 -10   0   -1.70    2.90
   7 -10   0    1.40    3.00
   7  10   0    1.20    2.60
   7  10   0   -2.00    2.60
  -7  10   0    0.50    2.70
   8 -10   0   46.10    5.40
   8 -10   0   46.90    5.80
  -8  10   0   45.60    6.20
   8  10   0   38.40    5.40
   8  10   0   39.30    5.20
  -9 -10   0   78.19    9.00
   9 -10   0   76.79    7.30
   9 -10   0   85.19    7.90
  -9  10   0   69.99    7.50
   9  10   0   60.19    6.70
  10 -10   0  164.48   10.90
 -10 -10   0  154.88   13.10
 -10  10   0  188.88   12.10
   0 -11   0    4.00    1.70
   0  11   0    4.70    2.00
   0  11   0    1.70    1.50
  -1 -11   0   38.70    3.20
   1 -11   0   32.60    3.20
   1  11   0   42.70    3.80
  -1  11   0   43.30    3.40
  -1  11   0   47.30    4.10
   1  11   0   49.30    4.50
  -2 -11   0    6.90    1.80
   2 -11   0    4.50    2.10
  -2  11   0    6.40    2.20
   2  11   0    7.80    2.00
   2  11   0    4.30    2.20
  -2  11   0    6.10    2.00
  -3 -11   0  357.06   10.60
   3 -11   0  380.56   11.50
   3 -11   0  360.46   12.00
  -3  11   0  356.86   11.90
   3  11   0  377.16   12.70
   3  11   0  357.96   11.80
   4 -11   0   23.50    3.50
  -4 -11   0   20.90    2.60
  -4 -11   0   22.20    3.80
   4  11   0   17.50    3.10
  -4  11   0   24.00    3.70
  -5 -11   0  225.08   10.30
   5 -11   0  223.78    9.50
   5  11   0  234.88    9.80
  -5  11   0  222.38    9.50
  -6 -11   0   37.90    5.10
   6 -11   0   38.20    5.00
  -6  11   0   36.30    4.60
   6  11   0   31.50    4.50
   7 -11   0   52.59    6.10
  -7 -11   0   50.39    6.10
  -7  11   0   58.59    6.50
   7  11   0   48.90    5.90
   8 -11   0    3.60    3.50
  -8 -11   0    0.40    3.70
   8  11   0    5.90    3.60
  -8  11   0    2.30    3.80
  -9 -11   0  128.29   11.50
   9 -11   0  126.99    9.50
  -9  11   0  123.69    9.20
 -10 -11   0   36.10    8.00
   0 -12   0  192.98    7.50
   0  12   0  205.28    7.90
   0  12   0  220.88    8.60
   1 -12   0  301.77   10.00
  -1 -12   0  285.67    9.40
  -1  12   0  306.57   10.50
   1  12   0  294.77   10.70
   1  12   0  298.37   10.10
  -1  12   0  286.67    9.90
  -2 -12   0 1025.20   25.50
   2 -12   0 1041.40   26.70
   2  12   0 1029.30   26.70
  -2  12   0 1000.30   26.30
   2  12   0 1056.69   27.70
  -2  12   0 1053.79   26.70
   3 -12   0   39.80    4.20
   3 -12   0   44.00    4.20
  -3 -12   0   40.30    5.00
  -3 -12   0   46.00    3.60
   3  12   0   42.80    4.90
   3  12   0   48.80    4.70
  -3  12   0   42.90    4.40
   4 -12   0  315.37   11.70
  -4 -12   0  330.57   12.80
  -4 -12   0  338.37   10.20
  -4  12   0  335.37   11.80
   4  12   0  324.37   11.80
  -5 -12   0  662.33   20.50
   5 -12   0  625.64   19.40
  -5  12   0  646.94   19.40
   5  12   0  631.14   19.40
   6 -12   0  183.28    9.50
  -6 -12   0  199.08   10.40
  -6  12   0  202.98    9.90
   6  12   0  199.98    9.70
   7 -12   0   52.49    6.30
  -7 -12   0   64.89    7.10
   7  12   0   45.50    5.80
  -7  12   0   56.49    6.30
  -8 -12   0   45.30    6.60
   8 -12   0   47.70    6.10
  -8  12   0   52.89    6.60
   8  12   0   56.99    7.00
   9 -12   0  510.35   19.00
  -9  12   0  500.15   18.80
   9  12   0  491.95   19.10
   0 -13   0    5.00    2.10
   0  13   0    2.60    2.40
   0  13   0    2.10    1.80
   1 -13   0  570.84   16.70
  -1 -13   0  602.04   16.40
   1  13   0  582.94   17.00
  -1  13   0  593.54   16.90
   1  13   0  589.44   17.80
  -1  13   0  578.44   17.30
   2 -13   0   38.40    4.30
   2 -13   0   36.20    3.90
  -2 -13   0   46.30    3.90
  -2 -13   0   45.30    5.30
   2  13   0   38.30    4.80
  -2  13   0   46.20    4.30
   2  13   0   36.40    4.10
  -3 -13   0  597.54   16.20
   3 -13   0  592.24   17.10
  -3 -13   0  577.84   18.90
   3 -13   0  589.54   17.70
   3  13   0  590.44   17.70
  -3  13   0  591.34   17.50
  -4 -13   0   55.39    6.20
  -4 -13   0   49.80    4.60
   4 -13   0   45.50    5.00
   4  13   0   56.69    5.60
  -4  13   0   51.09    5.00
   5 -13   0   62.89    5.90
  -5 -13   0   75.79    6.90
  -5  13   0   76.99    5.90
   5  13   0   78.19    6.60
   6 -13   0  214.78   10.40
  -6 -13   0  218.78   11.30
  -6  13   0  231.38   10.60
   6  13   0  211.48   10.20
   7 -13   0  159.58    9.60
  -7 -13   0  141.09    9.70
  -7  13   0  149.79    9.00
   7  13   0  149.29    9.30
  -8 -13   0   -1.10    4.30
   8 -13   0    2.90    4.20
   8  13   0   -0.90    4.00
  -8  13   0   -0.40    3.90
   9 -13   0   19.60    6.60
  -9  13   0   19.00    9.00
   9  13   0   26.60    6.10
   0 -14   0  331.27   12.30
   0 -14   0  301.87   10.60
   0  14   0  289.97   11.30
   0  14   0  316.57   10.90
  -1 -14   0   99.49    6.90
   1 -14   0  100.99    5.90
  -1 -14   0  101.39    5.60
   1 -14   0  105.39    6.70
  -1  14   0   97.19    5.90
   1  14   0   91.59    6.60
  -2 -14   0  362.36   13.90
   2 -14   0  368.96   12.80
  -2 -14   0  375.96   11.90
   2 -14   0  370.66   13.00
   2  14   0  374.66   12.80
  -2  14   0  399.26   13.00
  -3 -14   0   26.60    4.80
   3 -14   0   36.20    4.50
  -3 -14   0   40.80    3.90
   3 -14   0   33.00    4.30
   3  14   0   30.70    4.10
  -3  14   0   36.10    4.20
   4 -14   0  749.73   22.10
  -4 -14   0  717.23   23.10
   4  14   0  786.72   22.30
  -4  14   0  750.22   21.80
  -5 -14   0  451.15   17.20
   5 -14   0  491.45   16.50
  -5  14   0  463.55   16.10
   5  14   0  469.75   16.30
   6 -14   0   69.39    6.70
  -6 -14   0   86.49    8.20
  -6  14   0   89.49    7.60
   6  14   0   96.29    7.40
   7 -14   0   27.50    5.30
  -7 -14   0   20.00    5.40
  -7  14   0   23.50    5.00
   7  14   0   23.40    5.00
  -8 -14   0  249.58   13.70
   8 -14   0  283.97   13.70
  -8  14   0  261.07   13.10
   8  14   0  267.17   13.40
   9  14   0  119.39   10.80
   0 -15   0    1.60    2.20
   0 -15   0    0.80    2.50
   0  15   0    0.00    2.30
   1 -15   0    1.60    2.80
  -1 -15   0   -0.60    2.20
   1 -15   0    2.60    2.50
  -1 -15   0    1.40    2.60
   1  15   0    2.00    2.20
  -1  15   0    1.30    2.10
   2 -15   0   72.09    6.20
  -2 -15   0   75.49    5.30
   2 -15   0   80.79    6.00
  -2 -15   0   77.89    7.30
  -2  15   0   79.79    5.60
   2  15   0   71.69    5.70
  -3 -15   0  344.97   11.40
   3 -15   0  336.17   12.80
  -3 -15   0  348.27   14.20
  -3  15   0  332.97   12.40
   3  15   0  359.86   12.90
  -4 -15   0   -2.90    2.70
   4 -15   0    8.70    3.30
  -4  15   0    3.10    2.60
   4  15   0    3.90    3.00
   5 -15   0   16.70    4.30
  -5 -15   0   23.80    5.30
  -5  15   0   14.50    3.70
   5  15   0   20.90    4.30
  -6 -15   0  274.17   13.50
   6 -15   0  296.87   13.00
   6  15   0  279.97   12.40
  -6  15   0  268.37   12.20
   7 -15   0   37.90    6.30
  -7 -15   0   45.90    7.00
   7  15   0   46.90    6.40
  -7  15   0   30.30    5.80
  -8 -15   0    0.50    5.10
   8 -15   0    0.80    5.40
  -8  15   0   -2.20    4.00
   8  15   0    1.20    4.30
   0 -16   0  136.59    7.10
   0 -16   0  145.09    8.60
   0  16   0  121.89    6.90
   1 -16   0  420.26   15.30
  -1 -16   0  426.46   13.80
   1 -16   0  423.06   14.30
  -1 -16   0  421.76   15.90
  -1  16   0  429.06   14.40
   1  16   0  419.66   14.40
   2 -16   0  312.67   12.00
  -2 -16   0  294.77   13.00
   2 -16   0  299.87   12.30
  -2 -16   0  302.07   11.00
  -2  16   0  311.87   11.70
   2  16   0  319.07   12.10
   3 -16   0  217.28   10.10
  -3 -16   0  214.68   11.10
  -3  16   0  204.18    9.60
   3  16   0  190.28    9.50
  -4 -16   0   84.89    8.10
   4 -16   0  104.49    7.60
  -4  16   0   81.49    6.40
   4  16   0   94.39    7.20
  -5 -16   0   84.79    8.40
   5 -16   0   77.69    7.40
  -5  16   0   66.59    6.80
   5  16   0   75.99    7.30
   6 -16   0  222.68   11.70
  -6 -16   0  243.18   13.10
  -6  16   0  225.48   11.40
   6  16   0  210.28   11.40
   7 -16   0  144.19   10.10
  -7 -16   0  115.29   10.20
   7  16   0  119.29    8.90
  -7  16   0  116.89    8.90
  -8 -16   0   40.60    7.70
   8  16   0   30.20    7.10
   0 -17   0    0.10    2.70
   0 -17   0    4.40    3.60
   0  17   0    4.10    2.50
   1 -17   0    2.30    3.20
  -1 -17   0    4.20    3.80
   1 -17   0    3.50    2.80
  -1 -17   0   -0.10    2.70
  -1  17   0   -0.50    2.30
   1  17   0    0.40    2.70
   2 -17   0    3.30    3.50
   2 -17   0   -1.60    2.90
  -2 -17   0   -0.30    3.50
  -2 -17   0    1.10    2.80
  -2  17   0   -0.40    2.50
   2  17   0   -2.20    2.60
   3 -17   0   41.60    5.50
  -3 -17   0   55.29    7.00
  -3  17   0   59.49    6.00
   3  17   0   40.40    5.40
   4 -17   0   -0.90    3.40
  -4 -17   0   -0.80    4.00
  -4  17   0    2.80    3.30
   4  17   0    5.60    3.60
  -5 -17   0   51.09    7.00
   5 -17   0   47.70    6.30
   5  17   0   51.49    6.50
  -5  17   0   50.79    6.40
   6 -17   0   47.80    6.80
  -6 -17   0   56.99    8.00
   6  17   0   47.30    6.60
  -6  17   0   48.80    6.20
  -7 -17   0    1.50    5.40
   7  17   0    3.80    4.60
   0 -18   0   51.79    5.70
   0 -18   0   62.99    7.30
   0  18   0   48.20    5.60
   1 -18   0  420.96   16.20
  -1 -18   0  439.56   16.90
  -1 -18   0  391.06   14.10
   1 -18   0  407.66   14.80
   1  18   0  404.86   15.00
  -1  18   0  408.16   14.80
   2 -18   0  651.73   21.40
   2 -18   0  604.34   20.40
  -2 -18   0  697.73   22.80
  -2  18   0  657.23   20.40
   2  18   0  658.73   20.80
  -3 -18   0  102.29    9.30
   3 -18   0  107.69    8.40
  -3  18   0  102.29    7.60
   3  18   0   92.39    7.20
   4 -18   0   12.60    4.70
  -4 -18   0    7.50    5.20
  -4  18   0   13.40    4.30
   4  18   0    5.00    3.90
   5 -18   0  164.68   10.50
  -5 -18   0  133.99   10.40
   5  18   0  160.18   10.00
  -5  18   0  152.38    9.70
  -6 -18   0   80.99    9.50
   6  18   0  112.69    9.60
   0 -19   0    6.60    4.60
   0 -19   0    1.00    3.20
   0  19   0    1.30    3.10
   1 -19   0    0.80    3.60
   1 -19   0    6.90    4.20
  -1 -19   0    5.40    3.50
  -1 -19   0    3.40    4.00
   1  19   0    7.20    3.70
  -1  19   0    5.10    3.50
   2 -19   0   29.90    5.40
  -2 -19   0   15.80    5.60
  -2  19   0   34.00    5.20
   2  19   0   26.30    5.00
  -3 -19   0    5.20    5.00
   3 -19   0   -0.40    3.90
   3  19   0    0.80    3.30
  -3  19   0    8.80    3.60
  -4 -19   0    9.90    5.30
   4 -19   0    1.60    4.00
  -4  19   0    4.40    3.60
   4  19   0    6.30    4.00
  -5 -19   0   12.40    6.20
   5 -19   0   21.10    5.50
   5  19   0   15.40    5.20
   0 -20   0  152.88   10.90
   0 -20   0  163.38    9.80
   0  20   0  145.89    9.00
   1 -20   0  185.08   11.80
   1 -20   0  189.38   10.90
  -1 -20   0  199.78   12.30
   1  20   0  199.58   10.30
  -1  20   0  192.78   10.00
  -2 -20   0  180.58   12.10
   2 -20   0  165.68   10.40
  -2  20   0  165.88    9.80
   2  20   0  169.38   10.30
   3 -20   0   45.80    6.60
  -3 -20   0   42.80    7.00
  -3  20   0   45.80    6.00
   3  20   0   39.80    5.90
   4 -20   0   16.60    5.60
   4  20   0   13.60    4.90
   0 -21   0    8.00    4.70
   0 -21   0    0.70    4.90
   0  21   0   -0.20    3.20
  -1 -21   0  265.47   14.50
   1 -21   0  266.57   14.60
   1 -21   0  244.88   12.60
  -1  21   0  268.97   12.50
   1  21   0  250.57   12.60
  -2 -21   0   10.90    8.30
   2 -21   0    9.30    5.20
   2  21   0    3.20    4.30
   3 -21   0   83.29   13.20
   1 -22   0  125.09   17.60
   1 -22   0  150.08   11.00
  11   0  -1   55.19    7.30
 -11   0   1   67.69    8.50
 -10   0   1   -1.80    4.00
  10   0  -1   -1.20    3.50
   9   0  -1  146.39    8.80
  -9   0   1  148.59    9.30
   9   0  -1  151.08    7.70
  -8   0   1    0.10    2.80
   8   0  -1    4.60    2.80
   8   0  -1   -1.40    2.20
   7   0  -1  315.17   10.40
   7   0  -1  291.67   10.90
  -7   0   1  279.47   11.20
   6   0  -1    0.20    1.70
   6   0  -1    2.00    1.60
  -6   0   1    0.10    2.10
  -5   0   1  296.17    7.60
  -5   0   1  305.57   10.00
   5   0  -1  276.07    8.90
   4   0  -1   -0.60    1.20
   4   0  -1   -1.00    0.70
  -4   0   1   -1.50    1.40
   4   0  -1   -0.60    1.30
   3   0  -1   33.60    2.30
   3   0  -1   34.60    2.50
  -3   0   1   35.70    2.60
   3   0  -1   36.60    1.70
   2   0  -1   -4.30    0.80
  -2   0   1   -4.30    0.90
   2   0  -1   -5.60    0.50
   2   0  -1   -5.20    0.90
   1   0  -1 1989.20   44.00
   1   0  -1 1955.10   43.80
  -1   0   1 2058.29   43.80
  -1   0   1 1975.50   44.10
   0   0   1   -0.40    0.30
   0   0  -1   -0.50    0.30
   0   0  -1   -0.70    0.40
   0   0   1   -0.20    0.30
  -1   0  -1 1366.46   32.30
   1   0   1 1501.65   32.20
  -1   0  -1 1483.65   32.00
   1   0   1 1416.46   31.60
   2   0   1    0.50    0.70
  -2   0  -1   -0.40    1.20
   2   0   1   -1.20    1.00
  -2   0  -1    0.20    0.70
   3   0   1  555.34   14.20
  -3   0  -1  549.15   13.10
   3   0   1  549.45   13.30
  -3   0  -1  550.84   14.70
   4   0   1   -0.30    1.10
   4   0   1   -0.30    1.40
  -4   0  -1   -0.40    1.50
  -4   0  -1   -0.30    0.90
   5   0   1  471.55   13.60
  -5   0  -1  467.95   14.30
   5   0   1  457.85   12.40
  -5   0  -1  451.35   11.50
  -6   0  -1    0.70    2.00
   6   0   1   -0.70    1.40
   6   0   1    0.10    1.90
   7   0   1  697.13   20.70
   7   0   1  732.83   19.10
  -7   0  -1  718.53   21.70
  -8   0  -1    0.90    2.80
   8   0   1   -1.30    2.00
   8   0   1   -3.30    2.30
  -9   0  -1   35.00    5.90
   9   0   1   38.20    5.40
  10   0   1    3.50    3.70
 -10   0  -1   -0.40    3.80
  11   0   1  411.86   17.30
 -11   0  -1  411.66   18.50
 -11  -1   1  106.19   10.00
  11  -1  -1  133.69    9.90
  11   1  -1  130.99    9.90
 -11   1   1  108.89   10.40
  10  -1  -1    9.80    3.70
  10  -1  -1    2.10    3.70
 -10  -1   1    3.20    4.20
  10   1  -1    3.20    3.90
 -10   1   1   13.40    5.00
   9  -1  -1   84.39    7.30
   9  -1  -1   74.59    6.20
  -9  -1   1   74.39    7.00
   9   1  -1   77.89    5.80
  -9   1   1   80.59    7.60
   9   1  -1   66.29    6.60
   8  -1  -1 1205.38   31.90
   8  -1  -1 1206.88   30.80
  -8  -1   1 1210.28   32.70
  -8   1   1 1169.18   32.30
   8   1  -1 1195.28   31.90
   8   1  -1 1210.58   30.40
  -7  -1   1  155.48    7.80
   7  -1  -1  165.78    7.00
   7  -1  -1  144.89    7.10
   7   1  -1  143.69    6.60
  -7   1   1  144.99    7.70
   7   1  -1  137.59    7.00
   6  -1  -1   32.60    3.30
  -6  -1   1   26.40    3.60
   6  -1  -1   35.60    3.80
  -6  -1   1   27.90    3.50
   6   1  -1   24.10    2.80
  -6   1   1   22.60    3.40
   6   1  -1   23.30    3.10
   5  -1  -1  133.49    5.90
   5  -1  -1  127.49    5.40
  -5  -1   1  121.99    5.80
   5   1  -1  137.59    5.30
  -5   1   1  124.59    5.90
  -5   1   1  134.49    3.60
   5   1  -1  133.19    5.90
  -4  -1   1 2388.26   56.39
   4  -1  -1 2535.25   55.79
   4  -1  -1 2473.25   56.09
   4   1  -1 2449.25   55.49
   4   1  -1 2541.85   56.19
   4   1  -1 2410.76   54.59
  -4   1   1 2469.25   56.29
   3  -1  -1   49.20    1.60
  -3  -1   1   43.40    2.90
   3  -1  -1   47.00    2.80
   3  -1  -1   46.50    2.80
   3   1  -1   45.40    2.50
   3   1  -1   47.10    2.90
  -3   1   1   50.59    3.00
   3   1  -1   46.60    2.20
   2  -1  -1  596.74   14.90
   2  -1  -1  615.24   14.00
   2  -1  -1  626.04   14.90
  -2  -1   1  628.74   14.90
  -2   1   1  649.74   15.00
   2   1  -1  643.84   15.00
   2   1  -1  616.44   14.50
   2   1  -1  623.24   14.70
   1  -1  -1  137.99    4.10
   1  -1  -1  138.29    3.80
  -1  -1   1  138.79    4.10
  -1   1   1  136.99    4.20
  -1   1   1  142.59    4.00
   1   1  -1  132.99    3.80
   1   1  -1  134.39    4.10
   1   1  -1  132.79    4.00
   0  -1  -1 5073.09  111.39
   0  -1   1 5006.30  112.09
   0  -1   1 5157.08  112.89
   0  -1  -1 5189.88  111.79
   0   1   1 5149.88  112.39
   0   1  -1 5068.59  111.59
   0   1   1 5133.99  112.79
   0   1  -1 5222.88  112.39
   1  -1   1   11.80    1.20
   1  -1   1   12.50    1.30
  -1  -1  -1    8.10    1.20
  -1   1  -1   12.10    1.10
   1   1   1   10.20    1.30
   1   1   1   10.20    0.70
   1   1   1    7.40    1.10
  -1   1  -1   13.60    1.60
   2  -1   1 3669.23   80.59
   2  -1   1 3648.03   80.99
  -2  -1  -1 3633.94   80.69
   2   1   1 3653.43   80.09
   2   1   1 3740.63   81.09
  -2   1  -1 3628.34   80.09
  -2   1  -1 3740.53   81.49
   2   1   1 3719.43   81.19
   3  -1   1  490.95   12.80
  -3  -1  -1  492.55   12.00
   3  -1   1  481.85   12.10
  -3  -1  -1  457.05   13.20
   3   1   1  461.45   12.70
  -3   1  -1  482.35   13.30
  -3   1  -1  499.05   11.40
   3   1   1  505.35   11.80
  -4  -1  -1  216.08    6.40
  -4  -1  -1  219.58    8.10
   4  -1   1  226.38    7.60
   4  -1   1  211.58    6.70
  -4   1  -1  212.98    8.00
  -4   1  -1  219.88    5.70
   4   1   1  207.98    6.30
   4   1   1  218.28    7.50
  -5  -1  -1   26.00    2.30
  -5  -1  -1   27.30    3.50
   5  -1   1   27.60    3.30
   5  -1   1   25.30    2.50
   5   1   1   27.50    2.40
  -5   1  -1   29.60    3.70
  -5   1  -1   28.40    1.90
   5   1   1   25.70    3.10
   6  -1   1  652.83   18.80
  -6  -1  -1  712.43   20.10
   6  -1   1  673.93   17.70
   6   1   1  643.64   18.80
   6   1   1  673.03   17.30
  -6   1  -1  669.13   19.70
   7  -1   1  143.39    7.40
  -7  -1  -1  144.89    8.10
   7  -1   1  157.78    6.70
   7   1   1  151.88    6.50
  -7   1  -1  153.58    8.20
   7   1   1  156.98    7.70
   8  -1   1  116.39    6.40
  -8  -1  -1  120.19    8.30
   8  -1   1  117.29    7.50
   8   1   1  119.69    7.60
  -8   1  -1  102.19    7.80
  -9  -1  -1   45.20    6.40
   9  -1   1   58.19    6.40
   9   1   1   40.90    5.70
  -9   1  -1   35.40    5.60
  10  -1   1  557.24   19.60
 -10  -1  -1  534.15   20.20
 -10   1  -1  539.75   20.30
  10   1   1  557.14   19.70
  11  -1   1   22.50    5.90
 -11  -1  -1   15.10    5.90
  11   1   1   19.10    5.50
 -11   1  -1   19.30    5.80
  11  -2  -1   41.90    6.50
 -11  -2   1   29.80    7.00
  11   2  -1   34.20    6.20
 -11   2   1   39.20    7.10
  10  -2  -1   38.90    5.40
 -10  -2   1   40.30    6.50
  10  -2  -1   32.10    5.40
 -10   2   1   32.80    5.90
  10   2  -1   38.90    5.90
   9  -2  -1  290.37   11.20
   9  -2  -1  268.47   12.00
  -9  -2   1  290.67   12.90
   9   2  -1  275.07   10.60
   9   2  -1  289.97   12.20
  -9   2   1  259.67   12.40
   8  -2  -1   77.49    5.80
   8  -2  -1   72.59    6.30
  -8  -2   1   89.29    6.90
   8   2  -1   95.49    6.60
  -8   2   1   92.99    7.50
   8   2  -1   80.29    5.30
   7  -2  -1   15.70    3.10
   7  -2  -1   18.50    3.00
  -7  -2   1   16.10    3.40
   7   2  -1   24.40    3.10
  -7   2   1   20.80    3.60
   7   2  -1   15.30    3.10
  -6  -2   1  160.78    5.70
   6  -2  -1  130.19    6.40
  -6  -2   1  144.59    7.00
   6  -2  -1  162.38    6.60
  -6   2   1  157.38    7.30
   6   2  -1  149.88    6.90
   6   2  -1  146.89    6.00
  -5  -2   1  345.57   11.60
   5  -2  -1  365.66   11.40
   5  -2  -1  378.56   11.10
   5   2  -1  386.76   10.70
  -5   2   1  391.06   11.80
   5   2  -1  355.76   11.30
   5   2  -1  385.36   10.10
  -4  -2   1   35.10    3.10
   4  -2  -1   38.50    3.00
   4  -2  -1   39.90    2.90
   4   2  -1   35.00    2.40
  -4   2   1   42.80    3.30
   4   2  -1   40.80    2.60
   3  -2  -1  219.28    6.90
   3  -2  -1  228.08    6.90
  -3   2   1  219.68    7.00
   3   2  -1  238.68    7.00
   3   2  -1  222.18    6.70
   3   2  -1  223.38    6.50
   3   2  -1  229.38    6.40
   2  -2  -1  970.50   22.40
   2  -2  -1  965.80   21.30
   2  -2  -1  952.40   22.20
   2   2  -1  969.40   22.00
   2   2  -1  934.31   22.10
  -2   2   1  969.20   22.40
   2   2  -1  942.81   22.00
   2   2  -1  986.90   22.20
   1  -2  -1 1112.49   25.00
   1  -2  -1 1111.79   24.70
   1   2  -1 1105.99   24.90
   1   2  -1 1128.19   25.10
   1   2  -1 1131.89   24.70
  -1   2   1 1092.69   24.90
   1   2  -1 1099.69   24.70
  -1   2   1 1068.79   24.90
   0  -2  -1  360.66    8.20
   0  -2   1  353.66    8.00
   0  -2   1  353.86    8.40
   0  -2  -1  346.07    8.70
   0   2   1  358.06    8.30
   0   2  -1  352.76    8.60
   0   2  -1  344.47    8.30
   0   2   1  365.06    8.40
   1  -2   1 1440.86   31.00
   1  -2   1 1415.36   31.10
  -1  -2  -1 1367.26   30.30
  -1  -2  -1 1389.16   31.40
   1   2   1 1377.96   31.20
   1   2   1 1344.67   31.00
  -1   2  -1 1361.96   30.80
  -1   2  -1 1411.76   31.40
  -2  -2  -1   85.39    3.40
   2  -2   1   85.19    3.30
   2  -2   1   84.99    3.20
   2   2   1   86.49    2.60
  -2   2  -1   89.39    2.70
  -2   2  -1   83.99    3.70
   2   2   1   87.69    3.40
   2   2   1   78.39    3.40
   3  -2   1  186.38    5.90
   3  -2   1  177.38    6.10
  -3  -2  -1  190.38    5.80
  -3   2  -1  182.78    4.80
   3   2   1  184.78    5.10
   3   2   1  184.48    6.20
  -3   2  -1  191.98    6.70
   3   2   1  175.98    6.20
  -4  -2  -1  226.68    7.10
   4  -2   1  239.58    7.90
   4  -2   1  216.18    7.20
  -4  -2  -1  239.18    8.50
   4   2   1  237.88    6.70
  -4   2  -1  250.67    8.50
  -4   2  -1  245.68    5.90
   4   2   1  228.88    7.90
   5  -2   1   20.90    2.50
   5  -2   1   18.00    2.80
  -5  -2  -1   14.90    2.00
  -5  -2  -1   15.40    3.10
  -5   2  -1   16.60    1.30
  -5   2  -1   18.30    3.00
   5   2   1   19.80    2.70
   5   2   1   15.00    1.90
   6  -2   1  258.97    9.60
  -6  -2  -1  247.78   10.30
   6  -2   1  263.67    8.80
  -6  -2  -1  248.98    8.10
   6   2   1  268.67    8.20
   6   2   1  251.37    9.60
  -6   2  -1  265.67   10.30
   7  -2   1  352.26   12.70
   7  -2   1  368.56   11.80
  -7  -2  -1  378.86   13.80
   7   2   1  350.96   12.60
   7   2   1  359.16   10.90
  -7   2  -1  382.26   13.80
   8  -2   1  191.58    9.60
   8  -2   1  199.18    8.50
  -8  -2  -1  223.38   11.00
  -8   2  -1  209.28   10.30
   8   2   1  209.38    9.90
   9  -2   1  319.97   13.20
   9  -2   1  278.57   15.50
  -9  -2  -1  309.87   14.20
  -9   2  -1  306.47   13.60
   9   2   1  317.47   13.20
 -10  -2  -1    2.90    4.20
  10  -2   1    7.80    4.40
 -10   2  -1   12.00    4.80
  10   2   1   13.10    4.40
 -11  -2  -1  171.28   12.60
  11  -2   1  194.98   11.80
 -11   2  -1  189.28   12.90
  11   2   1  185.28   11.70
 -11  -3   1   10.80    5.50
  11  -3  -1   14.20    5.20
 -11   3   1   12.30    5.20
  11   3  -1   13.20    5.00
  10  -3  -1   82.79    7.20
 -10  -3   1   89.49    8.90
  10  -3  -1   59.89    7.00
 -10   3   1   93.79    8.90
  10   3  -1   80.99    7.90
   9  -3  -1   17.80    4.30
  -9  -3   1   11.50    4.40
   9  -3  -1   13.40    3.60
   9   3  -1   13.70    3.80
  -9   3   1   13.00    4.30
   8  -3  -1  508.45   16.00
   8  -3  -1  525.75   16.90
  -8  -3   1  491.75   17.40
  -8   3   1  524.85   17.40
   8   3  -1  523.05   15.40
   8   3  -1  508.55   16.70
   7  -3  -1  104.79    6.40
   7  -3  -1  103.89    6.00
  -7  -3   1  105.59    6.80
   7   3  -1   98.79    5.30
   7   3  -1   98.19    6.10
  -7   3   1  103.39    6.40
  -6  -3   1 1414.56   34.50
  -6  -3   1 1329.27   32.00
   6  -3  -1 1270.17   33.30
   6  -3  -1 1384.06   33.20
   6   3  -1 1342.47   33.60
   6   3  -1 1360.36   32.30
  -6   3   1 1350.76   34.00
   5  -3  -1  133.79    5.90
  -5  -3   1  136.59    6.40
   5  -3  -1  151.48    6.00
   5   3  -1  134.89    5.10
   5   3  -1  128.99    5.20
  -5   3   1  135.59    6.10
   5   3  -1  133.69    6.00
   4  -3  -1  447.26   12.40
   4  -3  -1  444.86   12.40
   4   3  -1  460.25   12.40
  -4   3   1  458.15   12.80
   4   3  -1  452.35   11.80
   4   3  -1  425.96   11.70
   4   3  -1  441.46   12.40
   3  -3  -1    7.10    0.60
   3  -3  -1    5.70    1.40
   3  -3  -1    6.20    1.40
   3   3  -1    5.90    1.30
  -3   3   1    7.00    1.50
   3   3  -1    5.30    1.40
   3   3  -1    7.80    1.40
   3   3  -1    7.70    1.30
   2  -3  -1 4518.05  102.39
   2  -3  -1 4811.82  102.19
   2  -3  -1 4673.03  101.49
   2   3  -1 4661.73  102.09
   2   3  -1 4557.04  102.39
   2   3  -1 4631.04  102.09
   2   3  -1 4707.13  101.99
  -2   3   1 4746.62  102.49
   1  -3  -1   21.40    1.60
  -1  -3   1   19.40    1.60
   1  -3  -1   19.20    1.60
  -1   3   1   18.70    1.70
   1   3  -1   19.90    1.20
   1   3  -1   18.40    1.70
  -1   3   1   20.60    1.50
   1   3  -1   17.40    1.40
   0  -3  -1  795.02   18.30
   0  -3  -1  781.82   18.90
   0  -3   1  777.22   17.80
   0   3   1  836.12   18.60
   0   3  -1  842.62   18.80
   0   3  -1  814.42   18.50
   0   3   1  835.92   18.20
  -1  -3  -1  186.28    5.80
  -1  -3  -1  190.78    4.70
   1  -3   1  196.78    5.40
   1  -3   1  187.28    5.00
  -1   3  -1  189.48    5.60
  -1   3  -1  199.18    5.30
   1   3   1  192.18    5.60
   1   3   1  191.78    5.20
   2  -3   1 3554.74   78.49
   2  -3   1 3552.04   78.49
  -2  -3  -1 3538.75   78.89
  -2   3  -1 3683.83   77.79
  -2   3  -1 3482.65   79.09
   2   3   1 3472.15   77.49
   2   3   1 3615.54   78.89
   2   3   1 3580.04   78.59
   3  -3   1  804.12   19.90
   3  -3   1  819.02   20.10
  -3  -3  -1  853.21   20.10
  -3   3  -1  799.92   20.70
   3   3   1  809.32   20.40
   3   3   1  841.92   18.90
   3   3   1  812.12   20.20
  -3   3  -1  838.32   18.60
  -4  -3  -1    3.90    1.50
   4  -3   1    6.00    1.60
   4  -3   1    3.10    1.50
   4   3   1    4.80    1.20
   4   3   1    6.10    1.80
   4   3   1    3.70    1.80
  -4   3  -1    3.60    2.00
  -4   3  -1    3.80    0.70
  -5  -3  -1    0.20    1.40
  -5  -3  -1    2.10    2.00
   5  -3   1    0.60    1.60
   5  -3   1    1.00    1.70
   5   3   1    0.90    1.20
  -5   3  -1    0.00    2.00
   5   3   1    1.70    1.70
  -6  -3  -1 1556.34   39.10
   6  -3   1 1530.25   37.70
  -6  -3  -1 1551.24   36.20
   6  -3   1 1587.74   36.90
   6   3   1 1506.65   37.80
  -6   3  -1 1468.65   38.40
   6   3   1 1513.45   35.60
   7  -3   1  125.29    6.40
  -7  -3  -1  130.39    7.80
   7  -3   1  131.39    7.20
  -7   3  -1  129.89    7.80
   7   3   1  129.69    7.20
   8  -3   1  102.29    6.40
  -8  -3  -1  114.19    8.20
   8  -3   1   98.99    7.10
  -8   3  -1  104.99    7.80
   8   3   1  103.69    7.20
  -9  -3  -1    0.20    3.30
   9  -3   1    0.40    2.80
   9  -3   1    0.00    3.10
  -9   3  -1    1.10    3.80
   9   3   1   -2.10    3.10
  10  -3   1  215.18   11.50
 -10  -3  -1  207.58   12.70
 -10   3  -1  190.78   12.00
  10   3   1  228.88   11.80
 -11  -3  -1   10.40    6.30
  11  -3   1   14.30    5.30
 -11   3  -1   18.40    6.40
  11   3   1   23.90    5.80
 -11  -4   1  138.99   11.90
  11  -4  -1  176.28   11.20
  11  -4  -1  161.28   10.30
 -11   4   1  149.69   11.60
  11   4  -1  170.68   11.00
  10  -4  -1    3.70    3.80
 -10  -4   1    0.80    4.30
  10  -4  -1    0.60    3.40
 -10   4   1   -2.70    3.70
  10   4  -1    3.80    3.80
   9  -4  -1  372.46   13.70
   9  -4  -1  372.76   14.40
  -9  -4   1  388.06   15.50
   9   4  -1  373.56   14.40
  -9   4   1  388.26   15.20
   8  -4  -1    0.20    2.70
   8  -4  -1    5.00    2.90
  -8  -4   1   -4.50    2.60
   8   4  -1    1.70    2.20
  -8   4   1    3.60    3.10
   8   4  -1    0.50    2.40
  -7  -4   1   56.09    5.70
   7  -4  -1   53.79    5.00
   7  -4  -1   57.59    5.40
  -7   4   1   63.89    5.80
   7   4  -1   69.39    5.80
   7   4  -1   52.39    4.10
  -6  -4   1   76.39    4.40
  -6  -4   1   64.69    4.90
   6  -4  -1   70.89    4.70
   6  -4  -1   66.19    4.80
   6   4  -1   70.89    4.00
  -6   4   1   62.49    4.80
   6   4  -1   59.59    4.60
   5  -4  -1  852.51   22.50
   5  -4  -1  884.61   22.70
   5   4  -1  890.61   21.70
   5   4  -1  893.71   21.90
   5   4  -1  867.21   22.60
   5   4  -1  893.41   22.70
  -5   4   1  905.51   23.30
   4  -4  -1   10.70    2.10
   4  -4  -1   11.40    1.90
  -4   4   1   13.70    2.40
   4   4  -1   13.00    2.10
   4   4  -1   12.80    1.90
   4   4  -1   13.10    1.80
   4   4  -1   15.70    2.20
   3  -4  -1    0.50    1.10
   3  -4  -1    2.20    0.70
   3  -4  -1    1.50    1.30
   3   4  -1    1.00    1.00
   3   4  -1    0.20    1.20
   3   4  -1   -0.20    1.00
   3   4  -1    1.10    1.20
  -3   4   1    2.00    1.20
   2  -4  -1  259.57    6.60
   2  -4  -1  235.78    7.20
   2   4  -1  253.87    7.00
   2   4  -1  242.18    7.30
   2   4  -1  253.67    6.80
   2   4  -1  261.57    6.80
  -2   4   1  238.28    7.20
  -2   4   1  239.28    6.90
   1  -4  -1 2078.59   47.20
  -1  -4   1 2248.68   47.20
   1  -4  -1 2220.68   47.30
   1   4  -1 2137.49   47.00
   1   4  -1 2030.00   46.40
  -1   4   1 2168.18   47.30
  -1   4   1 2078.09   46.70
   1   4  -1 1992.50   47.50
   0  -4  -1 1303.17   28.20
   0  -4   1 1217.18   28.50
   0  -4  -1 1252.87   29.00
   0   4  -1 1280.17   28.50
   0   4   1 1220.48   28.50
   0   4   1 1216.58   27.90
   0   4  -1 1309.97   28.80
   1  -4   1 1519.65   33.30
  -1  -4  -1 1508.65   34.60
   1  -4   1 1464.05   33.90
  -1  -4  -1 1509.95   33.20
   1   4   1 1527.75   33.50
  -1   4  -1 1489.05   34.10
  -1   4  -1 1491.75   33.80
  -2  -4  -1   -0.90    1.20
   2  -4   1   -0.10    1.10
   2  -4   1    0.80    0.90
  -2  -4  -1   -0.10    0.60
  -2   4  -1    0.40    0.80
   2   4   1    0.30    1.10
   2   4   1    0.70    1.00
  -2   4  -1   -0.70    1.10
   3  -4   1   60.69    3.20
   3  -4   1   55.99    3.20
  -3  -4  -1   55.89    3.40
  -3   4  -1   58.09    2.30
   3   4   1   60.09    3.30
   3   4   1   56.49    2.30
  -3   4  -1   55.99    3.50
  -4  -4  -1   34.60    3.10
   4  -4   1   46.00    3.20
   4  -4   1   33.80    3.00
  -4   4  -1   42.70    3.90
   4   4   1   34.20    3.10
   4   4   1   38.20    2.20
   4   4   1   36.70    3.40
  -4   4  -1   38.10    1.70
   5  -4   1   59.99    4.00
   5  -4   1   58.39    4.10
  -5  -4  -1   53.19    3.80
   5   4   1   56.59    3.00
  -5   4  -1   55.49    4.40
   5   4   1   57.79    4.20
   5   4   1   58.99    4.40
  -6  -4  -1   10.70    3.10
   6  -4   1   10.70    2.60
   6  -4   1   14.90    2.70
  -6  -4  -1   11.20    2.40
   6   4   1    6.80    2.40
  -6   4  -1    7.70    3.00
   6   4   1   13.20    2.10
  -7  -4  -1  129.09    8.10
   7  -4   1  126.79    6.60
   7  -4   1  116.89    7.00
   7   4   1  131.89    7.20
  -7   4  -1  109.59    7.20
  -8  -4  -1   60.69    7.00
   8  -4   1   66.39    5.60
   8  -4   1   55.19    5.60
   8   4   1   53.39    5.70
  -8   4  -1   69.99    6.80
   9  -4   1   94.89    7.20
   9  -4   1  100.99    7.70
  -9  -4  -1   84.19    8.30
  -9   4  -1  109.09    9.10
   9   4   1   99.59    8.30
 -10  -4  -1   16.90    5.30
  10  -4   1   10.00    4.40
 -10   4  -1    4.00    4.70
  10   4   1   14.30    4.70
  11  -4   1  260.77   13.70
 -11  -4  -1  238.28   14.90
 -11   4  -1  261.37   14.20
  11   4   1  261.77   15.00
  11  -5  -1   59.59    7.10
  11  -5  -1   47.30    7.10
 -11  -5   1   37.00    7.70
 -11   5   1   51.09    7.90
  11   5  -1   33.30    6.20
  10  -5  -1  117.79    8.80
 -10  -5   1  125.39   10.50
  10  -5  -1  120.39    8.50
  10   5  -1  126.19    9.10
 -10   5   1  106.69    9.30
   9  -5  -1  255.67   11.70
  -9  -5   1  258.27   12.70
   9  -5  -1  287.17   11.70
  -9   5   1  272.97   12.50
   9   5  -1  261.17   11.80
   8  -5  -1  288.27   11.60
  -8  -5   1  308.57   13.10
   8  -5  -1  325.77   12.30
   8   5  -1  323.07   12.20
   8   5  -1  309.97   10.70
  -8   5   1  300.27   12.50
   7  -5  -1   -0.10    2.20
   7  -5  -1    2.60    2.20
  -7  -5   1   -0.30    2.40
   7   5  -1   -0.40    1.70
  -7   5   1   -0.80    2.60
   7   5  -1   -0.30    2.00
  -6  -5   1  130.49    6.10
   6  -5  -1  129.69    6.40
   6  -5  -1  128.89    6.40
  -6  -5   1  124.89    6.70
   6   5  -1  129.69    6.40
   6   5  -1  128.79    6.40
  -6   5   1  130.39    6.90
   6   5  -1  126.69    5.50
   5  -5  -1    7.10    2.00
   5  -5  -1   10.20    2.20
   5   5  -1   12.80    2.40
  -5   5   1   11.10    2.40
   5   5  -1   10.50    2.30
   5   5  -1   13.20    2.30
   5   5  -1   13.10    2.00
   4  -5  -1 2440.86   55.19
   4  -5  -1 2425.96   54.69
   4  -5  -1 2428.76   52.39
   4   5  -1 2408.86   54.89
  -4   5   1 2378.66   55.29
   4   5  -1 2338.47   53.99
   4   5  -1 2416.56   54.79
   4   5  -1 2364.16   54.69
   3  -5  -1  100.39    4.10
   3  -5  -1  104.99    3.40
   3  -5  -1   96.99    4.50
  -3   5   1   97.49    4.50
   3   5  -1   98.59    4.30
   3   5  -1  102.79    3.90
   3   5  -1   98.09    4.50
   3   5  -1  105.89    4.10
  -2  -5   1 1055.59   24.10
   2  -5  -1 1040.00   23.90
   2  -5  -1  988.60   24.50
  -2   5   1 1041.80   24.50
  -2   5   1 1054.19   24.00
   2   5  -1 1033.90   23.70
   2   5  -1 1050.69   24.80
   2   5  -1 1015.10   24.20
   1  -5  -1   31.80    2.40
  -1  -5   1   39.50    2.20
   1  -5  -1   32.10    2.30
  -1   5   1   35.90    1.80
  -1   5   1   37.50    2.40
   1   5  -1   35.60    2.50
   1   5  -1   36.90    2.20
   0  -5  -1 1471.65   34.80
   0  -5  -1 1542.35   34.10
   0  -5   1 1547.95   34.30
   0   5  -1 1513.25   34.70
   0   5   1 1505.05   33.50
   0   5   1 1496.65   34.40
   0   5  -1 1538.15   34.30
   1  -5   1 1156.08   26.50
  -1  -5  -1 1166.28   28.10
  -1  -5  -1 1225.38   26.80
   1  -5   1 1162.88   27.50
  -1   5  -1 1170.78   27.40
   1   5   1 1219.38   27.60
   1   5   1 1222.38   26.90
  -1   5  -1 1187.68   27.60
   2  -5   1 1723.03   38.50
  -2  -5  -1 1719.33   39.80
   2  -5   1 1679.83   39.10
  -2  -5  -1 1754.92   38.00
  -2   5  -1 1682.73   39.50
   2   5   1 1749.32   38.80
  -2   5  -1 1693.33   38.50
   2   5   1 1698.03   39.40
   3  -5   1 1667.23   39.60
  -3  -5  -1 1769.22   40.60
   3  -5   1 1747.43   40.10
   3   5   1 1704.73   40.40
   3   5   1 1690.33   39.90
   3   5   1 1774.22   38.70
  -3   5  -1 1779.12   38.70
   4  -5   1 1231.28   29.60
   4  -5   1 1171.38   29.30
  -4  -5  -1 1216.98   29.90
   4   5   1 1231.48   29.70
  -4   5  -1 1271.17   27.50
  -4   5  -1 1245.18   30.50
   4   5   1 1168.98   29.90
   4   5   1 1252.97   28.00
  -5  -5  -1  461.15   13.30
   5  -5   1  466.85   13.40
   5  -5   1  453.85   13.40
   5   5   1  440.16   13.50
   5   5   1  454.15   11.70
   5   5   1  447.16   13.90
  -5   5  -1  462.55   14.40
   6  -5   1 1471.95   37.60
   6  -5   1 1525.05   37.40
  -6  -5  -1 1549.05   37.20
   6   5   1 1551.64   38.40
  -6   5  -1 1489.15   38.70
   6   5   1 1551.14   38.00
   6   5   1 1593.04   36.20
   7  -5   1   10.30    2.90
  -7  -5  -1   14.60    4.00
   7  -5   1   12.60    3.10
   7   5   1   10.70    3.30
  -7   5  -1   10.50    3.20
  -8  -5  -1   52.49    6.70
   8  -5   1   61.49    5.60
   8  -5   1   60.49    6.00
   8   5   1   54.79    5.80
  -8   5  -1   52.69    6.40
  -9  -5  -1   85.69    8.70
   9  -5   1   94.69    7.00
   9  -5   1  104.59    7.80
  -9   5  -1   94.79    8.60
   9   5   1  102.59    8.30
  10  -5   1  123.49    9.00
 -10  -5  -1  123.99    9.90
 -10   5  -1  120.39   10.40
  10   5   1  115.69    9.00
  11  -5   1   30.60    7.00
 -11  -5  -1   18.50    6.40
 -11   5  -1   36.90   11.70
  11  -6  -1  130.39   10.30
 -11  -6   1  122.59   11.50
  11  -6  -1  128.19    9.90
 -11   6   1  125.49   11.00
  11   6  -1  137.99   10.20
  10  -6  -1   44.70    6.00
  10  -6  -1   43.50    6.30
 -10  -6   1   45.50    7.10
  10   6  -1   51.69    6.40
 -10   6   1   49.40    7.10
   9  -6  -1  134.39    8.40
   9  -6  -1  135.99    8.60
  -9  -6   1  128.29    9.40
   9   6  -1  142.69    8.90
  -9   6   1  110.99    8.50
   8  -6  -1   64.39    6.00
   8  -6  -1   52.29    5.60
  -8  -6   1   58.49    6.80
   8   6  -1   52.89    5.40
  -8   6   1   57.79    6.20
  -7  -6   1  122.19    7.60
   7  -6  -1  114.49    6.70
  -7  -6   1  114.99    6.50
   7  -6  -1  113.49    6.60
   7   6  -1  132.09    6.90
  -7   6   1  129.49    7.50
   7   6  -1  118.99    5.70
  -6  -6   1   67.19    4.70
   6  -6  -1   54.09    4.60
   6  -6  -1   76.49    5.20
   6   6  -1   69.39    4.90
  -6   6   1   71.89    5.30
   6   6  -1   72.19    4.90
   6   6  -1   70.79    4.20
   6   6  -1   72.39    4.70
   5  -6  -1   90.49    4.80
   5  -6  -1   87.39    5.00
   5   6  -1   96.99    5.20
   5   6  -1   90.59    4.30
   5   6  -1   94.39    5.00
   5   6  -1   89.09    4.80
  -5   6   1   95.59    5.30
   4  -6  -1    6.10    1.90
   4  -6  -1    5.50    1.70
   4  -6  -1    7.90    1.10
   4   6  -1    5.40    1.90
  -4   6   1    6.20    1.90
   4   6  -1    6.60    1.70
   4   6  -1    8.00    2.10
   4   6  -1    4.80    1.40
   3  -6  -1  217.98    7.60
  -3  -6   1  243.58    7.00
   3  -6  -1  228.38    6.50
  -3   6   1  227.68    7.60
   3   6  -1  221.88    7.30
   3   6  -1  223.08    6.80
  -3   6   1  225.58    7.10
   3   6  -1  213.88    6.80
   3   6  -1  228.18    7.70
   2  -6  -1    6.30    1.60
  -2  -6   1    8.10    1.30
   2  -6  -1   12.00    1.60
   2   6  -1    9.60    1.50
  -2   6   1   12.00    1.50
  -2   6   1    8.30    1.60
   2   6  -1   11.40    1.30
   2   6  -1    9.10    1.90
  -1  -6   1    0.60    1.00
   1  -6  -1    2.00    1.30
  -1  -6   1    2.60    0.70
   1  -6  -1    2.40    1.20
  -1   6   1    2.70    1.20
   1   6  -1    1.20    1.30
  -1   6   1    0.00    0.70
   1   6  -1    2.00    1.10
   0  -6  -1  425.06   10.60
   0  -6  -1  399.26   11.40
   0  -6   1  406.76   10.80
   0   6   1  425.26   11.00
   0   6  -1  424.16   11.30
   0   6  -1  416.16   10.90
   0   6   1  418.56    9.80
  -1  -6  -1  434.66   12.30
  -1  -6  -1  446.76   10.90
   1  -6   1  450.45   10.40
   1  -6   1  432.06   11.60
   1   6   1  441.76   11.70
   1   6   1  451.35   10.80
  -1   6  -1  443.86   11.70
  -1   6  -1  437.26   11.60
  -2  -6  -1   53.29    3.60
   2  -6   1   43.80    2.90
   2  -6   1   44.50    2.40
  -2  -6  -1   41.70    2.10
  -2   6  -1   50.39    2.70
  -2   6  -1   44.00    3.10
   2   6   1   41.90    2.50
   2   6   1   44.00    2.90
  -3  -6  -1 1187.58   29.30
   3  -6   1 1191.08   28.00
  -3  -6  -1 1186.48   27.10
   3  -6   1 1178.48   28.70
   3   6   1 1166.38   28.90
  -3   6  -1 1183.28   29.10
  -3   6  -1 1252.17   27.50
   3   6   1 1195.48   28.20
  -4  -6  -1   35.70    3.60
   4  -6   1   33.10    3.00
   4  -6   1   36.30    3.40
   4   6   1   34.40    2.20
   4   6   1   39.90    3.40
  -4   6  -1   38.30    3.90
   4   6   1   33.30    3.50
  -4   6  -1   33.60    2.10
   5  -6   1   61.29    4.30
   5  -6   1   68.09    4.50
  -5  -6  -1   70.09    4.60
   5   6   1   65.39    3.20
   5   6   1   65.39    4.80
   5   6   1   61.49    4.30
  -5   6  -1   66.69    4.80
   6  -6   1   45.20    4.40
   6  -6   1   35.90    3.90
  -6  -6  -1   41.70    4.30
  -6   6  -1   36.90    4.60
   6   6   1   37.80    4.10
   6   6   1   40.70    4.40
  -7  -6  -1  201.68   10.00
  -7  -6  -1  216.88    8.60
   7  -6   1  185.38    8.50
   7  -6   1  181.58    8.60
   7   6   1  201.58    9.20
  -7   6  -1  183.98    9.30
  -8  -6  -1   98.49    8.80
   8  -6   1   85.19    6.30
   8  -6   1   98.69    7.20
   8   6   1   87.19    6.90
  -8   6  -1  100.69    7.60
   9  -6   1  129.49    8.60
   9  -6   1  131.79    8.10
  -9  -6  -1  137.89    9.70
  -9   6  -1  140.89    9.30
   9   6   1  121.09    8.80
 -10  -6  -1    4.80    4.60
  10  -6   1    5.00    4.50
  10  -6   1    5.40    4.10
  10   6   1    5.70    4.10
 -10   6  -1    3.10    4.60
  11  -6   1  145.09   16.50
 -11  -6  -1  152.08   14.70
  11  -7  -1    5.40    5.00
  11  -7  -1    1.40    4.50
 -11  -7   1    1.40    5.60
  11   7  -1    6.40    4.80
 -11   7   1    5.60    5.40
 -10  -7   1   38.30    6.80
  10  -7  -1   34.40    5.90
  10  -7  -1   42.30    6.20
 -10   7   1   36.50    6.40
  10   7  -1   42.20    6.20
  -9  -7   1  194.68   11.30
   9  -7  -1  179.08    9.90
   9  -7  -1  165.18    9.50
  -9   7   1  153.98    9.40
   9   7  -1  177.48    9.60
   8  -7  -1  802.72   23.20
   8  -7  -1  805.42   23.40
  -8  -7   1  805.02   24.90
   8   7  -1  798.52   23.30
  -8   7   1  818.92   24.10
   7  -7  -1   -0.40    2.10
   7  -7  -1   -0.20    2.40
  -7  -7   1    0.80    2.40
   7   7  -1    3.10    2.40
   7   7  -1    1.70    1.90
  -7   7   1   -0.60    2.60
   7   7  -1    4.90    2.50
   6  -7  -1   40.40    4.10
  -6  -7   1   30.90    3.80
   6  -7  -1   38.80    4.00
   6   7  -1   44.30    4.20
   6   7  -1   49.99    3.80
   6   7  -1   47.00    4.30
  -6   7   1   38.00    4.30
   6   7  -1   44.50    4.50
   5  -7  -1   15.70    2.60
   5  -7  -1   12.20    2.50
   5   7  -1   13.80    2.60
  -5   7   1   16.50    2.80
   5   7  -1   18.70    2.90
   5   7  -1   24.10    2.90
   5   7  -1   19.70    2.40
   4  -7  -1 2988.00   64.09
   4  -7  -1 2991.20   65.39
   4  -7  -1 2881.91   66.19
   4   7  -1 2803.92   65.89
   4   7  -1 2918.61   66.29
   4   7  -1 2881.61   64.99
   4   7  -1 2889.11   65.29
  -4   7   1 2775.92   66.19
   3  -7  -1  173.68    6.60
   3  -7  -1  178.98    5.70
  -3  -7   1  170.78    5.80
   3   7  -1  170.68    5.60
   3   7  -1  174.48    6.30
  -3   7   1  167.78    6.50
   3   7  -1  167.18    6.70
  -3   7   1  173.28    5.90
   2  -7  -1 2090.39   47.80
   2  -7  -1 2083.09   48.10
  -2  -7   1 2036.70   47.40
   2   7  -1 2197.18   48.70
   2   7  -1 2161.48   46.70
  -2   7   1 1984.00   46.80
   2   7  -1 2115.69   47.80
  -2   7   1 2136.79   48.10
  -1  -7   1  351.06    9.50
   1  -7  -1  350.76   10.10
  -1  -7   1  354.86    8.10
   1  -7  -1  335.17    9.60
  -1   7   1  344.77    8.50
   1   7  -1  347.17    9.60
   1   7  -1  351.66   10.30
  -1   7   1  350.26    9.80
   0  -7  -1 3499.75   77.89
   0  -7   1 3505.65   76.99
   0  -7  -1 3469.05   76.69
   0   7  -1 3471.05   77.49
   0   7   1 3452.25   75.59
   0   7   1 3387.46   77.09
   0   7  -1 3456.75   76.99
   1  -7   1  173.88    4.40
  -1  -7  -1  181.08    5.30
   1  -7   1  161.58    5.90
  -1  -7  -1  174.28    6.60
  -1   7  -1  170.08    5.90
   1   7   1  173.58    4.90
   1   7   1  169.58    5.90
  -1   7  -1  177.88    6.10
  -2  -7  -1  176.08    7.00
  -2  -7  -1  188.08    5.50
   2  -7   1  184.28    5.40
   2  -7   1  170.88    6.30
   2   7   1  183.78    5.70
   2   7   1  180.88    6.50
  -2   7  -1  194.08    6.10
  -2   7  -1  187.58    6.60
  -3  -7  -1   21.20    2.90
   3  -7   1   17.90    2.40
  -3  -7  -1   23.10    1.90
   3  -7   1   22.10    2.20
   3   7   1   23.40    2.40
  -3   7  -1   26.50    2.20
  -3   7  -1   25.00    2.90
   3   7   1   23.90    2.70
   4  -7   1 1213.18   29.80
  -4  -7  -1 1163.48   30.30
   4  -7   1 1226.78   29.20
  -4  -7  -1 1207.68   27.90
   4   7   1 1245.58   29.60
   4   7   1 1201.78   30.20
  -4   7  -1 1224.38   27.80
  -4   7  -1 1203.38   30.40
   5  -7   1  417.46   12.40
   5  -7   1  407.46   12.80
  -5  -7  -1  406.66   13.00
   5   7   1  400.56   12.50
   5   7   1  394.06   13.00
   5   7   1  401.16   10.80
  -5   7  -1  409.46   13.40
  -6  -7  -1  633.24   18.20
   6  -7   1  615.94   17.80
   6  -7   1  638.34   18.10
   6   7   1  579.84   17.80
  -6   7  -1  602.84   18.80
   6   7   1  643.34   18.80
   7  -7   1   42.50    4.80
  -7  -7  -1   43.10    4.80
   7  -7   1   50.29    5.00
   7   7   1   33.90    4.60
   7   7   1   45.50    4.90
  -7   7  -1   38.00    4.90
   8  -7   1   65.69    6.30
   8  -7   1   66.09    6.20
  -8  -7  -1   64.49    7.20
  -8   7  -1   64.29    6.80
   8   7   1   84.19    7.10
   9  -7   1   -1.80    3.10
   9  -7   1    2.20    3.70
  -9  -7  -1    3.80    3.90
  -9   7  -1    4.50    4.10
   9   7   1    2.60    3.50
 -10  -7  -1   89.09   10.10
  10  -7   1   95.19    8.80
  10  -7   1  104.19    8.50
 -10   7  -1   98.29    9.30
  10   7   1  100.29    8.80
  11  -8  -1   59.49   12.30
 -11  -8   1   64.39    9.70
  11   8  -1   69.49    9.10
 -11   8   1   71.79   12.80
 -10  -8   1  331.67   16.10
  10  -8  -1  348.17   14.60
  10  -8  -1  324.27   14.40
  10   8  -1  314.37   14.30
 -10   8   1  334.37   15.20
  -9  -8   1   94.49    9.00
   9  -8  -1   98.99    7.70
   9  -8  -1  114.19    8.20
  -9   8   1  114.29    8.70
   9   8  -1  108.19    8.10
  -8  -8   1    8.90    4.00
   8  -8  -1    8.20    3.40
   8  -8  -1    6.50    3.40
  -8   8   1    7.60    3.70
   8   8  -1   10.20    3.30
  -7  -8   1   71.69    6.10
   7  -8  -1   70.89    5.80
   7  -8  -1   67.99    6.10
   7   8  -1   73.99    5.70
   7   8  -1   76.09    5.90
  -7   8   1   65.89    6.00
   6  -8  -1   85.09    5.80
   6  -8  -1   73.59    5.20
  -6  -8   1   82.19    5.70
   6   8  -1   70.59    5.40
  -6   8   1   79.29    5.50
   6   8  -1   88.39    5.20
   6   8  -1   96.49    5.80
   6   8  -1   84.49    4.70
   5  -8  -1   72.89    5.00
   5  -8  -1   75.29    4.50
   5   8  -1   65.29    4.70
   5   8  -1   77.19    5.00
  -5   8   1   72.99    5.10
   5   8  -1   64.89    4.00
   5   8  -1   76.39    4.50
   4  -8  -1   -0.50    1.20
  -4  -8   1   -0.80    1.20
   4  -8  -1   -0.60    1.50
  -4   8   1   -1.40    1.70
   4   8  -1   -0.10    1.40
   4   8  -1    0.50    1.80
   4   8  -1   -0.40    1.60
  -4   8   1    0.40    1.50
   3  -8  -1  610.64   16.00
   3  -8  -1  627.44   17.00
  -3  -8   1  644.54   16.00
   3   8  -1  629.64   15.60
   3   8  -1  643.94   16.80
  -3   8   1  642.54   15.90
   3   8  -1  633.94   17.30
  -3   8   1  601.84   16.80
  -2  -8   1   22.60    2.20
   2  -8  -1   20.10    2.40
   2  -8  -1   17.90    2.40
   2   8  -1   15.00    2.40
   2   8  -1   17.60    1.50
  -2   8   1   19.90    1.80
  -2   8   1   12.20    2.10
   2   8  -1   15.50    2.10
   1  -8  -1  193.88    6.70
  -1  -8   1  202.68    6.60
   1  -8  -1  205.88    7.20
  -1   8   1  201.98    5.30
   1   8  -1  196.68    6.60
   1   8  -1  195.98    7.30
  -1   8   1  222.98    7.00
   0  -8  -1  777.92   18.90
   0  -8   1  758.32   19.20
   0  -8  -1  767.12   20.00
   0   8  -1  767.32   19.20
   0   8  -1  791.32   19.80
   0   8   1  784.72   19.40
   0   8   1  785.32   17.70
  -1  -8  -1  159.98    5.30
  -1  -8  -1  169.08    6.80
   1  -8   1  165.58    6.00
  -1   8  -1  161.38    4.10
  -1   8  -1  175.18    6.20
   1   8   1  164.38    6.00
   1   8   1  166.08    4.80
  -1   8  -1  161.38    5.90
  -2  -8  -1 1101.59   29.00
   2  -8   1 1161.08   28.10
  -2  -8  -1 1183.58   26.80
   2  -8   1 1168.28   26.40
   2   8   1 1167.28   27.00
  -2   8  -1 1176.28   27.70
  -2   8  -1 1131.79   28.10
   2   8   1 1184.18   28.30
   3  -8   1  307.57   10.10
  -3  -8  -1  325.27    8.70
  -3  -8  -1  321.87   10.90
   3  -8   1  312.57    9.00
  -3   8  -1  338.57   10.50
  -3   8  -1  316.97    9.20
   3   8   1  322.57   10.40
   3   8   1  334.17    9.50
   4  -8   1  324.77   10.80
  -4  -8  -1  342.87    9.10
  -4  -8  -1  334.87   11.40
   4  -8   1  332.47   10.00
   4   8   1  322.27   11.00
   4   8   1  326.87   10.30
  -4   8  -1  337.27   11.20
  -4   8  -1  336.87    9.20
   5  -8   1   23.10    3.30
  -5  -8  -1   23.00    3.50
   5  -8   1   21.10    3.00
  -5  -8  -1   19.40    2.90
   5   8   1   19.00    3.30
   5   8   1   21.50    3.00
  -5   8  -1   19.80    3.50
   6  -8   1   75.09    5.20
  -6  -8  -1   72.19    5.60
   6  -8   1   75.49    5.60
   6   8   1   77.19    5.70
  -6   8  -1   80.49    6.70
   6   8   1   94.69    5.70
  -7  -8  -1  741.73   21.70
   7  -8   1  729.83   21.20
   7  -8   1  744.53   21.70
   7   8   1  741.03   22.40
  -7   8  -1  764.02   22.70
   7   8   1  747.73   21.60
   8  -8   1   10.00    3.50
   8  -8   1    7.10    3.30
  -8  -8  -1    7.00    3.70
   8   8   1    9.60    3.40
  -8   8  -1    4.90    3.50
  -9  -8  -1   28.50    6.20
   9  -8   1   30.30    5.10
   9  -8   1   27.00    5.20
   9   8   1   28.20    5.20
  -9   8  -1   28.80    5.30
 -10  -8  -1   83.49    9.60
  10  -8   1   84.69    8.30
  10  -8   1   86.79    8.00
 -10   8  -1   84.59    8.60
  10   8   1   75.79    8.00
 -10  -9   1  172.98   12.40
  10  -9  -1  171.18   11.20
  10  -9  -1  167.68   10.50
 -10   9   1  175.88   11.40
 -10   9   1  167.18   10.80
  10   9  -1  174.48   10.50
  -9  -9   1    6.30    4.60
   9  -9  -1    4.80    3.60
   9  -9  -1    0.50    3.60
  -9   9   1    2.60    3.40
   9   9  -1    1.20    3.40
  -8  -9   1  174.38   10.10
   8  -9  -1  163.38    8.60
   8  -9  -1  192.78    9.70
   8   9  -1  161.68    8.80
   8   9  -1  191.48    9.70
  -8   9   1  171.78    9.70
   7  -9  -1  185.18    9.20
  -7  -9   1  178.88    9.00
   7  -9  -1  197.68    8.50
   7   9  -1  173.88    8.30
  -7   9   1  185.98    9.10
   7   9  -1  167.78    8.80
  -6  -9   1   40.40    4.60
   6  -9  -1   46.20    4.40
   6  -9  -1   39.50    4.80
  -6  -9   1   40.30    3.70
   6   9  -1   38.90    4.60
   6   9  -1   36.60    3.90
  -6   9   1   35.90    4.60
  -6   9   1   37.40    4.20
   5  -9  -1   18.90    3.40
  -5  -9   1   11.90    2.30
  -5   9   1   15.00    2.90
   5   9  -1   13.00    2.90
   5   9  -1   10.50    2.30
  -5   9   1   20.90    3.00
   5   9  -1   18.60    3.20
   4  -9  -1  790.72   21.50
  -4  -9   1  798.72   20.10
  -4   9   1  800.52   20.30
   4   9  -1  805.22   21.80
  -4   9   1  811.12   21.50
   4   9  -1  780.72   19.90
   4   9  -1  801.82   21.10
   3  -9  -1 1492.75   34.80
   3  -9  -1 1487.75   35.80
  -3  -9   1 1446.86   34.50
  -3   9   1 1491.15   35.70
   3   9  -1 1446.66   33.90
  -3   9   1 1485.45   34.20
   3   9  -1 1502.65   36.30
   3   9  -1 1480.75   35.40
  -2  -9   1 2094.69   46.70
   2  -9  -1 2078.09   47.50
   2  -9  -1 1992.20   47.30
  -2   9   1 2010.00   45.50
   2   9  -1 2080.79   47.30
   2   9  -1 2026.30   48.10
  -2   9   1 2023.00   47.40
   2   9  -1 2037.30   45.20
   1  -9  -1   13.40    2.10
  -1  -9   1   17.70    2.20
   1  -9  -1   13.10    2.40
   1   9  -1   13.20    2.20
   1   9  -1   13.80    2.60
  -1   9   1   15.90    2.30
  -1   9   1   15.10    1.30
   0  -9  -1 1165.68   28.50
   0  -9   1 1256.07   29.00
   0  -9  -1 1204.98   29.90
   0   9  -1 1181.68   29.50
   0   9  -1 1250.27   29.10
   0   9   1 1141.29   28.90
   0   9   1 1252.97   27.00
   1  -9   1 1279.27   31.50
  -1  -9  -1 1339.87   32.70
  -1  -9  -1 1353.46   30.80
   1   9   1 1336.57   31.80
   1   9   1 1313.17   29.80
  -1   9  -1 1318.27   31.70
  -1   9  -1 1298.47   31.50
   2  -9   1  685.33   18.30
  -2  -9  -1  704.03   19.50
  -2  -9  -1  711.63   17.20
   2  -9   1  689.63   16.40
  -2   9  -1  702.33   18.50
   2   9   1  733.73   17.10
  -2   9  -1  708.13   18.00
   2   9   1  659.63   18.30
  -3  -9  -1   20.90    2.00
   3  -9   1   19.10    2.70
  -3  -9  -1   17.60    3.00
   3  -9   1   25.40    2.30
  -3   9  -1   22.30    2.50
  -3   9  -1   17.40    2.70
   3   9   1   20.80    2.80
   3   9   1   24.50    2.50
   4  -9   1  255.47    9.30
  -4  -9  -1  246.28   10.00
   4  -9   1  250.57    8.20
  -4  -9  -1  261.87    7.60
   4   9   1  259.57    9.60
  -4   9  -1  252.47    9.50
   4   9   1  266.57    8.70
  -4   9  -1  246.98    8.10
  -5  -9  -1   39.70    4.40
   5  -9   1   53.79    4.20
   5  -9   1   50.29    4.70
   5   9   1   40.40    4.60
   5   9   1   51.89    4.30
  -5   9  -1   43.30    4.70
   6  -9   1  552.04   16.90
  -6  -9  -1  543.05   17.20
   6  -9   1  533.55   15.90
   6   9   1  533.05   17.10
   6   9   1  560.54   16.40
  -6   9  -1  519.05   17.10
   7  -9   1  188.98    9.30
   7  -9   1  185.98    8.80
  -7  -9  -1  190.98    9.50
  -7   9  -1  185.18    9.60
   7   9   1  190.18    9.80
   7   9   1  192.78    9.20
   8  -9   1  160.78    9.10
   8  -9   1  155.08    9.20
   8   9   1  167.98    9.10
  -8   9  -1  152.48    9.30
   8   9   1  156.38    9.50
  -9  -9  -1   45.40    7.10
   9  -9   1   47.90    6.10
   9  -9   1   45.30    6.10
   9   9   1   53.79    6.60
  -9   9  -1   36.00    6.30
  10  -9   1   53.29    7.00
  10  -9   1   51.39    6.80
 -10  -9  -1   46.70    7.70
  10   9   1   53.49    7.10
 -10   9  -1   47.90    7.10
  10 -10  -1  183.48   11.80
 -10 -10   1  185.68   12.90
 -10  10   1  195.88   12.10
  -9 -10   1   87.19    9.10
   9 -10  -1   68.69    7.30
  -9  10   1   73.89    7.60
  -9  10   1   75.39    7.50
   8 -10  -1    3.10    3.60
  -8  10   1    6.40    4.00
   8  10  -1    0.10    3.20
   8  10  -1    1.90    3.30
  -8  10   1    6.20    3.50
  -7 -10   1   14.50    3.90
   7 -10  -1   23.00    4.00
   7  10  -1   21.00    4.10
  -7  10   1   15.40    3.70
  -7  10   1   21.80    4.40
   7  10  -1   20.90    3.70
  -6 -10   1   53.69    4.20
   6 -10  -1   58.59    5.70
  -6 -10   1   51.19    5.40
  -6  10   1   59.79    5.80
   6  10  -1   56.99    5.50
   6  10  -1   57.19    4.80
  -6  10   1   56.19    5.10
   5 -10  -1 1016.40   27.10
  -5 -10   1 1018.40   25.30
   5  10  -1 1028.40   25.50
  -5  10   1 1019.20   25.90
   5  10  -1 1057.29   27.40
  -5  10   1  962.70   26.80
   5  10  -1 1024.40   26.90
   4 -10  -1   55.49    4.80
  -4 -10   1   45.20    3.40
   4  10  -1   47.60    4.70
  -4  10   1   46.00    3.50
   4  10  -1   52.29    3.90
  -4  10   1   45.80    4.40
   4  10  -1   44.30    4.20
   3 -10  -1  417.56   12.60
  -3 -10   1  394.66   11.30
   3 -10  -1  404.26   11.80
   3  10  -1  371.16   12.60
  -3  10   1  378.76   12.10
   3  10  -1  404.56   12.20
  -3  10   1  405.96   10.70
   2 -10  -1    2.50    1.90
   2 -10  -1    3.10    1.80
  -2 -10   1    1.50    1.40
  -2  10   1    2.90    1.70
  -2  10   1    4.90    1.20
   2  10  -1    1.70    1.90
   2  10  -1    5.00    1.70
   1 -10  -1   23.00    2.80
  -1 -10   1   19.80    2.50
   1 -10  -1   20.90    2.80
   1  10  -1   20.30    3.10
  -1  10   1   19.70    2.70
  -1  10   1   21.70    1.70
   1  10  -1   24.90    2.80
   0 -10   1    5.40    1.80
   0 -10  -1    7.90    2.20
   0 -10  -1    7.40    1.80
   0  10  -1    6.80    2.20
   0  10   1    6.80    1.80
   0  10  -1    7.00    1.90
   0  10   1    6.90    1.50
  -1 -10  -1  427.66   13.00
  -1 -10  -1  398.26   11.00
   1 -10   1  385.86   11.70
   1  10   1  395.76   11.90
  -1  10  -1  401.66   12.00
   1  10   1  383.36    9.80
  -1  10  -1  387.56   11.70
   2 -10   1  246.18    8.70
  -2 -10  -1  250.47    9.60
  -2 -10  -1  253.47    7.70
  -2  10  -1  263.47    8.90
  -2  10  -1  246.88    8.50
   2  10   1  257.77    7.30
   2  10   1  250.87    8.90
  -3 -10  -1   83.79    3.90
   3 -10   1   85.79    5.20
   3 -10   1   85.29    4.00
  -3 -10  -1   88.09    5.60
   3  10   1   95.69    4.30
   3  10   1   87.79    5.00
  -3  10  -1   82.49    5.00
  -3  10  -1   83.89    4.50
   4 -10   1    1.60    1.70
  -4 -10  -1    3.70    2.60
   4 -10   1    5.60    2.40
  -4 -10  -1    1.80    1.40
  -4  10  -1    0.60    1.90
   4  10   1    3.20    1.90
   4  10   1    4.80    2.40
   5 -10   1  153.98    6.70
   5 -10   1  151.18    7.70
  -5 -10  -1  159.88    8.30
   5  10   1  169.38    7.90
  -5  10  -1  141.49    7.50
   5  10   1  156.38    7.00
  -6 -10  -1  395.66   14.30
   6 -10   1  415.16   14.10
   6 -10   1  369.16   12.70
   6  10   1  413.36   14.40
   6  10   1  392.36   13.20
  -6  10  -1  398.06   14.30
  -7 -10  -1  103.49    7.50
   7 -10   1  113.59    7.20
   7 -10   1  118.59    7.80
   7  10   1  104.39    7.70
  -7  10  -1  112.69    7.90
   7  10   1  127.19    7.50
   8 -10   1   14.10    4.20
   8 -10   1   10.60    4.10
   8  10   1   17.90    4.30
  -8  10  -1   15.50    4.70
   8  10   1   11.90    4.00
   9 -10   1  132.29    9.40
  -9 -10  -1  109.59   10.20
   9  10   1  131.59    9.00
  -9  10  -1  124.69    9.60
 -10 -10  -1   64.19    9.60
  10 -10   1   72.99    7.90
  10  10   1   75.79    8.50
 -10 -11   1  282.97   15.80
   9 -11  -1  154.38   10.50
  -9 -11   1  151.98   11.10
  -9  11   1  158.48   10.00
  -8 -11   1  134.09    9.30
   8 -11  -1  144.19    9.30
   8  11  -1  130.99    8.80
  -8  11   1  125.19    8.30
  -7 -11   1   70.39    6.90
   7 -11  -1   75.19    7.00
  -7  11   1   55.39    6.00
   7  11  -1   58.49    6.20
  -6 -11   1  231.28   10.70
   6 -11  -1  234.18   10.40
  -6  11   1  231.78   10.00
   6  11  -1  231.58   10.10
   5 -11  -1    3.40    2.60
  -5 -11   1    6.90    2.10
   5  11  -1    2.70    2.50
  -5  11   1    6.00    2.50
   5  11  -1    0.40    2.50
  -4 -11   1   14.00    2.40
   4 -11  -1   17.80    3.40
   4  11  -1   16.20    3.10
  -4  11   1   12.90    2.80
   4  11  -1   20.60    3.40
  -3 -11   1  934.11   23.30
   3 -11  -1  935.81   23.90
   3 -11  -1  913.21   24.50
  -3  11   1  944.31   24.40
   3  11  -1  953.60   24.40
   3  11  -1  935.31   25.20
  -2 -11   1 3141.99   71.19
   2 -11  -1 3092.29   72.19
   2 -11  -1 3212.48   72.19
   2  11  -1 3296.97   72.09
  -2  11   1 3078.79   71.99
   2  11  -1 3087.79   72.99
   1 -11  -1   41.20    3.50
   1 -11  -1   33.70    3.60
  -1 -11   1   41.80    3.50
   1  11  -1   32.20    3.10
  -1  11   1   30.90    3.20
   1  11  -1   41.70    4.20
   0 -11   1  504.65   14.20
   0 -11  -1  497.95   13.90
   0 -11  -1  529.95   15.60
   0  11  -1  495.05   14.90
   0  11   1  521.75   14.50
   0  11  -1  497.95   14.30
   1 -11   1  865.11   22.40
  -1 -11  -1  849.32   21.60
  -1 -11  -1  875.01   23.80
  -1  11  -1  873.31   22.40
   1  11   1  884.81   22.70
  -1  11  -1  863.61   22.70
   2 -11   1  690.43   19.20
  -2 -11  -1  690.73   17.90
  -2 -11  -1  715.23   20.50
  -2  11  -1  706.63   19.20
  -2  11  -1  715.03   19.00
   2  11   1  744.53   19.60
  -3 -11  -1   12.20    3.10
  -3 -11  -1   11.70    2.00
   3 -11   1   15.70    3.00
  -3  11  -1    8.60    2.30
  -3  11  -1   13.80    2.80
   3  11   1   15.50    3.00
  -4 -11  -1   61.29    5.90
   4 -11   1   44.20    4.50
   4  11   1   47.60    4.60
  -4  11  -1   54.49    4.90
   5 -11   1  797.22   22.70
  -5 -11  -1  802.02   23.50
   5  11   1  808.02   23.00
  -5  11  -1  782.32   22.60
  -6 -11  -1  778.02   23.20
   6 -11   1  756.22   22.50
   6  11   1  764.22   22.80
  -6  11  -1  762.62   22.90
   7 -11   1   15.60    4.10
  -7 -11  -1   15.90    4.20
   7  11   1    7.10    3.80
  -7  11  -1   17.40    4.30
   8 -11   1   59.79    6.60
  -8 -11  -1   49.80    8.00
  -8  11  -1   54.99    6.50
   8  11   1   56.79    7.00
   9 -11   1   43.60    6.50
  -9 -11  -1   36.90    7.30
  -9  11  -1   53.49    7.30
 -10 -12   1   -2.40   10.30
   9 -12  -1   47.30    6.70
  -9  12   1   41.80    6.60
   9  12  -1   44.20    6.70
   8 -12  -1   70.09    7.40
  -8 -12   1   61.59    7.30
   8  12  -1   62.69    6.80
  -8  12   1   51.69    6.30
   7 -12  -1   12.60    4.10
  -7 -12   1    9.60    4.20
   7  12  -1    7.70    3.50
  -7  12   1    7.10    4.00
   6 -12  -1   12.00    3.70
  -6 -12   1   13.70    4.10
   6  12  -1   15.70    3.70
  -6  12   1   19.10    4.20
  -5 -12   1    4.70    2.10
   5 -12  -1    1.70    2.70
   5  12  -1    3.40    2.70
   5  12  -1    4.70    2.90
  -5  12   1    1.50    2.40
  -4 -12   1  499.55   14.20
   4 -12  -1  468.05   15.50
   4  12  -1  515.85   16.30
   4  12  -1  497.35   15.40
  -4  12   1  502.25   15.40
  -3 -12   1  414.56   12.30
   3 -12  -1  427.76   13.60
   3 -12  -1  414.16   13.10
   3  12  -1  425.56   13.30
   3  12  -1  443.56   14.40
  -3  12   1  433.06   13.50
   2 -12  -1  117.39    6.40
  -2 -12   1  142.29    6.00
   2 -12  -1  132.09    6.50
   2  12  -1  133.29    6.90
  -2  12   1  135.19    6.40
   2  12  -1  142.29    6.50
   1 -12  -1  113.59    6.40
   1 -12  -1  120.49    5.80
  -1 -12   1  127.19    5.70
   1  12  -1  118.79    6.50
   1  12  -1  129.69    6.00
  -1  12   1  126.39    6.10
   0 -12  -1    1.30    1.60
   0 -12  -1    0.90    2.10
   0 -12   1    1.80    1.70
   0  12  -1   -2.10    1.70
   0  12  -1   -1.10    1.40
   0  12   1    1.00    1.60
  -1 -12  -1  292.37    9.10
  -1 -12  -1  294.17   11.00
   1 -12   1  299.37    9.90
  -1  12  -1  260.97    9.70
   1  12   1  258.57    9.50
  -1  12  -1  244.28    9.20
   2 -12   1  120.19    6.20
  -2 -12  -1  118.09    6.80
  -2 -12  -1  126.79    5.40
   2  12   1  118.69    6.20
  -2  12  -1  119.79    6.20
  -2  12  -1  119.69    6.10
   3 -12   1  234.38    9.50
  -3 -12  -1  226.98   10.40
  -3 -12  -1  264.67    8.20
  -3  12  -1  261.87    9.70
  -3  12  -1  258.47    9.10
   3  12   1  245.98    9.70
  -4 -12  -1    1.90    2.50
   4 -12   1   -0.60    2.50
  -4  12  -1    9.10    2.80
   4  12   1    5.30    2.70
   5 -12   1  183.78    9.00
  -5 -12  -1  186.78    9.70
   5  12   1  188.68    9.20
  -5  12  -1  174.08    8.70
   6 -12   1    7.40    3.50
  -6 -12  -1    2.50    3.20
  -6  12  -1    4.50    3.00
   6  12   1    1.90    3.10
   7 -12   1   59.79    6.30
  -7 -12  -1   46.20    6.30
   7  12   1   48.30    6.00
  -7  12  -1   49.50    5.80
  -8 -12  -1  174.18   10.80
   8 -12   1  165.98   10.10
  -8  12  -1  167.08   10.10
   8  12   1  154.18   10.30
   9 -12   1  199.68   12.00
   9  12   1  214.78   12.60
  -9  12  -1  229.38   12.80
   9 -13  -1  253.27   14.80
  -9  13   1  230.78   12.90
   9  13  -1  236.08   13.00
   8 -13  -1  159.38   10.20
  -8 -13   1  145.89   10.30
  -8  13   1  152.38    9.90
   8  13  -1  134.89    9.50
  -7 -13   1   12.80    4.70
   7 -13  -1    9.00    3.80
  -7  13   1    9.90    4.10
   7  13  -1    5.60    3.40
   6 -13  -1   53.19    5.90
  -6 -13   1   62.79    6.50
   6  13  -1   58.69    5.90
  -6  13   1   72.99    6.60
  -5 -13   1  209.68   11.10
  -5 -13   1  216.38   10.40
   5 -13  -1  210.98    9.90
   5  13  -1  217.88    9.70
   5  13  -1  204.48    9.90
  -5  13   1  193.58    9.20
   4 -13  -1  234.88   10.00
  -4 -13   1  224.18    8.40
   4  13  -1  242.98    9.70
   4  13  -1  225.58   10.10
  -4  13   1  221.78    9.50
   3 -13  -1  154.88    7.60
   3 -13  -1  176.48    8.10
  -3 -13   1  166.18    7.00
   3  13  -1  173.38    7.80
  -3  13   1  171.58    7.90
   3  13  -1  181.48    8.70
  -2 -13   1  597.64   16.90
   2 -13  -1  614.14   18.10
   2 -13  -1  598.34   17.70
   2  13  -1  619.94   17.70
  -2  13   1  640.04   17.80
   2  13  -1  618.24   18.60
   1 -13  -1   14.80    2.70
  -1 -13   1   19.10    2.80
   1 -13  -1   16.50    3.20
  -1  13   1   23.50    3.30
   1  13  -1   21.00    3.00
   1  13  -1   23.90    3.60
   0 -13  -1  886.51   24.30
   0 -13   1  889.71   22.90
   0 -13  -1  892.11   22.50
   0  13  -1  836.42   22.70
   0  13   1  820.02   22.80
   0  13  -1  861.51   23.70
  -1 -13  -1 1255.07   30.60
  -1 -13  -1 1189.28   32.60
   1 -13   1 1283.37   31.50
  -1  13  -1 1265.67   31.40
  -1  13  -1 1224.68   31.70
   1  13   1 1266.07   31.70
  -2 -13  -1   45.10    3.80
   2 -13   1   46.20    4.60
  -2 -13  -1   37.10    4.80
  -2  13  -1   53.59    4.80
   2  13   1   40.80    4.10
  -2  13  -1   42.50    4.30
  -3 -13  -1   27.00    4.50
  -3 -13  -1   24.60    3.30
   3 -13   1   26.80    3.90
  -3  13  -1   29.90    3.90
  -3  13  -1   25.00    3.50
   3  13   1   23.50    3.60
   4 -13   1  393.56   13.70
  -4 -13  -1  381.76   14.50
   4  13   1  384.06   13.60
  -4  13  -1  374.96   13.30
   5 -13   1  308.17   12.40
  -5 -13  -1  317.67   13.40
  -5  13  -1  313.77   12.30
   5  13   1  307.37   12.20
   6 -13   1  106.59    7.80
  -6 -13  -1  112.09    8.50
   6  13   1  115.39    8.00
  -6  13  -1  117.99    8.10
  -7 -13  -1   45.30    6.70
   7 -13   1   26.90    5.00
   7  13   1   39.40    5.90
  -7  13  -1   44.50    5.90
  -8 -13  -1  351.96   15.60
   8 -13   1  336.87   14.90
  -8  13  -1  351.76   14.90
   9 -13   1   44.70    8.40
   9  13   1   42.10    7.30
   9  14  -1   34.30    7.30
  -8 -14   1   24.60    6.00
   8 -14  -1   21.30    5.40
  -8  14   1   33.30    6.10
   8  14  -1   23.80    5.30
   7 -14  -1  150.28    9.70
  -7 -14   1  139.99   10.20
   7  14  -1  163.98    9.60
  -7  14   1  159.48    9.20
  -6 -14   1   61.69    7.00
   6 -14  -1   62.19    6.50
  -6  14   1   45.80    5.60
   6  14  -1   57.29    6.30
  -5 -14   1    6.60    3.80
   5 -14  -1   10.10    3.70
  -5  14   1    5.80    3.20
   5  14  -1    7.40    3.20
   4 -14  -1  112.19    7.20
  -4 -14   1  104.89    5.80
   4  14  -1  117.09    7.80
  -4  14   1  108.49    6.90
   4  14  -1   99.09    6.70
   3 -14  -1  285.27   10.90
  -3 -14   1  280.97    9.70
   3 -14  -1  269.57   10.60
  -3  14   1  277.67   10.70
   3  14  -1  276.77   11.60
   3  14  -1  273.47   10.60
   2 -14  -1    1.60    2.50
  -2 -14   1    0.30    1.90
   2 -14  -1    1.40    2.30
   2  14  -1    0.00    2.10
   2  14  -1   -1.10    2.50
  -2  14   1   -0.20    2.00
  -1 -14   1   78.19    5.00
   1 -14  -1   78.99    5.30
   1 -14  -1   76.79    6.00
  -1  14   1   72.79    5.00
   1  14  -1   69.09    6.10
   1  14  -1   69.69    4.90
   0 -14  -1   22.70    3.90
   0 -14   1   24.70    3.40
   0 -14  -1   23.80    3.20
   0  14  -1   24.60    3.40
   0  14  -1   24.40    3.90
   0  14   1   22.90    3.30
  -1 -14  -1   64.59    4.60
  -1 -14  -1   62.29    6.00
   1 -14   1   59.49    5.00
   1  14   1   71.69    5.00
  -1  14  -1   67.39    5.00
  -1  14  -1   67.49    5.10
   2 -14   1  141.69    7.50
  -2 -14  -1  146.49    8.50
  -2 -14  -1  161.18    6.90
   2  14   1  152.28    7.70
  -2  14  -1  177.68    7.90
  -2  14  -1  151.88    7.60
   3 -14   1  105.59    6.60
  -3 -14  -1   94.49    7.20
  -3  14  -1   93.29    5.90
  -3  14  -1   96.49    6.30
   3  14   1   99.59    6.50
   4 -14   1   12.80    3.50
  -4 -14  -1   12.50    3.80
   4  14   1    7.10    3.00
  -4  14  -1   10.50    3.10
   5 -14   1   10.70    3.60
  -5 -14  -1    6.10    3.80
  -5  14  -1    5.00    3.30
   5  14   1    9.20    3.40
  -6 -14  -1   67.59    7.20
   6 -14   1   84.09    7.50
   6  14   1   85.39    7.80
  -6  14  -1   91.59    7.80
  -7 -14  -1   24.20    5.70
   7 -14   1   23.10    5.00
  -7  14  -1   19.80    4.60
   7  14   1   27.60    5.20
   8 -14   1  136.29   10.20
  -8 -14  -1  128.19   10.60
   8  14   1  136.09   10.30
  -8  14  -1  119.59    9.20
   8 -15  -1   23.40    6.50
  -8 -15   1   11.20    5.70
  -8  15   1    8.30    4.60
   8  15  -1   10.40    5.20
  -7 -15   1  178.98   11.90
   7 -15  -1  204.58   11.50
  -7  15   1  202.88   11.10
   7  15  -1  191.38   10.70
  -6 -15   1   91.59    8.90
   6 -15  -1   81.29    7.80
   6  15  -1   87.89    7.70
  -6  15   1   99.49    8.20
  -5 -15   1   66.29    7.40
   5 -15  -1   54.99    6.20
  -5  15   1   50.69    5.50
   5  15  -1   58.39    6.10
  -4 -15   1  345.67   14.60
   4 -15  -1  397.66   14.20
  -4 -15   1  391.66   12.40
  -4  15   1  369.66   13.60
   4  15  -1  362.66   13.50
   4  15  -1  373.76   14.60
  -3 -15   1  428.16   13.30
   3 -15  -1  414.36   14.40
   3  15  -1  441.06   14.50
   3  15  -1  411.06   15.30
  -3  15   1  403.26   14.10
   2 -15  -1  225.68    9.70
   2 -15  -1  234.58   10.20
  -2 -15   1  241.88    9.20
  -2  15   1  234.08    9.60
   2  15  -1  223.68   10.50
   2  15  -1  221.28    9.50
  -1 -15   1  130.09    6.80
   1 -15  -1  140.89    8.10
   1 -15  -1  122.99    6.90
   1  15  -1  138.89    7.00
  -1  15   1  126.29    6.80
   1  15  -1  140.79    8.00
   0 -15  -1  154.48    8.50
   0 -15  -1  158.48    7.30
   0 -15   1  163.48    7.60
   0  15  -1  151.88    8.00
   0  15  -1  151.58    7.50
   0  15   1  151.58    7.60
   1 -15   1  108.29    6.50
  -1 -15  -1  122.59    8.00
  -1 -15  -1  112.89    6.10
   1  15   1   99.89    6.40
  -1  15  -1  109.59    6.40
  -1  15  -1   94.09    6.60
  -2 -15  -1   49.40    6.20
  -2 -15  -1   44.70    4.30
   2 -15   1   35.30    4.40
   2  15   1   45.20    5.00
  -2  15  -1   45.10    5.00
  -2  15  -1   41.40    4.60
   3 -15   1  133.89    7.90
  -3 -15  -1  135.09    9.00
   3  15   1  129.89    7.40
  -3  15  -1  140.69    7.70
   4 -15   1  625.74   19.90
  -4 -15  -1  625.04   21.30
   4  15   1  632.34   19.90
  -4  15  -1  635.84   19.60
   5 -15   1  119.49    8.40
  -5 -15  -1  139.49    9.60
  -5  15  -1  139.89    8.10
   5  15   1  123.39    8.40
   6 -15   1   69.69    7.00
  -6 -15  -1   82.59    8.20
   6  15   1  100.89    8.70
  -6  15  -1   84.89    7.80
  -7 -15  -1   38.50    6.80
   7 -15   1   29.20    5.90
  -7  15  -1   27.10    5.30
   7  15   1   22.80    5.10
  -8 -15  -1  173.28   12.40
   8  15   1  167.98   11.60
  -8 -16   1    3.20    5.90
   8  16  -1    3.10    4.80
  -7 -16   1    4.50    5.00
   7 -16  -1    6.80    4.80
  -7  16   1    8.60    4.40
   7  16  -1    3.00    4.20
   6 -16  -1   83.09    8.10
  -6 -16   1   88.39    9.20
  -6  16   1   66.49    6.80
   6  16  -1   82.59    7.90
  -5 -16   1   -1.60    3.60
   5 -16  -1    2.00    3.30
   5  16  -1    1.90    3.10
  -5  16   1    3.20    2.90
  -4 -16   1   17.70    5.00
   4 -16  -1   16.50    4.20
   4  16  -1   17.00    4.20
  -4  16   1   19.80    4.20
   3 -16  -1  137.49    8.10
  -3 -16   1  152.68    9.30
  -3 -16   1  139.59    7.20
   3  16  -1  137.89    7.70
   3  16  -1  144.09    8.80
  -3  16   1  148.29    8.10
   2 -16  -1    2.50    3.00
   2 -16  -1    4.80    3.10
  -2 -16   1    3.10    2.60
   2  16  -1    1.80    3.30
  -2  16   1    1.90    2.70
   2  16  -1    2.00    2.70
   1 -16  -1   65.49    5.70
  -1 -16   1   52.19    4.90
   1 -16  -1   67.79    6.40
   1  16  -1   51.39    5.10
  -1  16   1   52.99    5.20
   1  16  -1   42.00    5.20
   0 -16   1   11.50    3.20
   0 -16  -1    9.10    3.00
   0 -16  -1    4.40    3.20
   0  16  -1    9.70    3.50
   0  16  -1   11.70    3.10
   0  16   1    7.00    2.90
   1 -16   1  106.59    6.70
  -1 -16  -1  103.39    6.20
  -1 -16  -1  102.59    8.00
   1  16   1  106.79    6.70
  -1  16  -1   94.39    6.90
  -1  16  -1  107.29    6.70
   2 -16   1    4.00    2.80
  -2 -16  -1   -0.20    3.30
  -2  16  -1    3.80    3.10
  -2  16  -1    0.20    2.60
   2  16   1    1.80    2.80
   3 -16   1   11.70    3.70
  -3 -16  -1   13.30    4.40
   3  16   1    6.60    3.10
  -3  16  -1   12.30    3.60
   4 -16   1   11.50    3.90
  -4 -16  -1   13.60    4.30
   4  16   1    7.20    3.70
  -4  16  -1   11.10    3.50
   5 -16   1   25.00    5.10
  -5 -16  -1   20.40    5.40
  -5  16  -1   22.10    4.60
   5  16   1   22.60    4.90
   6 -16   1  173.28   10.90
  -6 -16  -1  189.18   11.50
  -6  16  -1  213.78   10.80
   6  16   1  208.68   11.40
   7 -16   1    2.30    4.20
  -7 -16  -1   -0.60    4.60
   7  16   1    5.00    4.30
  -7  16  -1   -0.80    4.10
  -8 -16  -1    9.30    6.90
  -7 -17   1   33.90    7.00
   7  17  -1   26.60    5.90
   6 -17  -1  353.86   15.20
  -6 -17   1  347.67   16.50
  -6  17   1  340.77   14.40
   6  17  -1  342.97   14.90
  -5 -17   1   49.90    6.90
   5 -17  -1   51.99    6.70
  -5  17   1   41.30    5.50
   5  17  -1   52.69    6.20
  -4 -17   1    5.40    3.80
   4 -17  -1   10.50    4.00
   4  17  -1    6.80    3.60
  -4  17   1    0.50    2.70
  -3 -17   1  285.97   11.10
  -3 -17   1  301.47   13.70
   3 -17  -1  300.77   12.60
  -3  17   1  296.67   12.20
   3  17  -1  298.67   12.30
   2 -17  -1  801.92   23.40
  -2 -17   1  793.12   25.40
   2 -17  -1  803.72   24.20
  -2 -17   1  803.02   22.50
  -2  17   1  790.22   23.40
   2  17  -1  792.92   23.50
   2  17  -1  822.12   25.00
   1 -17  -1    4.60    3.10
  -1 -17   1    6.40    3.10
   1 -17  -1    1.40    3.20
   1  17  -1    6.20    3.00
   1  17  -1    6.80    3.80
  -1  17   1    1.70    2.90
   0 -17  -1   30.80    4.50
   0 -17   1   28.70    4.30
   0 -17  -1   30.80    5.30
   0  17  -1   35.60    4.60
   0  17   1   27.60    4.10
   0  17  -1   38.00    5.40
   1 -17   1  341.67   12.90
  -1 -17  -1  337.37   11.90
  -1 -17  -1  353.26   14.50
   1 -17   1  314.77   13.40
   1  17   1  322.77   12.80
  -1  17  -1  314.07   12.20
  -1  17  -1  333.97   13.30
   2 -17   1  108.29    7.40
   2 -17   1   95.29    7.90
  -2 -17  -1   99.29    8.90
  -2  17  -1   94.59    6.60
   2  17   1  116.79    7.70
   3 -17   1  221.58   10.70
  -3 -17  -1  219.68   11.60
  -3  17  -1  213.58   10.30
   3  17   1  202.38   10.40
  -4 -17  -1  184.28   11.50
   4 -17   1  187.98   10.30
  -4  17  -1  189.38    9.60
   4  17   1  194.08   10.30
  -5 -17  -1  147.39   10.30
   5 -17   1  131.09    9.50
  -5  17  -1  151.98    9.00
   5  17   1  146.49    9.50
  -6 -17  -1   92.39    9.50
   6 -17   1  107.99    9.70
   6  17   1   99.09    8.90
  -6  17  -1  111.89    8.70
  -7 -17  -1   50.59    8.50
   7  17   1   53.09    8.20
   7  18  -1    3.50    6.20
  -6 -18   1   34.40    7.30
   6 -18  -1   45.30    7.70
   6  18  -1   51.39    7.20
  -6  18   1   51.99    7.70
  -5 -18   1    3.80    4.80
   5 -18  -1   -3.20    3.60
  -5  18   1    1.40    3.80
   5  18  -1    0.40    3.50
  -4 -18   1    0.00    4.10
   4 -18  -1    1.50    3.60
   4  18  -1   -0.60    3.50
  -4  18   1    3.30    3.50
  -3 -18   1   87.89    8.50
   3 -18  -1   91.19    7.80
  -3  18   1   92.89    7.00
   3  18  -1   89.29    7.70
   2 -18  -1   -1.90    3.20
   2 -18  -1    8.10    4.20
  -2 -18   1    8.10    4.10
  -2 -18   1    4.70    3.20
  -2  18   1    5.50    3.00
   2  18  -1    6.50    3.50
   1 -18  -1   57.29    6.00
   1 -18  -1   59.49    7.00
  -1 -18   1   59.99    5.80
  -1 -18   1   57.09    7.00
  -1  18   1   51.59    5.90
   1  18  -1   60.19    6.20
   0 -18  -1   15.30    4.70
   0 -18  -1    5.20    3.40
   0 -18   1    9.90    3.50
   0 -18   1   21.80    5.00
   0  18  -1   17.40    3.60
   0  18   1   15.20    4.00
   1 -18   1  165.88    9.10
   1 -18   1  154.88    9.70
  -1 -18  -1  160.88    9.90
  -1  18  -1  161.78    8.80
   1  18   1  171.58    9.20
   2 -18   1    8.60    3.90
  -2 -18  -1   23.10    5.50
   2 -18   1   19.60    4.80
  -2  18  -1   19.90    4.20
   2  18   1   16.70    4.30
  -3 -18  -1   47.20    6.60
   3 -18   1   40.00    5.70
   3  18   1   38.80    5.50
  -3  18  -1   45.10    5.50
   4 -18   1    7.00    4.20
  -4 -18  -1    9.90    5.10
   4  18   1   12.50    4.30
  -4  18  -1    2.80    3.20
   5 -18   1   38.70    6.30
  -5 -18  -1   36.70    7.10
   5  18   1   34.50    6.00
  -5  18  -1   36.00    5.50
  -6 -18  -1    0.40    6.00
   6  18   1   -1.10    4.20
   6  19  -1  241.88   14.60
   5 -19  -1  177.78   11.30
  -5 -19   1  174.98   13.40
   5  19  -1  168.68   10.60
  -5  19   1  160.48   12.90
  -4 -19   1    6.40    5.10
   4 -19  -1   -2.00    3.90
   4  19  -1    6.30    4.00
  -4  19   1    0.50    3.30
   3 -19  -1  305.07   13.50
  -3 -19   1  281.97   14.70
   3  19  -1  310.17   13.20
  -3  19   1  277.47   12.60
   2 -19  -1  412.06   15.80
  -2 -19   1  435.46   17.70
  -2 -19   1  444.46   15.50
   2  19  -1  421.06   15.70
  -2  19   1  448.86   16.10
   1 -19  -1   29.70    5.30
  -1 -19   1   25.40    4.70
  -1 -19   1   25.80    5.60
   1 -19  -1   34.80    6.10
  -1  19   1   31.40    5.00
   1  19  -1   34.60    5.20
   0 -19   1   63.29    7.30
   0 -19  -1   58.59    6.20
   0 -19   1   54.29    6.20
   0 -19  -1   56.19    7.20
   0  19  -1   46.10    5.40
   0  19   1   44.60    5.60
   1 -19   1  313.97   13.00
  -1 -19  -1  309.37   14.70
   1 -19   1  330.97   14.40
  -1  19  -1  297.77   12.70
   1  19   1  289.97   12.80
   2 -19   1  203.28   10.90
  -2 -19  -1  207.78   12.60
  -2  19  -1  232.78   11.00
   2  19   1  205.98   10.60
   3 -19   1   30.90    5.60
  -3 -19  -1   35.20    6.50
  -3  19  -1   37.60    5.70
   3  19   1   36.00    5.80
  -4 -19  -1    6.10    5.30
   4 -19   1    8.10    4.40
   4  19   1   10.70    4.70
  -4  19  -1   12.20    4.50
   5  19   1  163.28   10.90
   4 -20  -1   38.20    6.80
   4  20  -1   26.40    5.50
  -3 -20   1   38.00    7.00
   3 -20  -1   38.20    6.50
  -3  20   1   44.00    6.20
   3  20  -1   41.40    6.10
  -2 -20   1   10.20    5.20
   2 -20  -1    5.50    4.30
  -2  20   1    9.40    4.00
   2  20  -1   10.40    4.30
  -1 -20   1   54.59    7.80
  -1 -20   1   55.19    6.40
   1 -20  -1   74.09    7.40
   1 -20  -1   59.49    7.70
   1  20  -1   68.99    6.90
  -1  20   1   65.79    6.90
   0 -20   1   19.20    4.90
   0 -20  -1   20.00    5.80
   0 -20   1   16.90    5.60
   0  20   1   21.60    5.00
   0  20  -1   20.40    4.30
   1 -20   1    8.80    4.60
   1 -20   1   12.40    4.70
  -1 -20  -1   20.30    6.00
   1  20   1   18.60    4.80
  -1  20  -1   13.30    4.30
   2 -20   1    5.90    4.30
  -2 -20  -1    1.90    4.10
  -2  20  -1    3.30    3.70
   2  20   1    4.70    4.30
   3 -20   1    1.10    4.20
  -3 -20  -1    2.10    5.10
   3  20   1    4.50    4.30
  -3  20  -1   -0.70    3.80
   3 -21  -1   82.79    8.60
   3  21  -1   76.39    9.20
   2 -21  -1   18.10    5.60
  -2 -21   1   15.80    9.20
   2  21  -1   13.80    4.90
  -1 -21   1  237.68   13.90
  -1 -21   1  243.78   12.10
   1 -21  -1  252.77   13.80
   1 -21  -1  211.48   12.10
   1  21  -1  194.18   11.20
  -1  21   1  233.88   13.10
   0 -21   1  464.95   16.90
   0 -21   1  417.26   18.50
   0 -21  -1  463.95   18.80
   0  21  -1  395.16   16.10
   0  21   1  416.66   16.80
  -1 -21  -1   77.19    9.30
   1 -21   1   74.29    9.00
   1 -21   1   88.59    8.50
  -1  21  -1   95.29    8.30
   1  21   1   78.59    8.20
   2 -21   1   10.60    5.20
   1 -22  -1   85.09   12.40
   0 -22   1   33.90    6.50
 -11   0   2    0.10    5.10
  11   0  -2   -5.70    3.80
  10   0  -2   78.69    6.60
 -10   0   2   67.19    7.70
  10   0  -2   66.29    6.90
   9   0  -2    0.50    3.00
   9   0  -2   -1.00    2.40
  -9   0   2    3.10    3.60
   8   0  -2 1053.59   27.10
   8   0  -2 1039.80   28.20
  -8   0   2  990.90   28.20
   7   0  -2   -0.50    1.80
   7   0  -2    3.00    2.30
  -7   0   2   -1.50    2.10
   6   0  -2    0.00    1.70
   6   0  -2    1.20    1.80
  -6   0   2    3.60    2.00
   5   0  -2    0.50    0.90
   5   0  -2    0.50    1.40
   5   0  -2    1.90    1.50
  -5   0   2   -0.10    1.50
   4   0  -2 3354.36   73.29
   4   0  -2 3280.17   71.69
  -4   0   2 3243.28   73.09
   4   0  -2 3160.38   72.99
   3   0  -2   -3.70    1.00
  -3   0   2   -2.40    0.90
   3   0  -2   -1.80    0.80
   3   0  -2   -2.30    1.00
  -2   0   2 5776.52  122.29
   2   0  -2 5661.53  122.29
   2   0  -2 5396.96  122.69
  -1   0   2    0.10    0.30
  -1   0   2   -1.60    0.70
   1   0  -2   -0.20    0.90
   1   0  -2   -0.60    0.80
   0   0  -2  255.97    6.40
   0   0   2  260.27    6.30
   0   0  -2  261.87    7.00
   0   0   2  248.48    6.70
   1   0   2   -0.90    0.80
   1   0   2   -1.70    0.50
  -1   0  -2   -2.10    0.90
  -1   0  -2   -0.20    1.00
  -2   0  -2 2264.17   50.69
  -2   0  -2 2203.88   51.59
   2   0   2 2336.67   50.09
   2   0   2 2303.97   51.09
  -3   0  -2    0.00    1.50
   3   0   2   -0.20    0.80
  -3   0  -2    0.80    1.00
   3   0   2   -0.30    1.20
  -4   0  -2  206.08    7.80
  -4   0  -2  199.28    6.10
   4   0   2  192.48    7.20
   4   0   2  195.08    6.00
  -5   0  -2   -0.50    2.00
   5   0   2   -1.00    1.70
   5   0   2    1.40    1.30
  -5   0  -2    0.90    1.20
   6   0   2  436.86   12.70
   6   0   2  498.35   14.90
   7   0   2   -0.80    2.30
   7   0   2   -0.10    1.80
  -7   0  -2   -0.70    2.50
   8   0   2  474.45   16.40
  -8   0  -2  485.65   17.60
   9   0   2    3.50    3.50
  -9   0  -2    0.40    3.60
 -10   0  -2   -1.40    4.40
  10   0   2   -1.10    3.70
  11   0   2    3.80    7.30
 -11   0  -2    1.90    4.70
  11  -1  -2   44.30    6.10
 -11  -1   2   38.80    7.20
  11  -1  -2   48.40    6.90
 -11   1   2   44.60    7.20
  11   1  -2   38.50    6.20
  10  -1  -2    8.40    4.00
 -10  -1   2    8.20    4.40
  10  -1  -2    7.50    3.50
 -10   1   2    4.10    4.20
  10   1  -2    8.30    3.50
  10   1  -2   11.10    4.20
  -9  -1   2  245.88   11.70
   9  -1  -2  248.78   10.60
   9  -1  -2  258.67   11.40
   9   1  -2  260.97   10.40
  -9   1   2  253.27   11.60
   9   1  -2  252.17   11.30
   8  -1  -2    3.60    2.60
  -8  -1   2    4.90    3.20
   8  -1  -2    5.90    3.00
   8   1  -2    3.80    2.50
   8   1  -2    1.20    2.60
  -8   1   2    3.40    3.10
  -7  -1   2  206.38    9.00
   7  -1  -2  194.18    8.60
   7  -1  -2  195.48    8.30
   7   1  -2  217.68    8.80
   7   1  -2  205.88    8.20
  -7   1   2  217.28    9.10
   6  -1  -2  114.39    5.70
   6  -1  -2  123.09    6.10
  -6  -1   2  116.99    6.20
   6   1  -2  121.19    6.10
   6   1  -2  126.19    5.70
  -6   1   2  116.59    6.10
   5  -1  -2  111.59    5.10
   5  -1  -2  104.89    5.20
  -5  -1   2   97.49    5.10
   5  -1  -2  106.99    3.40
   5   1  -2  105.49    4.80
   5   1  -2  101.29    3.90
   5   1  -2  108.69    5.30
  -5   1   2  104.39    5.10
   4  -1  -2   36.50    1.80
   4  -1  -2   35.80    2.90
  -4  -1   2   33.60    2.70
   4  -1  -2   40.80    3.10
   4   1  -2   35.90    3.00
   4   1  -2   37.00    2.70
   4   1  -2   32.50    2.10
  -4   1   2   36.50    3.10
   3  -1  -2  286.97    7.10
  -3  -1   2  283.87    7.90
   3  -1  -2  264.27    8.00
   3  -1  -2  276.07    8.10
   3   1  -2  275.17    7.50
   3   1  -2  287.27    8.10
  -3   1   2  287.07    8.00
   3   1  -2  262.17    7.80
  -2  -1   2 2234.28   48.30
  -2  -1   2 2171.08   48.90
   2  -1  -2 2219.98   48.20
   2  -1  -2 2216.38   48.80
   2   1  -2 2121.69   48.50
   2   1  -2 2128.29   48.70
  -2   1   2 2220.88   48.40
  -2   1   2 2151.88   48.90
  -1  -1   2 2820.52   63.69
   1  -1  -2 2831.92   63.69
   1  -1  -2 2885.01   63.79
  -1   1   2 2908.41   63.79
   1   1  -2 2996.70   63.09
   1   1  -2 2978.80   63.99
  -1   1   2 2855.91   63.19
   1   1  -2 2959.30   63.79
   0  -1   2  721.33   16.50
   0  -1  -2  736.43   16.20
   0  -1  -2  735.83   17.00
   0  -1   2  723.63   16.50
   0   1  -2  736.23   16.30
   0   1  -2  736.03   16.90
   0   1   2  687.43   16.60
   0   1   2  700.93   16.30
  -1  -1  -2  859.91   20.10
   1  -1   2  857.71   19.80
   1  -1   2  808.52   19.40
   1   1   2  872.51   19.90
   1   1   2  889.81   18.80
  -1   1  -2  846.32   20.10
  -1   1  -2  870.31   19.90
   1   1   2  857.31   19.90
   2  -1   2 1185.78   27.00
   2  -1   2 1180.98   26.20
  -2  -1  -2 1166.38   26.80
   2   1   2 1152.78   27.10
  -2   1  -2 1100.09   27.30
   2   1   2 1136.29   27.00
   2   1   2 1179.88   25.70
  -2   1  -2 1171.58   26.40
  -3  -1  -2  788.22   18.90
   3  -1   2  793.02   18.60
  -3  -1  -2  759.52   20.10
   3  -1   2  790.02   19.60
   3   1   2  768.42   19.50
  -3   1  -2  792.52   20.10
   3   1   2  814.12   18.10
  -3   1  -2  787.32   18.50
   4  -1   2  173.58    5.80
  -4  -1  -2  179.88    5.90
  -4  -1  -2  182.68    7.60
   4  -1   2  172.08    6.70
   4   1   2  176.38    5.40
  -4   1  -2  175.18    7.30
  -4   1  -2  179.98    5.40
   4   1   2  184.88    6.80
   5  -1   2  116.39    4.90
   5  -1   2  123.49    6.00
  -5  -1  -2  134.29    5.00
  -5  -1  -2  143.99    7.00
   5   1   2  118.99    6.00
  -5   1  -2  118.79    4.30
  -5   1  -2  117.49    6.30
   5   1   2  119.99    4.60
  -6  -1  -2   69.39    4.40
   6  -1   2   76.59    4.30
   6  -1   2   64.79    5.00
  -6  -1  -2   71.69    5.50
   6   1   2   70.09    3.90
   6   1   2   71.49    5.20
  -6   1  -2   74.89    5.80
   7  -1   2 1062.19   28.50
  -7  -1  -2 1040.10   29.60
   7  -1   2 1053.69   26.40
  -7   1  -2 1049.99   29.40
   7   1   2 1055.59   28.40
  -8  -1  -2    5.20    3.20
   8  -1   2    6.60    3.20
  -8   1  -2    8.00    3.90
   8   1   2    6.60    3.20
  -9  -1  -2  232.78   12.60
   9  -1   2  237.68   11.60
   9   1   2  250.97   11.90
  -9   1  -2  259.47   13.00
  10  -1   2    4.30    4.30
 -10  -1  -2   -1.10    4.40
 -10   1  -2    8.20    4.80
  10   1   2    2.10    4.20
 -11  -1  -2   24.20    7.00
 -11   1  -2   14.00    6.60
  11  -2  -2   43.20    6.00
  11  -2  -2   40.10    6.40
 -11  -2   2   43.10    7.20
  11   2  -2   39.30    6.50
 -11   2   2   48.50    7.40
  10  -2  -2   54.89    6.00
 -10  -2   2   61.79    7.50
  10  -2  -2   59.09    6.70
 -10   2   2   61.29    7.10
  10   2  -2   47.10    6.10
  10   2  -2   51.99    5.80
  -9  -2   2   63.39    6.60
   9  -2  -2   73.99    6.60
   9  -2  -2   67.29    6.20
  -9   2   2   81.09    7.40
   9   2  -2   64.49    5.60
   9   2  -2   80.99    7.20
   8  -2  -2   73.69    5.80
   8  -2  -2   77.99    5.70
  -8  -2   2   83.29    6.60
   8   2  -2   80.69    6.00
   8   2  -2   78.19    5.60
  -8   2   2   83.69    6.90
   7  -2  -2  989.80   26.30
  -7  -2   2 1005.70   26.80
   7  -2  -2  998.20   25.90
   7   2  -2  990.90   26.40
  -7   2   2 1005.60   26.70
   7   2  -2  928.01   25.10
   6  -2  -2 1241.68   31.70
  -6  -2   2 1262.87   32.00
   6  -2  -2 1306.57   31.50
  -6   2   2 1288.77   32.00
   6   2  -2 1281.87   31.00
   6   2  -2 1315.27   29.90
   6   2  -2 1201.88   31.60
   5  -2  -2    3.50    0.70
   5  -2  -2    2.90    1.80
  -5  -2   2    1.40    1.80
   5  -2  -2    2.10    1.70
   5   2  -2    3.80    1.30
  -5   2   2    3.50    1.90
   5   2  -2    6.00    1.70
   5   2  -2    2.70    1.80
   4  -2  -2 1248.88   27.80
  -4  -2   2 1242.38   29.80
   4  -2  -2 1240.68   29.80
   4  -2  -2 1244.98   29.90
   4   2  -2 1254.37   29.40
  -4   2   2 1294.17   29.80
   4   2  -2 1246.48   29.80
   4   2  -2 1230.88   28.90
   3  -2  -2  960.80   23.40
  -3  -2   2  992.60   23.10
   3  -2  -2 1018.50   22.10
   3   2  -2  947.61   23.10
   3   2  -2  965.30   22.90
  -3   2   2  982.90   23.20
   3   2  -2  941.61   22.70
  -3   2   2  998.50   23.60
   3   2  -2  966.50   23.20
   2  -2  -2 9141.19  206.78
  -2  -2   2 9999.00  209.78
   2  -2  -2 9603.34  207.68
   2   2  -2 9208.78  208.08
  -2   2   2 9074.39  207.98
   2   2  -2 9818.42  208.58
  -2   2   2 9685.43  208.48
   2   2  -2 9544.04  208.48
  -1  -2   2  352.16    8.90
   1  -2  -2  365.66    9.20
   1  -2  -2  356.26    9.10
   1   2  -2  378.86    9.20
   1   2  -2  380.46    9.40
  -1   2   2  364.26    9.10
  -1   2   2  366.96    8.80
   1   2  -2  365.96    8.40
   0  -2  -2 1283.87   28.40
   0  -2   2 1247.18   28.60
   0  -2   2 1225.68   28.80
   0  -2  -2 1335.07   29.30
   0   2  -2 1324.77   29.20
   0   2   2 1318.37   28.80
   0   2   2 1298.47   28.70
   0   2  -2 1255.17   28.60
  -1  -2  -2   89.19    3.70
   1  -2   2   91.99    3.10
   1  -2   2   94.99    3.30
  -1   2  -2   90.09    3.50
  -1   2  -2   88.79    3.30
   1   2   2   97.49    3.40
   1   2   2   94.89    3.40
  -2  -2  -2 3614.94   78.99
   2  -2   2 3489.35   78.69
   2  -2   2 3641.74   78.39
  -2   2  -2 3653.33   78.29
  -2   2  -2 3453.15   79.29
   2   2   2 3614.14   77.29
   2   2   2 3587.84   78.89
   2   2   2 3440.76   78.99
   3  -2   2  299.57    8.20
   3  -2   2  290.37    8.80
  -3  -2  -2  305.27    8.60
  -3   2  -2  288.17    7.70
   3   2   2  297.37    9.00
  -3   2  -2  294.27    9.30
   3   2   2  291.07    7.30
   3   2   2  306.87    8.90
   4  -2   2  557.44   14.20
  -4  -2  -2  565.84   14.40
   4  -2   2  532.25   15.00
  -4  -2  -2  553.54   16.00
   4   2   2  557.74   15.20
   4   2   2  561.34   13.40
  -4   2  -2  546.45   13.30
  -4   2  -2  546.65   15.70
  -5  -2  -2  127.69    6.70
   5  -2   2  124.69    5.20
  -5  -2  -2  118.89    5.00
   5  -2   2  121.19    6.00
  -5   2  -2  121.09    4.10
  -5   2  -2  123.09    6.40
   5   2   2  128.79    6.10
   5   2   2  117.19    4.40
   6  -2   2 1212.58   31.60
  -6  -2  -2 1259.17   33.10
  -6  -2  -2 1227.98   29.70
   6  -2   2 1230.38   30.20
   6   2   2 1235.18   31.80
   6   2   2 1252.07   29.30
  -6   2  -2 1292.67   32.90
  -7  -2  -2  536.35   17.70
   7  -2   2  493.95   14.70
   7  -2   2  525.45   16.50
  -7   2  -2  496.15   17.30
   7   2   2  507.95   16.40
  -8  -2  -2    7.70    3.60
   8  -2   2    9.30    2.90
   8  -2   2   10.10    3.70
  -8   2  -2   11.00    3.90
   8   2   2   11.80    3.60
   9  -2   2  111.99    8.30
  -9  -2  -2  103.39    9.20
   9   2   2  121.69    8.50
  -9   2  -2  109.59    8.50
 -10  -2  -2   49.40    7.30
  10  -2   2   81.49    8.10
  10   2   2   61.09    7.50
 -10   2  -2   60.39    7.90
 -11  -2  -2   31.10    7.50
 -11   2  -2   51.69    8.80
  11  -3  -2    2.40    4.10
  11  -3  -2    3.00    4.10
 -11   3   2   -3.40    4.60
  11   3  -2   -3.20    4.00
  10  -3  -2   10.50    4.40
  10  -3  -2    0.70    3.50
 -10  -3   2    8.30    4.80
 -10   3   2    9.30    4.10
  10   3  -2    9.20    4.10
   9  -3  -2  380.06   13.80
  -9  -3   2  364.86   14.90
   9  -3  -2  391.86   14.40
   9   3  -2  380.06   14.30
  -9   3   2  359.16   14.40
   9   3  -2  367.16   12.80
   8  -3  -2    6.50    2.80
  -8  -3   2    6.30    3.40
   8  -3  -2    2.10    2.70
   8   3  -2    7.80    3.10
   8   3  -2    4.90    2.60
  -8   3   2    6.60    3.20
  -7  -3   2   10.00    3.10
   7  -3  -2   15.80    3.20
   7  -3  -2   12.40    3.00
   7   3  -2   11.20    2.60
   7   3  -2   17.90    3.20
  -7   3   2   20.00    3.60
   6  -3  -2   21.90    3.20
   6  -3  -2   20.50    3.00
  -6  -3   2   22.70    3.50
   6   3  -2   29.10    3.20
   6   3  -2   25.00    3.30
  -6   3   2   24.40    3.50
   6   3  -2   24.50    2.70
   5  -3  -2  738.43   19.50
  -5  -3   2  755.12   19.80
   5  -3  -2  727.63   19.40
   5   3  -2  744.83   18.50
  -5   3   2  732.43   19.60
   5   3  -2  734.93   18.90
   5   3  -2  748.83   19.50
   4  -3  -2  468.95   12.70
   4  -3  -2  450.85   10.60
   4  -3  -2  454.05   12.70
   4   3  -2  449.26   12.60
   4   3  -2  456.65   12.20
   4   3  -2  476.95   12.30
   4   3  -2  451.15   12.30
  -4   3   2  464.75   12.70
   3  -3  -2  634.94   16.80
   3  -3  -2  697.73   15.60
  -3   3   2  689.43   16.70
  -3   3   2  676.93   17.00
   3   3  -2  692.23   16.70
   3   3  -2  679.93   16.60
   3   3  -2  656.13   16.30
   3   3  -2  661.43   16.60
   2  -3  -2 1570.84   34.90
  -2  -3   2 1554.94   35.30
   2  -3  -2 1544.75   35.50
   2   3  -2 1555.64   35.30
  -2   3   2 1566.04   35.40
   2   3  -2 1574.74   34.80
   2   3  -2 1561.24   35.60
  -2   3   2 1536.75   35.10
   1  -3  -2  437.46   11.00
  -1  -3   2  454.25   10.50
   1  -3  -2  442.16   10.80
  -1   3   2  448.76   10.70
  -1   3   2  440.56   10.70
   1   3  -2  441.66   10.30
   1   3  -2  431.76   10.90
   1   3  -2  422.06   11.10
   0  -3   2    8.00    1.20
   0  -3  -2    7.20    1.50
   0  -3   2    6.90    0.90
   0  -3  -2   10.20    1.10
   0   3   2    5.80    1.10
   0   3   2    6.80    1.10
   0   3  -2    8.30    1.10
   0   3  -2    6.30    1.30
   1  -3   2  231.28    6.10
  -1  -3  -2  234.58    5.30
   1  -3   2  243.28    6.40
  -1   3  -2  214.58    6.50
  -1   3  -2  228.78    6.40
   1   3   2  222.88    6.30
   1   3   2  224.88    6.50
  -2  -3  -2  461.55   12.30
   2  -3   2  441.96   11.70
   2  -3   2  434.36   11.60
  -2  -3  -2  473.15   10.30
   2   3   2  457.65   12.00
  -2   3  -2  479.05   11.50
   2   3   2  491.85   12.40
  -2   3  -2  461.55   12.40
   3  -3   2   11.00    1.80
   3  -3   2    9.30    1.60
  -3  -3  -2    8.70    1.80
   3   3   2    7.30    1.80
  -3   3  -2   11.20    2.10
   3   3   2   10.60    1.00
   3   3   2   11.50    1.90
  -3   3  -2   11.90    1.40
   4  -3   2  200.98    6.90
   4  -3   2  212.68    7.50
  -4  -3  -2  218.48    7.20
  -4   3  -2  216.98    5.90
  -4   3  -2  201.48    7.90
   4   3   2  209.88    7.70
   4   3   2  207.88    7.60
   4   3   2  213.18    5.80
  -5  -3  -2  116.89    5.20
   5  -3   2  113.89    5.10
   5  -3   2  114.99    5.70
  -5  -3  -2  108.29    6.40
  -5   3  -2  108.79    3.90
   5   3   2  110.09    5.70
  -5   3  -2  113.29    6.10
   5   3   2  106.69    4.00
  -6  -3  -2    1.10    1.90
   6  -3   2    1.00    1.70
  -6  -3  -2   -1.70    2.40
   6  -3   2    0.10    2.00
  -6   3  -2   -1.30    2.20
   6   3   2    0.20    2.00
   7  -3   2  316.87   10.60
  -7  -3  -2  292.97   12.80
   7  -3   2  311.07   11.70
   7   3   2  302.37   11.70
  -7   3  -2  317.87   12.70
   8  -3   2    2.10    2.40
  -8  -3  -2    1.40    3.70
   8  -3   2    2.60    2.80
  -8   3  -2    6.20    3.60
   8   3   2    1.00    2.80
   9  -3   2  122.69    8.50
  -9  -3  -2  128.59    9.60
  -9   3  -2  120.39    9.40
   9   3   2  115.69    8.50
 -10  -3  -2    4.80    5.20
  10  -3   2    9.80    4.40
  10   3   2    9.40    4.50
 -10   3  -2   10.90    5.20
 -11  -3  -2   87.69   11.40
  11  -4  -2   33.60    5.90
  11  -4  -2   43.20    6.60
 -11   4   2   36.20    6.70
  11   4  -2   38.20    6.30
  10  -4  -2  155.58    9.70
  10  -4  -2  181.48    9.90
 -10  -4   2  149.19   10.40
 -10   4   2  137.49    9.90
  10   4  -2  146.89    9.40
  -9  -4   2    8.30    4.10
   9  -4  -2    6.60    3.40
   9  -4  -2   16.20    4.20
   9   4  -2   12.20    3.90
  -9   4   2   14.70    4.50
   9   4  -2   15.20    3.50
  -8  -4   2  109.89    7.60
   8  -4  -2  129.09    7.40
   8  -4  -2  126.09    7.50
  -8   4   2  123.79    7.70
   8   4  -2  126.89    6.40
   8   4  -2  105.99    7.10
   7  -4  -2  235.18    9.50
  -7  -4   2  229.08    9.90
   7  -4  -2  241.18    9.50
   7   4  -2  232.98    9.50
   7   4  -2  221.58    8.40
  -7   4   2  214.78    9.60
   6  -4  -2  890.41   23.30
   6  -4  -2  875.41   23.20
  -6  -4   2  868.21   23.60
   6   4  -2  848.82   23.10
  -6   4   2  898.11   23.50
   6   4  -2  873.41   22.30
   6   4  -2  880.61   22.10
   5  -4  -2   20.90    2.90
  -5  -4   2   16.40    2.70
   5  -4  -2   11.70    2.40
  -5   4   2   18.00    2.80
   5   4  -2   20.90    2.70
   5   4  -2   12.30    2.10
   5   4  -2   14.60    2.50
   5   4  -2   17.70    2.30
   4  -4  -2 1423.96   32.60
   4  -4  -2 1348.67   30.30
   4  -4  -2 1344.87   32.70
   4   4  -2 1327.67   32.20
  -4   4   2 1325.87   32.70
  -4   4   2 1412.06   32.70
   4   4  -2 1376.66   32.40
   4   4  -2 1382.36   32.10
   4   4  -2 1374.46   32.20
   3  -4  -2  313.07    7.90
   3  -4  -2  309.37    9.10
   3   4  -2  312.57    8.70
   3   4  -2  309.57    9.00
   3   4  -2  307.67    8.60
  -3   4   2  306.97    8.90
   3   4  -2  290.97    8.50
  -3   4   2  316.97    9.10
  -2  -4   2 2837.32   62.49
   2  -4  -2 2751.72   62.39
   2  -4  -2 2945.11   63.09
   2   4  -2 2761.02   63.09
   2   4  -2 2808.12   62.29
  -2   4   2 2821.22   62.69
  -2   4   2 2921.41   62.69
   2   4  -2 2714.53   62.69
   1  -4  -2  323.47    8.50
  -1  -4   2  319.77    7.50
   1  -4  -2  313.07    8.20
  -1   4   2  295.17    7.80
  -1   4   2  295.67    8.00
   1   4  -2  299.27    8.60
   1   4  -2  295.97    7.70
   0  -4   2  761.02   18.00
   0  -4   2  775.02   17.20
   0  -4  -2  777.12   17.60
   0  -4  -2  730.43   18.50
   0   4   2  798.72   18.10
   0   4  -2  767.92   17.80
   0   4   2  756.82   17.70
   0   4  -2  744.53   18.30
  -1  -4  -2 2556.34   53.69
  -1  -4  -2 2444.36   55.39
   1  -4   2 2381.96   54.19
  -1   4  -2 2437.86   54.89
   1   4   2 2440.96   54.49
   1   4   2 2506.15   54.99
  -1   4  -2 2436.86   54.79
   2  -4   2 2992.00   68.49
  -2  -4  -2 3092.49   69.49
   2  -4   2 3104.49   68.79
  -2  -4  -2 3071.49   67.19
  -2   4  -2 3137.49   69.39
  -2   4  -2 3129.89   68.39
   2   4   2 3066.19   69.19
   2   4   2 3128.29   68.79
  -3  -4  -2  653.13   16.60
   3  -4   2  604.34   15.80
   3  -4   2  618.64   16.00
   3   4   2  628.24   14.30
  -3   4  -2  639.74   16.90
   3   4   2  649.43   16.60
   3   4   2  612.94   16.20
  -3   4  -2  627.04   15.10
   4  -4   2  609.54   16.10
  -4  -4  -2  599.84   16.00
   4  -4   2  586.44   15.60
   4   4   2  586.74   16.50
  -4   4  -2  598.74   14.30
   4   4   2  590.54   14.00
  -4   4  -2  615.74   17.00
   4   4   2  572.04   16.10
   5  -4   2  301.17    9.90
  -5  -4  -2  335.27   10.20
   5  -4   2  316.57   10.50
   5   4   2  333.07   10.80
  -5   4  -2  322.87   11.40
   5   4   2  319.37    8.50
   5   4   2  304.37   10.80
   6  -4   2 1102.49   28.20
   6  -4   2 1158.98   29.30
  -6  -4  -2 1122.39   28.10
  -6  -4  -2 1152.28   30.90
   6   4   2 1116.99   29.40
  -6   4  -2 1110.79   30.10
   7  -4   2   -0.80    2.20
  -7  -4  -2   -1.30    2.70
   7  -4   2    0.70    2.20
   7   4   2    1.00    2.40
  -7   4  -2   -0.10    2.60
  -8  -4  -2   54.19    6.60
   8  -4   2   74.39    5.80
   8  -4   2   77.69    7.00
  -8   4  -2   62.19    6.80
   8   4   2   66.29    6.40
   9  -4   2    3.60    3.50
  -9  -4  -2    8.20    4.40
  -9   4  -2    5.20    4.30
   9   4   2    5.30    3.60
  10  -4   2   11.10    4.80
 -10  -4  -2    9.10    5.20
  10   4   2    4.10    4.30
 -10   4  -2    8.70    5.00
  11  -5  -2   -0.20    4.10
  11  -5  -2    3.00    4.60
  11   5  -2    2.80    4.50
 -11   5   2    0.60    4.70
 -11   5   2    3.70    4.40
  10  -5  -2   11.60    4.20
  10  -5  -2   19.90    4.70
 -10  -5   2   16.30    5.60
  10   5  -2   18.70    4.50
 -10   5   2    8.90    4.60
   9  -5  -2  216.58   10.60
  -9  -5   2  225.78   11.50
   9  -5  -2  222.58   10.70
  -9   5   2  257.57   11.60
   9   5  -2  221.68   10.70
   8  -5  -2  351.46   13.00
   8  -5  -2  376.26   13.40
  -8  -5   2  345.87   13.80
   8   5  -2  367.86   12.00
   8   5  -2  354.06   13.10
  -8   5   2  338.77   13.20
  -7  -5   2   29.70    4.30
   7  -5  -2   26.50    3.80
   7  -5  -2   23.70    3.80
   7   5  -2   24.20    3.60
  -7   5   2   28.00    4.10
   7   5  -2   21.70    3.20
   6  -5  -2   17.40    3.00
   6  -5  -2   17.30    3.00
  -6  -5   2   18.20    3.20
   6   5  -2   14.90    2.60
   6   5  -2   18.30    2.60
  -6   5   2   11.60    2.70
   6   5  -2   12.10    2.60
   5  -5  -2  945.11   23.80
   5  -5  -2  939.11   23.40
   5   5  -2  949.40   23.20
  -5   5   2  881.51   23.50
   5   5  -2  910.11   23.20
   5   5  -2  924.31   23.40
   5   5  -2  882.81   22.60
   4  -5  -2   27.00    2.90
   4  -5  -2   30.90    1.80
   4   5  -2   29.70    2.70
   4   5  -2   39.60    3.00
  -4   5   2   26.50    2.80
   4   5  -2   28.50    2.80
   4   5  -2   32.50    3.00
  -4   5   2   29.60    2.90
   3  -5  -2  234.78    6.50
   3   5  -2  231.18    7.00
   3   5  -2  222.18    6.90
   3   5  -2  225.58    7.00
   3   5  -2  233.98    7.60
  -3   5   2  235.88    7.30
  -3   5   2  214.18    7.20
   2  -5  -2    4.60    1.30
  -2  -5   2    7.40    1.20
   2  -5  -2    8.30    1.60
  -2  -5   2    5.90    1.30
   2   5  -2    5.90    1.60
   2   5  -2    4.50    1.10
  -2   5   2    3.70    1.20
  -2   5   2    6.50    1.30
  -1  -5   2   75.89    3.30
   1  -5  -2   80.99    3.40
  -1  -5   2   72.19    2.50
   1  -5  -2   73.39    3.50
  -1   5   2   80.89    3.30
   1   5  -2   76.69    3.70
   1   5  -2   70.99    2.90
  -1   5   2   76.79    2.90
   0  -5   2   -0.50    0.50
   0  -5   2   -1.40    1.00
   0  -5  -2   -1.40    0.80
   0  -5  -2   -0.40    1.30
   0   5  -2   -1.50    0.90
   0   5   2   -1.40    0.70
   0   5   2   -1.30    0.90
   0   5  -2   -1.90    1.00
   1  -5   2  435.46   11.50
  -1  -5  -2  442.46   10.50
   1  -5   2  449.26   10.70
   1   5   2  433.36   11.60
   1   5   2  440.86   11.10
  -1   5  -2  469.75   11.60
  -1   5  -2  428.06   11.50
   2  -5   2   30.70    2.60
  -2  -5  -2   29.50    1.40
  -2  -5  -2   29.00    2.70
   2  -5   2   30.80    2.20
  -2   5  -2   31.90    2.30
   2   5   2   25.50    2.60
  -2   5  -2   35.80    3.00
   2   5   2   30.30    2.30
  -3  -5  -2  934.21   20.70
  -3  -5  -2  920.31   23.10
   3  -5   2  949.40   22.40
   3  -5   2  912.91   22.50
   3   5   2  897.71   22.50
   3   5   2  926.01   23.10
  -3   5  -2  895.51   23.20
  -3   5  -2  906.31   21.50
   4  -5   2  566.64   15.50
  -4  -5  -2  572.34   15.90
   4  -5   2  584.24   15.50
  -4   5  -2  577.44   14.00
   4   5   2  599.84   15.90
   4   5   2  567.84   16.20
  -4   5  -2  553.14   16.30
   4   5   2  566.54   13.60
  -5  -5  -2  133.09    6.20
   5  -5   2  149.09    6.30
   5  -5   2  145.19    6.40
  -5   5  -2  132.19    6.80
   5   5   2  133.49    6.50
   5   5   2  138.89    6.50
   6  -5   2   98.19    5.70
  -6  -5  -2  102.09    5.70
   6  -5   2   87.99    5.70
  -6  -5  -2   95.49    6.60
  -6   5  -2   90.79    6.20
   6   5   2   90.09    5.80
   6   5   2   97.99    6.00
   7  -5   2   99.29    6.00
  -7  -5  -2   85.89    7.90
   7  -5   2   79.29    6.00
   7   5   2   89.79    6.30
  -7   5  -2   71.79    6.50
   8  -5   2  180.28    8.60
  -8  -5  -2  188.58   10.60
   8  -5   2  208.68    9.90
   8   5   2  193.18    9.70
  -8   5  -2  178.88    9.90
   9  -5   2  112.79    8.40
  -9  -5  -2  120.29    9.20
   9  -5   2  124.79    7.60
  -9   5  -2  116.49    8.80
   9   5   2  125.29    8.70
  10  -5   2   28.70    5.80
 -10  -5  -2   22.10    6.30
  10   5   2   26.90    5.70
 -10   5  -2   23.70    6.30
  11  -6  -2    0.70    4.30
 -11   6   2    2.40    4.70
  11   6  -2    0.40    4.50
 -11   6   2    6.70    5.40
  10  -6  -2   37.90    5.80
 -10  -6   2   35.40    6.60
  10  -6  -2   44.70    6.30
 -10   6   2   38.80    6.20
  10   6  -2   31.60    5.50
 -10   6   2   37.40    6.10
  -9  -6   2   -1.80    3.70
   9  -6  -2    0.40    3.20
   9  -6  -2    2.80    3.40
  -9   6   2    1.90    3.50
   9   6  -2    0.00    3.00
  -8  -6   2  752.82   22.80
   8  -6  -2  747.13   21.60
   8  -6  -2  728.43   21.80
  -8   6   2  707.43   21.70
   8   6  -2  699.13   20.00
   8   6  -2  763.92   21.80
  -7  -6   2  253.57   10.80
   7  -6  -2  236.98    9.90
   7  -6  -2  252.17    9.90
   7   6  -2  230.98    9.00
   7   6  -2  241.58    8.80
  -7   6   2  238.88    9.90
   7   6  -2  268.17   10.10
   6  -6  -2  164.98    7.20
   6  -6  -2  156.48    7.40
   6   6  -2  152.78    6.90
   6   6  -2  166.58    7.30
  -6   6   2  160.08    7.30
   6   6  -2  152.88    7.00
   6   6  -2  161.08    6.50
   5  -6  -2  102.39    5.60
   5   6  -2  106.29    5.30
  -5   6   2  113.09    5.60
  -5   6   2  113.29    5.70
   5   6  -2  108.29    5.30
   5   6  -2   95.49    5.20
   5   6  -2  107.29    4.90
   4  -6  -2 1512.25   33.80
   4  -6  -2 1492.45   36.00
  -4   6   2 1544.85   35.70
  -4   6   2 1509.05   35.80
   4   6  -2 1508.05   35.10
   4   6  -2 1496.75   35.80
   4   6  -2 1459.55   35.30
   4   6  -2 1462.85   35.10
   3  -6  -2   12.10    2.30
   3  -6  -2    9.00    1.50
   3   6  -2   14.00    1.90
   3   6  -2    9.10    1.70
   3   6  -2    8.50    1.50
  -3   6   2    8.20    1.80
   3   6  -2   11.70    2.20
  -3   6   2   11.70    1.80
   2  -6  -2 1210.28   29.40
   2  -6  -2 1283.07   29.20
  -2  -6   2 1269.87   28.40
  -2  -6   2 1241.28   29.10
  -2   6   2 1231.78   29.20
   2   6  -2 1218.18   28.90
   2   6  -2 1270.17   29.90
  -2   6   2 1254.47   28.70
  -1  -6   2   64.69    2.20
   1  -6  -2   63.49    3.20
  -1  -6   2   62.89    3.20
   1  -6  -2   60.49    3.40
   1   6  -2   63.69    3.50
   1   6  -2   62.79    2.90
  -1   6   2   70.79    2.70
  -1   6   2   68.09    3.30
   0  -6  -2   42.90    2.40
   0  -6   2   44.00    1.60
   0  -6  -2   41.90    3.00
   0  -6   2   47.70    2.80
   0   6   2   46.10    2.60
   0   6  -2   40.90    2.50
   0   6   2   48.20    2.20
   0   6  -2   46.50    3.00
  -1  -6  -2 2623.54   54.89
   1  -6   2 2502.15   54.69
   1  -6   2 2413.86   55.89
  -1  -6  -2 2527.65   56.89
  -1   6  -2 2444.86   55.99
   1   6   2 2525.05   56.19
  -1   6  -2 2392.46   55.89
   1   6   2 2457.45   55.29
   2  -6   2  698.23   16.60
   2  -6   2  668.33   17.30
  -2  -6  -2  665.03   18.00
  -2  -6  -2  703.13   15.80
   2   6   2  679.83   16.90
  -2   6  -2  688.13   17.70
  -2   6  -2  692.43   17.00
   2   6   2  684.23   17.70
  -3  -6  -2   24.60    1.50
  -3  -6  -2   25.30    3.20
   3  -6   2   28.90    2.90
   3  -6   2   25.70    2.50
  -3   6  -2   23.10    2.10
  -3   6  -2   21.80    2.70
   3   6   2   22.40    2.70
   3   6   2   21.40    2.40
  -4  -6  -2 1363.36   30.40
   4  -6   2 1305.57   32.50
  -4  -6  -2 1301.37   33.10
   4  -6   2 1342.67   32.40
  -4   6  -2 1391.46   31.00
   4   6   2 1414.36   33.40
   4   6   2 1364.16   32.70
  -4   6  -2 1319.67   33.40
   5  -6   2    6.70    2.30
  -5  -6  -2    6.90    2.30
   5  -6   2   11.10    2.40
   5   6   2    8.60    2.40
  -5   6  -2    9.20    2.60
   5   6   2   11.00    2.90
   6  -6   2 1445.86   35.50
  -6  -6  -2 1407.66   35.30
   6  -6   2 1396.26   35.10
   6   6   2 1384.36   36.10
   6   6   2 1490.05   36.00
  -6   6  -2 1377.76   36.60
  -7  -6  -2   21.40    3.70
   7  -6   2   28.50    4.10
   7  -6   2   23.60    3.70
  -7  -6  -2   34.10    5.40
   7   6   2   30.10    4.30
  -7   6  -2   31.50    4.60
   8  -6   2   88.39    6.90
  -8  -6  -2   79.59    8.30
   8  -6   2   83.69    7.10
   8   6   2   87.49    7.40
  -8   6  -2   89.59    8.10
  -9  -6  -2   87.29    9.10
   9  -6   2   96.49    7.10
   9  -6   2   82.39    7.80
   9   6   2   86.49    7.90
  -9   6  -2  110.69    9.70
  10  -6   2   29.80    5.90
 -10  -6  -2   47.30    8.20
 -10   6  -2   33.00    7.00
  10   6   2   29.50    5.90
  11  -7  -2   67.19    7.80
 -11   7   2   60.89    8.40
  11   7  -2   57.69    7.30
 -11   7   2   60.39    8.30
 -10  -7   2    0.70    7.20
  10  -7  -2   -1.60    4.00
 -10   7   2   -0.40    4.30
 -10   7   2    3.00    3.90
  10   7  -2    1.40    3.60
   9  -7  -2    1.00    3.40
  -9  -7   2    0.40    4.00
   9  -7  -2    1.30    3.40
  -9   7   2    2.40    3.60
   9   7  -2    7.80    3.60
  -9   7   2    6.10    3.70
   8  -7  -2  347.77   13.20
   8  -7  -2  332.07   12.80
  -8  -7   2  339.57   13.80
   8   7  -2  341.17   12.80
   8   7  -2  357.06   11.80
  -8   7   2  341.37   13.30
  -8   7   2  348.97   13.50
   7  -7  -2  272.17   10.70
   7  -7  -2  251.87   10.20
  -7  -7   2  254.87   11.00
  -7   7   2  269.27   10.70
   7   7  -2  256.57    9.80
  -7   7   2  280.87   11.00
   7   7  -2  269.07   10.40
   7   7  -2  265.17    9.40
   7   7  -2  258.57   10.30
   6  -7  -2   74.69    5.50
   6   7  -2   81.89    5.10
   6   7  -2   72.79    5.10
  -6   7   2   69.79    5.00
  -6   7   2   76.29    5.30
   6   7  -2   77.79    4.70
   6   7  -2   82.39    5.20
   5  -7  -2    0.20    1.90
   5   7  -2    1.10    1.60
   5   7  -2    1.50    1.90
   5   7  -2    4.00    2.00
   5   7  -2   -0.50    1.50
  -5   7   2    2.90    1.90
  -5   7   2    1.90    2.00
   4  -7  -2    0.20    1.10
   4  -7  -2   -2.10    1.70
   4   7  -2   -1.10    1.40
   4   7  -2   -1.10    1.50
   4   7  -2   -1.30    1.30
   4   7  -2   -0.90    1.30
  -4   7   2   -1.40    1.60
  -4   7   2   -1.30    1.30
   3  -7  -2  820.92   20.90
   3  -7  -2  836.22   19.80
  -3  -7   2  821.82   20.20
  -3   7   2  808.02   20.50
   3   7  -2  829.42   20.30
   3   7  -2  781.12   20.90
   3   7  -2  791.72   19.50
  -3   7   2  827.22   20.00
  -2  -7   2  105.89    4.40
  -2  -7   2  104.49    3.60
   2  -7  -2   98.79    4.50
   2  -7  -2   99.39    4.40
  -2   7   2   98.79    3.80
  -2   7   2  103.89    4.50
   2   7  -2  101.09    5.00
   2   7  -2   99.19    4.20
  -1  -7   2  651.53   15.10
  -1  -7   2  667.63   16.70
   1  -7  -2  685.83   16.70
   1  -7  -2  672.83   17.30
  -1   7   2  692.73   15.90
  -1   7   2  666.53   16.90
   1   7  -2  653.83   17.40
   1   7  -2  672.83   16.60
   0  -7   2 1405.56   31.50
   0  -7   2 1424.46   33.40
   0  -7  -2 1498.75   33.00
   0  -7  -2 1406.16   34.20
   0   7  -2 1432.26   33.30
   0   7   2 1403.76   33.40
   0   7  -2 1467.75   34.00
   0   7   2 1469.05   32.40
   1  -7   2   42.80    2.90
  -1  -7  -2   37.30    3.40
  -1  -7  -2   45.40    2.30
   1  -7   2   41.80    2.00
   1   7   2   44.60    2.40
  -1   7  -2   40.90    3.00
   1   7   2   41.80    3.00
  -1   7  -2   43.70    2.80
  -2  -7  -2  897.51   19.70
   2  -7   2  844.32   21.20
   2  -7   2  860.61   20.10
  -2  -7  -2  839.12   22.10
   2   7   2  820.32   20.50
  -2   7  -2  855.21   20.90
   2   7   2  853.01   21.50
  -2   7  -2  835.22   21.40
   3  -7   2   12.90    2.20
  -3  -7  -2   11.20    2.40
   3  -7   2   16.20    2.00
  -3  -7  -2   15.20    1.40
   3   7   2   14.10    2.10
  -3   7  -2   15.90    2.00
  -3   7  -2   19.00    2.60
   3   7   2   14.70    2.40
  -4  -7  -2  108.39    3.70
   4  -7   2  100.39    5.00
   4  -7   2  118.79    5.60
  -4  -7  -2  108.79    5.70
  -4   7  -2  109.39    5.90
   4   7   2  125.29    5.60
  -4   7  -2  106.09    4.30
   4   7   2  109.89    5.70
   5  -7   2   40.10    4.00
  -5  -7  -2   43.60    4.40
   5  -7   2   36.80    3.70
   5   7   2   44.60    4.20
  -5   7  -2   39.00    4.30
   5   7   2   41.20    4.30
   6  -7   2    5.10    2.40
   6  -7   2    2.70    2.20
  -6  -7  -2    3.00    2.50
   6   7   2    1.10    2.30
  -6   7  -2    1.70    2.80
   6   7   2    1.00    2.20
  -7  -7  -2  276.27   10.90
   7  -7   2  270.87   10.70
   7  -7   2  274.77   11.00
  -7   7  -2  265.57   11.80
   7   7   2  261.57   11.50
   7   7   2  273.87   11.10
  -8  -7  -2  105.39    9.30
   8  -7   2  114.59    7.70
   8  -7   2  109.59    7.50
  -8   7  -2   98.09    8.60
   8   7   2   98.79    7.40
   9  -7   2  144.39    9.20
  -9  -7  -2  103.39    9.70
   9  -7   2  142.99    8.80
   9   7   2  127.99    9.00
  -9   7  -2  141.69    9.60
  10  -7   2   -2.50    4.30
 -10  -7  -2   -3.20    4.30
  10   7   2   -0.60    3.90
 -10   7  -2   -0.50    4.70
  11   8  -2   74.89    8.40
 -11   8   2   53.19    8.50
  10  -8  -2  160.98   10.40
 -10   8   2  151.58   10.40
  10   8  -2  142.99    9.60
 -10   8   2  173.38   11.00
  -9  -8   2   16.60    5.30
   9  -8  -2   27.10    5.00
   9   8  -2   30.20    5.00
  -9   8   2   18.80    4.70
  -9   8   2   22.80    5.00
   8  -8  -2  147.49    8.70
  -8  -8   2  156.78    9.80
  -8   8   2  165.08    8.90
  -8   8   2  148.39    8.50
   8   8  -2  163.58    8.50
   7  -8  -2  138.39    7.80
   7   8  -2  129.69    7.20
  -7   8   2  142.69    7.60
   7   8  -2  140.59    7.50
   7   8  -2  148.09    6.80
  -7   8   2  138.39    7.60
   7   8  -2  135.89    7.10
   6  -8  -2  182.08    8.60
   6   8  -2  197.78    7.60
  -6   8   2  195.18    8.40
   6   8  -2  194.88    8.00
   6   8  -2  204.38    8.50
  -6   8   2  199.68    8.40
   6   8  -2  176.38    8.10
   5  -8  -2    5.60    2.50
   5   8  -2    9.80    2.10
   5   8  -2    9.00    2.40
  -5   8   2    5.20    2.10
   5   8  -2    9.50    2.20
   5   8  -2    9.10    2.40
  -5   8   2    5.40    2.00
   4  -8  -2  761.42   18.80
  -4  -8   2  792.22   19.80
   4  -8  -2  758.02   20.60
   4   8  -2  776.72   20.10
   4   8  -2  772.92   20.80
  -4   8   2  786.92   19.90
   4   8  -2  756.82   19.30
  -4   8   2  773.52   20.50
  -3  -8   2  322.17    9.60
   3  -8  -2  311.17   10.20
   3  -8  -2  319.67    9.50
  -3   8   2  330.17    9.30
   3   8  -2  322.77    9.80
  -3   8   2  328.37   10.10
   3   8  -2  329.07   10.70
  -2  -8   2 1106.19   25.30
  -2  -8   2 1127.39   26.60
   2  -8  -2 1077.59   26.90
   2  -8  -2 1123.99   27.10
  -2   8   2 1102.29   26.90
   2   8  -2 1129.69   26.70
   2   8  -2 1105.79   27.70
  -2   8   2 1117.29   25.80
  -1  -8   2  254.57    5.90
   1  -8  -2  254.27    8.40
   1  -8  -2  249.68    7.80
  -1  -8   2  246.98    7.80
   1   8  -2  240.58    7.60
  -1   8   2  246.88    6.80
   1   8  -2  248.68    8.60
  -1   8   2  264.37    8.10
   0  -8  -2 1837.12   43.60
   0  -8  -2 1866.31   42.10
   0  -8   2 1898.31   42.70
   0   8  -2 1869.11   42.50
   0   8   2 1799.22   42.70
   0   8  -2 1854.31   43.30
   0   8   2 1840.12   41.30
  -1  -8  -2  126.99    5.90
   1  -8   2  115.89    3.40
  -1  -8  -2  112.29    4.10
   1  -8   2  111.29    4.90
  -1   8  -2  113.09    5.00
   1   8   2  114.19    4.10
   1   8   2  118.39    5.10
  -1   8  -2  112.69    4.80
  -2  -8  -2  281.97    9.90
   2  -8   2  287.27    7.90
  -2  -8  -2  304.57    7.90
   2  -8   2  271.57    9.10
   2   8   2  284.27    9.40
  -2   8  -2  303.47    9.50
   2   8   2  294.47    8.50
  -2   8  -2  301.97    9.00
  -3  -8  -2  311.77   11.10
   3  -8   2  338.57    9.50
   3  -8   2  331.77   10.50
  -3  -8  -2  336.27    8.60
   3   8   2  324.07    9.90
  -3   8  -2  342.67    9.70
  -3   8  -2  320.07   10.70
   3   8   2  331.37   10.80
  -4  -8  -2  678.53   19.50
   4  -8   2  676.43   17.90
   4  -8   2  695.83   18.90
   4   8   2  678.83   19.20
  -4   8  -2  702.13   17.20
   4   8   2  659.73   18.20
  -4   8  -2  711.03   19.40
   5  -8   2  284.87   10.20
  -5  -8  -2  279.67   10.60
   5  -8   2  276.67    9.60
   5   8   2  279.57   10.00
  -5   8  -2  274.97   10.60
   5   8   2  278.77   10.50
   6  -8   2  248.68   10.00
   6  -8   2  249.68    9.70
  -6  -8  -2  248.68   10.20
  -6   8  -2  265.87   10.90
   6   8   2  253.57   10.70
   6   8   2  230.38    9.70
   7  -8   2  288.87   11.20
  -7  -8  -2  279.67   11.20
   7  -8   2  265.97   10.80
   7   8   2  267.47   11.70
   7   8   2  274.07   11.10
  -7   8  -2  233.88   11.50
   8  -8   2  195.38    9.60
  -8  -8  -2  185.78   11.30
   8  -8   2  194.58    9.80
  -8   8  -2  191.48   10.80
   8   8   2  180.88    9.70
  -9  -8  -2   41.30    7.30
   9  -8   2   27.40    5.20
   9  -8   2   40.40    5.60
   9   8   2   39.10    5.90
  -9   8  -2   41.80    6.70
 -10  -8  -2   -0.60    4.90
  10  -8   2    7.70    5.00
  10  -8   2    7.00    5.00
  10   8   2    3.40    4.60
 -10   8  -2   -1.20    4.80
  11   9  -2   38.80    8.70
  10  -9  -2  193.38   11.40
 -10   9   2  169.08   11.20
  10   9  -2  179.98   10.80
 -10   9   2  164.48   11.30
  -9  -9   2   48.20    7.10
   9  -9  -2   51.69    6.40
   9   9  -2   53.19    6.00
  -9   9   2   49.30    6.50
  -9   9   2   49.50    6.40
   8  -9  -2    8.20    3.50
  -8  -9   2   19.50    4.90
  -8   9   2   13.50    3.90
  -8   9   2   21.30    4.60
   8   9  -2   15.80    3.80
   8   9  -2   17.90    4.20
   7  -9  -2   17.90    3.90
   7   9  -2   16.00    3.60
  -7   9   2   17.00    3.80
  -7   9   2   17.00    3.70
   7   9  -2   16.10    3.50
   7   9  -2   17.50    3.40
   7   9  -2   15.00    3.10
   6  -9  -2   85.09    6.10
   6   9  -2   81.79    5.20
   6   9  -2   71.09    5.50
  -6   9   2   75.09    5.40
   6   9  -2   72.59    4.90
  -6   9   2   76.69    5.50
   6   9  -2   75.09    5.60
  -5  -9   2   66.09    4.20
   5  -9  -2   67.39    5.40
   5   9  -2   53.39    4.00
  -5   9   2   64.99    4.90
  -5   9   2   60.59    4.40
   5   9  -2   59.99    5.10
   5   9  -2   61.39    4.60
   4  -9  -2    0.90    2.10
  -4  -9   2    2.60    1.60
   4   9  -2    1.60    1.50
   4   9  -2   -0.80    1.70
  -4   9   2    2.10    1.60
   4   9  -2    0.60    1.60
  -4   9   2    3.10    2.00
   3  -9  -2   -0.70    1.40
  -3  -9   2    1.10    1.30
   3  -9  -2   -1.20    1.60
  -3  -9   2    0.40    1.30
   3   9  -2   -1.50    1.50
   3   9  -2    0.00    1.30
  -3   9   2   -0.80    1.60
  -3   9   2    2.40    1.30
  -2  -9   2  185.88    6.50
  -2  -9   2  184.08    5.10
   2  -9  -2  173.98    6.80
   2  -9  -2  170.88    6.70
  -2   9   2  182.58    5.60
  -2   9   2  173.48    6.60
   2   9  -2  171.08    6.40
   2   9  -2  174.18    7.30
   1  -9  -2  474.75   13.60
   1  -9  -2  524.65   14.50
  -1  -9   2  493.55   13.60
   1   9  -2  532.95   14.80
  -1   9   2  496.65   13.90
   1   9  -2  529.65   13.70
  -1   9   2  494.25   12.30
   0  -9  -2  364.06   10.10
   0  -9  -2  387.86   11.70
   0  -9   2  347.67   10.40
   0   9  -2  349.96   11.00
   0   9   2  354.76    9.10
   0   9  -2  349.17   10.40
   0   9   2  353.26   10.60
  -1  -9  -2   -0.40    1.10
   1  -9   2   -1.40    1.20
   1  -9   2   -0.50    0.70
  -1  -9  -2   -1.20    1.70
  -1   9  -2    0.30    1.30
   1   9   2   -2.10    1.40
  -1   9  -2   -1.20    1.40
   1   9   2    0.80    1.10
  -2  -9  -2    0.80    1.10
  -2  -9  -2    1.80    2.00
   2  -9   2    1.40    1.60
   2  -9   2    0.60    1.10
  -2   9  -2    1.70    1.50
   2   9   2    1.30    1.20
  -2   9  -2    0.60    1.50
   2   9   2    1.20    1.50
  -3  -9  -2   13.70    1.70
  -3  -9  -2   10.20    2.60
   3  -9   2   10.40    2.30
   3  -9   2   11.20    1.90
   3   9   2   11.00    2.40
  -3   9  -2    9.60    2.10
  -3   9  -2   14.70    2.70
   3   9   2   14.40    2.20
  -4  -9  -2    1.40    2.20
   4  -9   2    2.70    1.80
   4  -9   2    0.40    2.00
   4   9   2    3.90    2.10
  -4   9  -2    2.20    1.70
   4   9   2    2.00    1.80
  -4   9  -2    0.70    1.90
  -5  -9  -2    4.80    2.70
   5  -9   2    3.90    2.40
   5  -9   2    2.50    2.20
  -5   9  -2    2.70    2.20
   5   9   2    1.50    2.20
   5   9   2    3.50    2.30
  -6  -9  -2    2.50    2.70
   6  -9   2    3.80    2.60
   6  -9   2    1.10    2.50
   6   9   2    5.60    2.70
  -6   9  -2   -0.90    2.70
   6   9   2    7.10    3.20
  -7  -9  -2  701.23   21.30
   7  -9   2  659.83   20.10
   7  -9   2  658.83   20.60
  -7   9  -2  695.13   21.90
   7   9   2  745.73   21.20
   7   9   2  702.73   21.80
  -8  -9  -2   15.00    4.60
   8  -9   2   19.70    4.30
   8  -9   2   14.00    4.00
  -8   9  -2   18.40    4.50
   8   9   2   16.50    4.30
   8   9   2   20.70    4.50
  -9  -9  -2  148.19   11.50
   9  -9   2  148.29    9.90
   9  -9   2  159.38   10.00
   9   9   2  134.69    9.60
  -9   9  -2  159.78   10.70
  10  -9   2   45.20    7.10
 -10  -9  -2   24.80    6.70
  10  -9   2   35.20    6.10
  10   9   2   44.10    6.80
  10 -10  -2  184.68   11.40
 -10  10   2  160.78   10.90
 -10  10   2  161.48   10.70
  -9 -10   2   19.50    5.90
   9 -10  -2   11.40    4.40
  -9  10   2   10.60    4.70
  -9  10   2    9.80    4.40
   8 -10  -2  195.98   10.20
  -8  10   2  183.18    9.60
   8  10  -2  173.68    9.50
  -8  10   2  178.38    9.50
  -7 -10   2  432.96   13.90
   7 -10  -2  455.55   15.90
  -7  10   2  459.25   15.60
   7  10  -2  466.75   15.50
  -7  10   2  446.06   15.00
   7  10  -2  448.56   15.40
  -6 -10   2  479.35   14.70
   6 -10  -2  490.15   16.30
  -6  10   2  521.25   16.30
   6  10  -2  503.15   16.20
   6  10  -2  507.35   15.90
  -6  10   2  524.85   15.60
  -5 -10   2  226.38    8.20
   5 -10  -2  232.28    9.50
   5  10  -2  221.18    9.50
  -5  10   2  228.18    8.50
  -5  10   2  227.48    9.00
   5  10  -2  219.88    8.90
   4 -10  -2    4.10    2.20
  -4 -10   2    3.30    1.70
  -4  10   2    3.60    2.00
  -4  10   2    5.20    1.80
   4  10  -2    1.80    2.30
   4  10  -2    2.10    1.90
   3 -10  -2  967.10   24.10
   3 -10  -2  957.90   24.80
  -3 -10   2  955.20   23.90
  -3  10   2  967.10   23.00
   3  10  -2  960.50   24.30
  -3  10   2  968.90   24.60
   3  10  -2  931.01   25.30
  -2 -10   2 2278.07   53.09
   2 -10  -2 2304.97   53.59
   2 -10  -2 2336.37   53.79
  -2  10   2 2325.27   53.59
  -2  10   2 2321.37   51.69
   2  10  -2 2318.57   54.49
   2  10  -2 2311.67   53.29
   1 -10  -2   35.50    3.70
   1 -10  -2   37.90    3.30
  -1 -10   2   31.30    3.00
   1  10  -2   31.30    3.00
  -1  10   2   29.80    2.00
   1  10  -2   32.50    3.60
  -1  10   2   26.60    2.90
   0 -10  -2  436.66   13.80
   0 -10  -2  451.85   12.40
   0 -10   2  458.15   12.90
   0  10   2  457.65   13.00
   0  10  -2  438.96   13.40
   0  10   2  470.45   11.20
   0  10  -2  423.66   12.60
  -1 -10  -2  362.66   12.00
   1 -10   2  359.56   11.00
  -1 -10  -2  359.96   10.00
  -1  10  -2  334.97   11.00
   1  10   2  365.76   11.30
  -1  10  -2  357.26   10.90
   1  10   2  354.86    9.50
  -2 -10  -2  848.72   23.80
  -2 -10  -2  890.21   21.00
   2 -10   2  845.82   22.60
  -2  10  -2  886.81   22.70
   2  10   2  903.91   21.20
   2  10   2  867.01   22.80
  -2  10  -2  857.71   22.30
  -3 -10  -2  305.77    8.40
  -3 -10  -2  297.57   11.10
   3 -10   2  282.57   10.10
  -3  10  -2  297.87    9.50
   3  10   2  288.67    9.20
  -3  10  -2  300.77   10.40
   3  10   2  294.87   10.50
   4 -10   2   32.10    4.00
  -4 -10  -2   34.10    4.50
   4  10   2   33.90    3.50
   4  10   2   27.00    3.70
  -4  10  -2   31.50    3.90
   5 -10   2   34.60    4.40
  -5 -10  -2   25.70    4.00
   5 -10   2   37.80    4.30
  -5  10  -2   25.10    3.90
   5  10   2   22.90    3.80
   5  10   2   40.00    4.20
   6 -10   2  468.35   15.50
   6 -10   2  455.35   15.30
  -6 -10  -2  444.96   15.90
   6  10   2  474.75   15.00
   6  10   2  458.95   16.10
  -6  10  -2  484.65   16.20
   7 -10   2  507.75   17.20
  -7 -10  -2  513.15   17.60
  -7  10  -2  534.05   18.20
   7  10   2  508.95   18.00
   7  10   2  522.75   16.90
   8 -10   2  178.28   10.00
   8  10   2  195.38   10.50
   8  10   2  150.98    9.60
  -8  10  -2  188.28   10.70
   9 -10   2   33.00    5.60
  -9 -10  -2   20.40    6.80
  -9  10  -2   32.00    6.00
   9  10   2   33.20    5.80
  10 -10   2   86.59    9.00
  10  10   2  105.89    9.60
 -10  11   2   11.00    5.40
   9 -11  -2  112.29    9.20
  -9  11   2  112.99    9.00
  -8 -11   2  179.38   10.20
   8 -11  -2  175.78   10.10
   8  11  -2  192.88   10.10
  -8  11   2  166.18    9.40
  -7 -11   2    5.10    3.40
   7 -11  -2    7.50    3.60
  -7  11   2   -1.40    2.90
   7  11  -2    3.30    3.10
   7  11  -2   -0.90    3.00
  -6 -11   2   59.29    4.80
   6 -11  -2   50.09    5.40
  -6  11   2   49.50    5.20
   6  11  -2   53.89    5.40
   6  11  -2   55.19    5.80
   5 -11  -2  687.43   20.10
  -5 -11   2  684.93   18.50
  -5  11   2  690.53   19.70
   5  11  -2  670.33   19.50
   5  11  -2  682.93   20.30
  -4 -11   2  157.98    6.60
   4 -11  -2  158.38    7.50
   4  11  -2  154.18    7.10
  -4  11   2  157.68    7.10
   4  11  -2  169.58    8.10
  -3 -11   2  174.98    6.80
   3 -11  -2  164.18    7.40
   3 -11  -2  167.88    7.10
  -3  11   2  186.98    7.50
   3  11  -2  164.18    7.80
   3  11  -2  168.38    7.00
   2 -11  -2   21.80    3.10
   2 -11  -2   26.30    3.30
  -2 -11   2   21.40    2.80
   2  11  -2   19.20    2.80
   2  11  -2   13.30    2.80
  -2  11   2   21.30    3.00
  -1 -11   2    5.00    1.90
   1 -11  -2    5.50    2.10
   1 -11  -2    4.80    2.00
   1  11  -2    7.30    1.90
   1  11  -2    5.80    2.40
  -1  11   2    5.90    1.90
   0 -11  -2   -0.70    1.90
   0 -11   2    0.60    1.50
   0 -11  -2   -0.40    1.40
   0  11  -2    0.90    1.80
   0  11   2    0.50    1.50
   0  11  -2   -0.40    1.50
  -1 -11  -2  191.18    8.40
  -1 -11  -2  172.18    6.20
   1 -11   2  178.78    7.20
  -1  11  -2  179.48    7.40
   1  11   2  170.58    7.10
  -1  11  -2  169.58    6.90
   2 -11   2   19.00    3.00
  -2 -11  -2   26.30    3.90
  -2 -11  -2   19.60    2.30
  -2  11  -2   17.90    2.80
   2  11   2   16.10    2.70
  -2  11  -2   21.30    3.10
   3 -11   2  279.87   10.10
  -3 -11  -2  276.67   11.10
  -3  11  -2  273.17   10.00
   3  11   2  262.47   10.10
  -3  11  -2  289.17    9.50
   4 -11   2  134.69    7.10
  -4 -11  -2  135.79    7.80
  -4  11  -2  146.29    7.40
   4  11   2  128.99    7.10
   5 -11   2  611.04   18.70
  -5 -11  -2  637.54   19.70
  -5  11  -2  587.94   18.70
   5  11   2  635.74   19.30
   6 -11   2   59.59    5.90
  -6 -11  -2   66.89    6.70
  -6  11  -2   61.49    6.00
   6  11   2   60.79    6.20
   7 -11   2  102.59    7.90
  -7 -11  -2   89.19    8.10
  -7  11  -2   95.99    8.00
   7  11   2   75.09    7.20
   8 -11   2  214.18   11.20
  -8  11  -2  226.38   11.60
   8  11   2  190.98   11.30
  -9 -11  -2  197.48   13.00
   9 -11   2  261.07   12.90
  -9  11  -2  233.38   12.50
   9 -12  -2   64.59    7.40
  -9  12   2   66.19    7.90
  -8 -12   2   79.19    8.00
   8 -12  -2   67.79    7.10
   8  12  -2   65.19    7.00
  -8  12   2   66.59    6.90
   7 -12  -2  251.67   11.70
  -7 -12   2  240.68   12.10
   7  12  -2  258.37   11.40
  -7  12   2  285.67   11.80
   6 -12  -2  283.77   11.90
  -6 -12   2  279.17   10.10
   6  12  -2  295.37   11.60
   6  12  -2  285.77   12.00
  -6  12   2  282.47   11.50
  -5 -12   2  109.89    5.90
   5 -12  -2  123.89    7.30
  -5  12   2  104.19    6.80
   5  12  -2  120.39    7.40
   5  12  -2  114.69    6.70
   4 -12  -2  588.04   17.70
  -4 -12   2  575.14   16.20
  -4  12   2  572.64   17.20
   4  12  -2  601.34   18.40
   4  12  -2  576.34   17.10
   3 -12  -2   30.30    3.80
   3 -12  -2   27.70    3.50
  -3 -12   2   30.50    3.40
  -3  12   2   31.20    3.90
   3  12  -2   29.00    3.50
   3  12  -2   28.40    4.20
   2 -12  -2  821.22   22.50
   2 -12  -2  835.32   22.10
  -2 -12   2  822.92   21.60
   2  12  -2  836.12   22.00
   2  12  -2  853.11   23.30
  -2  12   2  824.82   22.10
   1 -12  -2    9.70    2.70
   1 -12  -2    7.00    2.20
  -1 -12   2   11.10    2.40
   1  12  -2    8.10    2.10
  -1  12   2    8.10    2.30
   1  12  -2   10.80    2.70
   0 -12  -2  830.42   23.10
   0 -12  -2  827.52   21.20
   0 -12   2  863.61   21.80
   0  12  -2  800.92   21.50
   0  12  -2  797.12   22.30
   0  12   2  828.92   21.90
   1 -12   2  121.99    6.20
  -1 -12  -2  118.89    5.30
  -1 -12  -2  132.79    7.10
  -1  12  -2  118.39    5.80
  -1  12  -2  122.19    6.30
  -2 -12  -2  883.91   25.30
  -2 -12  -2  888.21   22.20
   2 -12   2  907.41   23.90
  -2  12  -2  912.81   23.70
   2  12   2  887.11   24.00
  -2  12  -2  906.41   23.80
  -3 -12  -2   79.49    6.90
   3 -12   2   68.79    5.60
   3  12   2   65.39    5.00
  -3  12  -2   57.09    5.00
  -3  12  -2   67.89    4.90
   4 -12   2  157.98    8.00
  -4 -12  -2  162.38    8.90
  -4  12  -2  157.38    8.00
   4  12   2  156.28    7.80
  -5 -12  -2  136.79    8.50
   5 -12   2  143.89    8.00
   5  12   2  139.09    8.20
  -5  12  -2  138.59    7.80
   6 -12   2  149.99    8.50
  -6 -12  -2  124.19    8.60
  -6  12  -2  133.59    8.40
   6  12   2  118.89    8.10
   7 -12   2  194.48   10.40
  -7 -12  -2  210.58   11.20
  -7  12  -2  205.48   11.00
   7  12   2  211.88   11.00
   8 -12   2  126.89    9.30
  -8 -12  -2  119.49    9.80
  -8  12  -2  130.79    9.80
   8  12   2  148.09   10.10
   9 -12   2   -0.60    4.30
  -9 -12  -2    0.00    4.60
   9  12   2    4.40    4.30
   9 -13  -2    1.00    5.30
  -9  13   2    1.10    4.10
  -8 -13   2  126.09   10.30
   8 -13  -2  110.29    9.40
  -8  13   2  116.79    8.90
   7 -13  -2  143.49    9.30
  -7 -13   2  143.19    9.60
   7  13  -2  156.98    9.00
  -7  13   2  140.99    8.90
   6 -13  -2   51.79    6.00
  -6  13   2   58.59    5.80
   6  13  -2   64.39    6.70
   6  13  -2   61.99    6.20
   5 -13  -2   -0.50    2.60
  -5 -13   2    0.80    2.10
   5  13  -2    1.40    2.40
   5  13  -2    1.80    3.10
  -5  13   2    0.60    2.40
   4 -13  -2  367.16   13.10
  -4 -13   2  384.16   11.90
   4  13  -2  356.06   12.60
  -4  13   2  354.26   12.60
   4  13  -2  360.86   13.50
  -3 -13   2    4.50    2.00
   3 -13  -2    1.30    2.30
   3 -13  -2   -1.40    2.30
  -3  13   2    1.20    2.00
   3  13  -2    1.20    2.30
   3  13  -2   -1.00    2.00
  -2 -13   2  125.79    6.20
   2 -13  -2  121.49    6.70
   2 -13  -2  126.59    6.50
   2  13  -2  113.49    6.20
   2  13  -2  137.99    7.50
  -2  13   2  130.39    6.60
   1 -13  -2   17.00    3.00
  -1 -13   2   18.70    3.00
   1 -13  -2   19.90    3.70
  -1  13   2   17.90    3.00
   1  13  -2   20.00    2.90
   1  13  -2   21.10    3.70
   0 -13  -2    1.20    2.10
   0 -13  -2   -1.20    1.80
   0 -13   2    0.50    2.00
   0  13   2   -0.50    1.60
   0  13  -2   -2.00    1.80
   0  13  -2    3.70    2.10
  -1 -13  -2  129.49    7.60
   1 -13   2  124.09    6.50
  -1 -13  -2  128.79    5.80
  -1  13  -2  132.79    6.30
  -1  13  -2  130.69    6.90
   1  13   2  128.39    6.70
   2 -13   2   29.30    3.90
  -2 -13  -2   29.40    3.30
  -2 -13  -2   30.00    4.30
  -2  13  -2   27.60    3.50
   2  13   2   27.30    3.70
  -2  13  -2   25.50    3.70
   3 -13   2    3.90    2.60
  -3 -13  -2   -1.70    2.20
  -3  13  -2    3.60    2.50
  -3  13  -2    2.80    2.40
   3  13   2    2.30    2.60
   4 -13   2  123.89    7.50
  -4 -13  -2  128.69    8.30
   4  13   2  119.89    7.20
  -4  13  -2  131.39    7.20
   5 -13   2   88.99    7.20
  -5 -13  -2   73.59    7.40
   5  13   2   75.89    6.70
  -5  13  -2   75.39    6.80
  -6 -13  -2    4.90    3.80
   6 -13   2    2.10    3.30
  -6  13  -2    7.30    3.40
   6  13   2   -0.50    2.70
  -7 -13  -2  141.39   10.00
   7 -13   2  161.28    9.70
   7  13   2  168.38    9.90
  -7  13  -2  166.88    9.70
  -8 -13  -2  173.88   11.60
   8 -13   2  178.28   11.00
  -8  13  -2  176.68   11.10
   8  13   2  187.98   11.70
   8 -14  -2  166.58   10.80
  -8 -14   2  180.58   12.00
  -8  14   2  148.49    9.60
   7 -14  -2  141.39    9.50
  -7 -14   2  133.29    9.90
   7  14  -2  147.89    9.00
  -7  14   2  135.79    8.70
   6 -14  -2   74.99    7.10
   6  14  -2   97.79    7.20
  -6  14   2   89.49    7.50
   6  14  -2   98.89    7.50
  -5 -14   2   59.49    5.00
   5 -14  -2   51.79    5.70
  -5  14   2   66.99    5.90
   5  14  -2   66.89    6.00
   5  14  -2   62.79    6.30
   4 -14  -2  639.54   19.90
  -4 -14   2  650.83   18.40
  -4  14   2  681.23   19.70
   4  14  -2  647.54   19.40
   4  14  -2  647.74   20.50
  -3 -14   2  672.33   19.00
   3 -14  -2  667.43   20.00
   3 -14  -2  641.54   19.50
   3  14  -2  706.23   19.90
  -3  14   2  705.53   20.10
   3  14  -2  722.03   21.30
   2 -14  -2   73.19    6.10
   2 -14  -2   73.69    5.40
  -2 -14   2   73.29    5.00
  -2  14   2   65.69    5.00
   2  14  -2   77.59    6.60
   2  14  -2   78.69    5.40
   1 -14  -2   22.00    3.30
  -1 -14   2   22.40    3.40
   1 -14  -2   21.80    3.90
  -1  14   2   18.90    3.10
   1  14  -2   22.90    3.90
   1  14  -2   20.30    3.20
   0 -14   2 1626.04   39.90
   0 -14  -2 1634.84   39.30
   0 -14  -2 1627.94   41.50
   0  14   2 1604.44   40.10
   0  14  -2 1626.94   39.80
   0  14  -2 1639.94   41.00
   1 -14   2  253.57    9.80
  -1 -14  -2  253.67    8.90
  -1 -14  -2  255.77   11.10
  -1  14  -2  251.07    9.60
   1  14   2  232.68    9.70
  -1  14  -2  231.28    9.90
  -2 -14  -2   12.90    3.60
   2 -14   2   17.50    3.40
   2  14   2   12.40    3.00
  -2  14  -2   10.70    3.00
  -2  14  -2   14.40    3.20
  -3 -14  -2  444.26   16.60
   3 -14   2  480.65   15.60
  -3  14  -2  483.55   15.30
  -3  14  -2  446.76   14.50
   3  14   2  464.65   15.60
   4 -14   2  686.03   20.60
  -4 -14  -2  652.63   21.70
  -4  14  -2  659.63   20.20
   4  14   2  663.33   20.70
   5 -14   2  112.19    7.70
  -5 -14  -2  107.59    8.00
  -5  14  -2  107.89    7.30
   5  14   2  118.59    7.70
  -6 -14  -2  111.09    9.30
   6 -14   2  110.29    8.20
   6  14   2   97.09    8.60
  -6  14  -2  102.69    8.00
  -7 -14  -2   61.39    7.80
   7 -14   2   45.10    6.50
   7  14   2   54.09    6.90
  -7  14  -2   50.39    6.50
  -8 -14  -2   51.79    7.90
   8 -14   2   57.49    7.50
   8  14   2   61.59    7.70
  -8  14  -2   59.69    7.70
  -8 -15   2    0.20    5.20
   8 -15  -2   -3.30    6.80
  -8  15   2   -2.70    4.40
  -7 -15   2   51.19    7.50
   7 -15  -2   38.80    6.20
  -7  15   2   45.00    6.20
   7  15  -2   43.60    5.90
   6 -15  -2    4.00    3.80
  -6 -15   2   -0.60    3.80
   6  15  -2   -0.90    3.00
   6  15  -2    1.50    3.60
  -6  15   2    2.40    3.50
   5 -15  -2   29.00    5.00
  -5 -15   2   24.20    4.40
   5  15  -2   29.70    4.80
  -5  15   2   32.30    4.70
   5  15  -2   28.10    5.10
   4 -15  -2  232.78   10.80
  -4 -15   2  237.08    9.40
  -4  15   2  241.98   10.40
   4  15  -2  253.47   10.60
   4  15  -2  241.28   11.20
  -3 -15   2  270.17   10.10
   3 -15  -2  259.67   10.90
   3  15  -2  267.07   10.70
  -3  15   2  271.87   10.80
   3  15  -2  272.47   11.70
  -2 -15   2  129.29    6.90
   2 -15  -2  134.89    7.40
   2 -15  -2  129.59    7.70
  -2  15   2  134.59    7.30
   2  15  -2  144.89    7.40
   2  15  -2  127.69    7.80
  -1 -15   2    4.20    2.30
   1 -15  -2    3.70    2.50
   1 -15  -2    2.00    2.90
   1  15  -2    3.10    2.40
   1  15  -2   -1.50    2.30
  -1  15   2    4.00    2.50
   0 -15  -2   23.80    4.20
   0 -15   2   19.40    3.40
   0 -15  -2   28.00    3.80
   0  15  -2   25.10    3.70
   0  15  -2   23.50    4.00
   0  15   2   28.20    4.00
  -1 -15  -2  131.69    6.60
  -1 -15  -2  130.99    8.40
   1 -15   2  143.09    7.50
  -1  15  -2  127.29    7.60
   1  15   2  137.29    7.40
  -1  15  -2  134.49    7.10
   2 -15   2   49.20    5.30
  -2 -15  -2   48.50    5.90
  -2  15  -2   42.60    4.90
  -2  15  -2   53.49    5.30
   2  15   2   45.10    5.00
  -3 -15  -2  224.38   11.40
   3 -15   2  206.28    9.90
  -3  15  -2  241.98   10.00
   3  15   2  231.78   10.20
   4 -15   2   10.80    4.00
  -4 -15  -2    6.90    3.70
   4  15   2   12.90    3.80
  -4  15  -2   14.10    3.60
  -5 -15  -2   22.20    5.40
   5 -15   2    9.00    3.60
  -5  15  -2   15.70    4.10
   5  15   2   11.70    4.10
  -6 -15  -2   52.29    7.20
   6 -15   2   44.10    6.00
  -6  15  -2   41.50    5.70
   6  15   2   65.29    7.30
  -7 -15  -2   44.00    7.10
   7 -15   2   29.70    5.60
   7  15   2   55.39    7.40
  -7  15  -2   38.70    6.00
  -8 -15  -2   21.20    6.80
  -8 -16   2   29.70    7.50
  -7 -16   2  211.08   13.10
   7 -16  -2  227.48   12.60
  -7  16   2  216.68   11.50
   6 -16  -2  181.78   10.60
  -6 -16   2  169.28   11.20
   6  16  -2  175.38   10.00
  -6  16   2  182.48   10.10
   5 -16  -2    4.90    3.70
  -5  16   2    8.90    3.40
   5  16  -2   10.60    3.90
   5  16  -2    5.40    4.10
  -4 -16   2  337.37   11.90
   4 -16  -2  325.67   13.30
   4  16  -2  316.37   13.80
   4  16  -2  338.67   12.90
  -4  16   2  313.17   12.70
  -3 -16   2  495.55   15.70
   3 -16  -2  504.25   16.90
  -3  16   2  536.95   16.80
   3  16  -2  498.55   16.50
   3  16  -2  501.75   17.90
   2 -16  -2  169.28    9.00
   2 -16  -2  155.88    8.30
  -2 -16   2  176.18    8.30
   2  16  -2  175.58    8.40
   2  16  -2  169.98    9.50
  -2  16   2  152.08    8.00
   1 -16  -2  311.47   11.80
   1 -16  -2  343.47   13.40
  -1 -16   2  333.07   11.90
   1  16  -2  344.77   13.20
   1  16  -2  310.57   11.80
  -1  16   2  315.67   12.20
   0 -16  -2  180.28    9.90
   0 -16   2  183.88    8.70
   0 -16  -2  176.18    8.20
   0  16  -2  174.98    9.20
   0  16   2  184.78    8.90
   0  16  -2  184.88    8.60
   1 -16   2   40.00    4.90
  -1 -16  -2   37.90    5.70
  -1  16  -2   51.19    5.60
   1  16   2   47.10    5.30
  -1  16  -2   37.70    4.60
   2 -16   2   24.90    4.30
  -2 -16  -2   24.60    4.70
   2  16   2   34.40    4.90
  -2  16  -2   21.40    3.70
  -2  16  -2   21.90    4.40
   3 -16   2  214.98   10.30
  -3 -16  -2  209.08   11.40
   3  16   2  212.08   10.20
  -3  16  -2  194.98    9.40
   4 -16   2  684.53   21.20
  -4 -16  -2  636.34   22.00
  -4  16  -2  659.43   20.50
   4  16   2  610.94   20.70
   5 -16   2   40.90    6.00
  -5 -16  -2   36.80    6.40
  -5  16  -2   41.60    5.90
   5  16   2   45.60    6.30
  -6 -16  -2   68.89    8.40
   6 -16   2   84.39    8.20
  -6  16  -2   73.89    7.40
   6  16   2   80.39    8.30
   7 -16   2  322.97   15.80
  -7 -16  -2  301.47   15.60
  -7  16  -2  331.57   20.50
   7  16   2  290.17   14.20
  -7 -17   2   22.50    6.50
  -6 -17   2    7.10    5.20
   6 -17  -2    8.60    4.60
   6  17  -2    2.60    4.10
  -6  17   2    8.40    4.20
   5 -17  -2   21.60    5.00
  -5 -17   2   24.10    5.80
  -5  17   2   20.60    4.70
   5  17  -2   23.30    5.50
   5  17  -2   27.50    4.90
  -4 -17   2    4.20    3.20
   4 -17  -2    7.70    4.00
   4  17  -2    5.40    3.40
   4  17  -2    5.90    4.10
  -4  17   2    2.60    3.00
  -3 -17   2   -3.80    2.60
   3 -17  -2    0.30    3.10
   3  17  -2    4.50    3.30
   3  17  -2    0.80    3.00
  -3  17   2   -1.10    2.80
   2 -17  -2   39.30    5.20
  -2 -17   2   32.30    4.40
   2 -17  -2   41.10    5.70
   2  17  -2   40.80    6.00
  -2  17   2   32.60    4.70
   2  17  -2   30.80    4.50
   1 -17  -2   99.79    7.90
  -1 -17   2  115.59    7.00
   1 -17  -2  100.89    7.20
   1  17  -2  108.09    7.90
  -1  17   2  117.19    7.30
   1  17  -2   91.89    6.70
   0 -17   2   79.99    6.70
   0 -17  -2   59.69    6.60
   0 -17  -2   66.09    5.80
   0  17  -2   63.09    5.80
   0  17  -2   63.19    6.70
   0  17   2   62.79    6.10
   1 -17   2  262.17   11.00
  -1 -17  -2  243.08   12.30
  -1  17  -2  242.98   11.20
   1  17   2  258.97   10.90
  -1  17  -2  237.88   10.50
  -2 -17  -2   88.49    8.70
   2 -17   2   73.79    6.50
   2  17   2   68.69    6.70
  -2  17  -2   86.09    6.70
  -2  17  -2   71.59    6.80
  -3 -17  -2   -2.60    3.20
   3 -17   2    2.80    3.40
   3  17   2    2.90    3.00
  -3  17  -2    3.10    2.80
  -4 -17  -2    1.00    4.00
   4 -17   2   -1.40    3.20
  -4  17  -2    1.00    3.30
   4  17   2    1.90    3.50
  -5 -17  -2  157.18   11.20
   5 -17   2  149.69    9.90
   5  17   2  157.48   10.30
  -5  17  -2  150.88    9.10
   6 -17   2  183.18   11.30
  -6 -17  -2  197.18   12.70
  -6  17  -2  174.18   10.80
   6  17   2  179.58   11.40
   6 -18  -2  296.67   14.30
  -6 -18   2  262.07   14.90
   6  18  -2  257.47   14.30
  -6  18   2  280.57   14.40
   5 -18  -2   15.10    5.30
  -5 -18   2   31.90    6.70
  -5  18   2   25.10    4.90
   5  18  -2   29.40    5.40
   4 -18  -2   28.30    5.30
  -4 -18   2   27.60    6.10
   4  18  -2   27.40    5.90
  -4  18   2   17.20    4.40
   4  18  -2   24.50    4.90
   3 -18  -2  769.02   23.90
  -3 -18   2  769.12   22.50
   3  18  -2  725.33   23.20
  -3  18   2  819.92   23.80
   3  18  -2  813.12   25.40
   2 -18  -2  290.87   12.90
   2 -18  -2  287.77   12.40
  -2 -18   2  277.57   11.50
  -2  18   2  280.57   11.80
   2  18  -2  264.07   12.60
   2  18  -2  275.67   11.60
   1 -18  -2  167.18   10.20
   1 -18  -2  174.68    9.40
  -1 -18   2  198.78    9.50
   1  18  -2  187.38    9.50
   1  18  -2  163.08   10.00
  -1  18   2  175.48    9.00
   0 -18   2   89.29    7.10
   0 -18  -2  103.49    9.10
   0  18  -2   98.09    8.30
   0  18   2  101.39    7.10
   0  18  -2  100.49    7.10
  -1 -18  -2  124.19    9.40
   1 -18   2  121.09    7.90
  -1  18  -2  121.89    7.70
  -1  18  -2  114.49    8.30
   1  18   2  115.09    8.00
   2 -18   2  110.29    8.10
  -2 -18  -2  115.19    9.90
  -2  18  -2  120.79    8.80
  -2  18  -2  116.59    7.50
   2  18   2  115.39    8.20
   3 -18   2  112.89    9.00
  -3 -18  -2   95.89    9.50
   3  18   2   92.49    8.20
  -3  18  -2  102.09    7.30
   4 -18   2   84.49    8.30
  -4 -18  -2   97.49   10.10
  -4  18  -2   82.69    7.40
   4  18   2   78.09    7.90
  -5 -18  -2  161.08   11.80
   5 -18   2  141.19   10.30
   5  18   2  159.88   10.40
  -5  18  -2  177.28   10.40
   5 -19  -2    4.00    4.90
  -5  19   2   -3.60    5.70
   5  19  -2    1.80    4.00
   4 -19  -2   44.10    6.60
  -4 -19   2   48.80    7.80
  -4  19   2   50.79    6.50
   4  19  -2   46.80    6.40
   3 -19  -2  122.39    9.30
  -3 -19   2  103.39   10.00
  -3 -19   2  105.19    8.00
   3  19  -2   93.09    9.30
   3  19  -2  101.99    8.00
  -3  19   2  112.79    8.20
   2 -19  -2   40.20    6.00
  -2 -19   2   34.70    5.20
   2  19  -2   36.90    6.20
   2  19  -2   30.40    5.20
  -2  19   2   39.80    5.30
   1 -19  -2  207.38   10.50
   1 -19  -2  197.18   11.40
  -1 -19   2  187.08    9.90
  -1  19   2  190.88    9.90
   1  19  -2  183.28   11.00
   1  19  -2  206.68   10.20
   0 -19   2   -1.20    3.20
   0 -19  -2    0.00    4.10
   0  19  -2   -0.20    3.70
   0  19  -2    1.70    3.20
   0  19   2   -1.90    3.00
  -1 -19  -2  169.38   11.20
   1 -19   2  168.48    9.60
   1  19   2  153.38    9.20
  -1  19  -2  173.48   10.40
  -1  19  -2  160.88    9.20
   2 -19   2   26.40    4.90
  -2 -19  -2   16.90    5.30
  -2  19  -2   30.60    5.00
   2  19   2   28.80    5.40
  -3 -19  -2  103.79    9.80
   3 -19   2  124.59    9.80
   3  19   2  110.69    8.40
  -3  19  -2  114.79    8.40
  -4 -19  -2   79.29    8.90
   4 -19   2  101.89    8.70
  -4  19  -2   95.69    8.30
   4  19   2   95.29    9.10
   5  20  -2  157.88   10.60
   4 -20  -2  154.08   11.10
   4  20  -2  148.49   10.10
   3 -20  -2  154.68   10.50
  -3 -20   2  149.59   11.00
  -3  20   2  135.69    8.90
   3  20  -2  144.39    9.50
  -2 -20   2   -4.50    3.50
   2 -20  -2   -3.10    4.50
  -2 -20   2    5.10    4.80
   2  20  -2   -0.30    3.90
  -2  20   2    5.60    3.90
   2  20  -2    3.60    3.80
  -1 -20   2  477.35   17.10
  -1 -20   2  459.65   19.10
   1 -20  -2  482.35   18.70
  -1  20   2  476.75   17.50
   1  20  -2  474.65   17.20
   1  20  -2  470.35   18.60
   0 -20  -2  315.07   15.30
   0 -20   2  329.57   15.40
   0 -20   2  326.77   13.60
   0  20  -2  308.07   14.60
   0  20  -2  338.67   13.60
   0  20   2  303.77   13.70
   1 -20   2   48.90    6.50
   1 -20   2   61.99    7.70
  -1 -20  -2   55.79    7.80
   1  20   2   43.20    5.80
  -1  20  -2   48.80    5.90
   2 -20   2    5.00    4.30
  -2 -20  -2    3.40    4.90
   2  20   2    4.40    4.00
  -2  20  -2    7.90    4.10
   3 -20   2  176.58   11.20
  -3 -20  -2  188.98   12.80
   3  20   2  187.78   11.20
  -3  20  -2  164.68    9.80
   3 -21  -2    3.20    5.40
   3  21  -2    6.90    4.40
  -2 -21   2   -0.70    4.70
   2 -21  -2    2.60    5.00
   2  21  -2    1.00    3.80
  -1 -21   2    8.90    5.50
   1 -21  -2    1.70    5.10
  -1 -21   2    1.00    4.10
   1  21  -2    9.60    4.30
   0 -21  -2   10.90    5.60
   0 -21   2    5.10    4.90
   0 -21   2    8.80    4.60
   0  21  -2    8.50    4.20
   1 -21   2    4.30    4.80
  -1 -21  -2   10.90    5.60
   1 -21   2   -2.70    4.70
  -1  21  -2    5.80    4.00
  -1 -22   2   35.00    6.90
   1 -22  -2   39.60    8.70
  11   0  -3   25.20    5.50
  11   0  -3   29.00    5.20
 -11   0   3   26.40    5.60
 -10   0   3   -1.20    3.90
  10   0  -3    4.60    3.50
  10   0  -3    1.30    3.50
  -9   0   3    6.10    3.70
   9   0  -3    3.60    3.20
   9   0  -3    5.40    3.10
   8   0  -3   -2.60    2.60
  -8   0   3    2.70    2.90
   8   0  -3    1.20    2.30
  -7   0   3 1555.54   38.70
   7   0  -3 1549.84   38.20
   7   0  -3 1581.54   39.00
   6   0  -3   -1.90    1.70
  -6   0   3    0.30    1.80
   6   0  -3   -1.50    1.70
  -5   0   3  228.48    7.80
  -5   0   3  210.28    8.20
   5   0  -3  234.08    7.90
   5   0  -3  221.08    6.60
   5   0  -3  214.98    7.90
   4   0  -3   -1.10    1.00
   4   0  -3   -2.70    1.20
  -4   0   3   -1.60    1.40
  -4   0   3   -0.40    1.20
  -3   0   3    5.90    1.10
   3   0  -3    8.00    1.30
   3   0  -3    8.50    1.60
  -3   0   3   10.70    1.80
   2   0  -3   -2.80    0.90
  -2   0   3   -1.90    1.00
   2   0  -3   -2.40    0.90
  -2   0   3   -2.60    0.50
   1   0  -3 1056.89   25.20
  -1   0   3 1098.79   25.00
   1   0  -3 1096.99   24.90
  -1   0   3 1100.29   23.80
   0   0  -3    0.10    1.00
   0   0   3   -2.30    0.80
   0   0   3   -1.70    0.70
   0   0  -3   -2.70    0.60
  -1   0  -3 2554.14   57.59
  -1   0  -3 2585.34   57.69
   1   0   3 2627.54   56.49
   1   0   3 2567.84   57.49
   2   0   3    0.40    1.10
  -2   0  -3    0.00    1.10
  -2   0  -3   -1.20    1.30
   2   0   3   -1.20    0.60
  -3   0  -3   41.60    2.80
   3   0   3   42.00    2.20
   3   0   3   46.50    3.30
  -3   0  -3   38.10    3.50
   4   0   3   -1.40    1.00
  -4   0  -3    0.70    1.80
  -4   0  -3    0.20    1.30
   4   0   3   -1.20    1.50
  -5   0  -3  381.26   10.50
  -5   0  -3  363.76   12.60
   5   0   3  362.66   11.90
   5   0   3  353.56   10.00
  -6   0  -3    2.00    2.60
   6   0   3   -1.10    2.20
   6   0   3   -1.10    1.40
  -7   0  -3  420.16   15.70
   7   0   3  444.16   15.00
  -8   0  -3    0.70    3.50
   8   0   3   -0.50    2.70
   9   0   3  440.26   16.60
  -9   0  -3  451.75   17.80
  10   0   3    3.60    4.30
 -10   0  -3   -1.30    4.50
  11  -1  -3    5.50    4.40
  11  -1  -3   11.70    4.30
 -11  -1   3   13.10    4.90
 -11   1   3   11.00    4.70
  11   1  -3   12.70    4.90
  11   1  -3   11.60    4.60
  10  -1  -3  153.08    8.80
  10  -1  -3  131.79    9.10
  10   1  -3  151.18    9.40
  10   1  -3  147.59    8.50
 -10   1   3  141.99    9.40
   9  -1  -3   82.29    7.10
  -9  -1   3   78.59    7.20
   9  -1  -3   79.09    6.60
  -9   1   3   74.69    7.00
   9   1  -3   76.79    6.20
   9   1  -3   85.29    7.40
   8  -1  -3  256.97   10.20
  -8  -1   3  245.98   10.50
   8  -1  -3  250.57   10.50
  -8   1   3  244.58   10.60
   8   1  -3  240.08   10.40
   8   1  -3  254.87    9.90
   7  -1  -3   34.50    4.00
  -7  -1   3   38.20    4.30
   7  -1  -3   39.50    4.30
   7   1  -3   40.80    4.20
   7   1  -3   41.30    4.40
  -7   1   3   36.20    4.20
   6  -1  -3 1030.50   26.30
  -6  -1   3 1022.40   26.20
   6  -1  -3 1028.00   26.50
  -6   1   3 1040.10   26.20
   6   1  -3 1016.80   26.40
   6   1  -3 1024.50   25.90
   5  -1  -3  116.09    5.30
  -5  -1   3  121.99    5.20
   5  -1  -3  109.09    3.90
   5   1  -3  116.79    5.50
   5   1  -3  113.29    4.40
  -5   1   3  121.99    5.30
   5   1  -3  115.39    5.20
  -5   1   3  108.19    5.70
  -4  -1   3  659.93   17.90
  -4  -1   3  672.93   17.10
   4  -1  -3  676.73   17.60
   4  -1  -3  696.63   16.30
  -4   1   3  678.13   17.00
   4   1  -3  698.43   16.70
  -4   1   3  680.83   18.00
   4   1  -3  682.93   17.40
   3  -1  -3   20.50    2.30
  -3  -1   3   21.40    2.30
  -3  -1   3   20.80    1.80
   3  -1  -3   21.90    1.80
  -3   1   3   18.20    2.10
   3   1  -3   18.60    2.00
   3   1  -3   26.70    2.10
  -3   1   3   24.00    1.90
  -2  -1   3  700.63   15.50
  -2  -1   3  673.53   16.70
   2  -1  -3  678.83   16.70
   2  -1  -3  681.73   16.50
   2   1  -3  662.53   16.60
  -2   1   3  683.63   16.70
   2   1  -3  701.43   16.70
  -2   1   3  705.53   15.70
   1  -1  -3  539.25   13.20
   1  -1  -3  530.05   13.50
  -1  -1   3  568.34   13.30
   1   1  -3  560.84   13.70
  -1   1   3  529.35   12.40
  -1   1   3  536.15   13.30
   1   1  -3  579.14   13.30
   0  -1   3 3066.39   67.29
   0  -1  -3 3007.40   66.89
   0  -1  -3 3060.89   67.99
   0  -1   3 3179.58   67.49
   0   1   3 3024.00   67.09
   0   1   3 3019.60   67.49
   0   1  -3 3103.49   67.29
   0   1  -3 3109.19   67.89
   0   1  -3 2974.40   66.99
   1  -1   3  541.25   13.70
  -1  -1  -3  581.24   14.20
   1  -1   3  565.14   13.10
  -1   1  -3  596.84   14.00
  -1   1  -3  555.24   13.90
   1   1   3  539.25   13.80
   1   1   3  541.75   13.70
   1   1   3  555.14   12.60
  -2  -1  -3 1406.16   32.00
   2  -1   3 1374.26   31.90
   2  -1   3 1415.46   31.00
  -2   1  -3 1365.46   31.70
   2   1   3 1360.46   32.00
   2   1   3 1341.47   32.00
  -2   1  -3 1312.07   32.30
   2   1   3 1432.66   30.40
   3  -1   3   92.69    3.50
  -3  -1  -3   94.79    4.90
   3  -1   3   85.69    4.20
  -3  -1  -3   93.69    4.10
   3   1   3   89.49    3.00
  -3   1  -3   88.59    4.70
  -3   1  -3   91.09    3.80
   3   1   3   84.09    4.30
   4  -1   3 1156.18   26.40
  -4  -1  -3 1111.29   28.80
  -4  -1  -3 1169.38   27.00
   4  -1   3 1116.89   27.90
  -4   1  -3 1122.49   28.70
   4   1   3 1122.09   27.90
   4   1   3 1079.99   25.70
  -4   1  -3 1130.59   26.50
  -5  -1  -3  157.08    7.80
   5  -1   3  161.38    5.80
  -5  -1  -3  158.18    6.00
   5  -1   3  163.28    7.10
  -5   1  -3  147.99    7.60
   5   1   3  155.58    5.30
  -5   1  -3  161.08    5.60
   5   1   3  144.99    6.90
  -6  -1  -3    7.90    2.40
   6  -1   3    8.30    2.00
   6  -1   3    5.90    2.50
  -6  -1  -3   10.00    3.20
   6   1   3    9.00    2.60
  -6   1  -3    0.20    2.60
   7  -1   3   11.30    3.30
  -7  -1  -3   14.70    4.10
   7   1   3   13.00    3.50
  -7   1  -3   10.60    3.40
   8  -1   3  904.91   26.40
  -8  -1  -3  893.81   27.70
   8   1   3  913.31   26.50
  -8   1  -3  920.31   27.60
   9  -1   3   39.10    5.70
  -9  -1  -3   36.00    6.10
   9   1   3   40.70    5.60
  -9   1  -3   38.80    6.50
 -10  -1  -3    6.80    4.60
  10  -1   3   11.10    5.00
  10   1   3   11.00    5.00
 -10   1  -3    7.90    5.20
  11  -2  -3   69.49    7.20
 -11   2   3   62.19    7.60
  11   2  -3   69.59    7.90
  10  -2  -3    0.80    3.40
  10  -2  -3   -2.10    3.30
  10   2  -3   -3.70    3.40
  10   2  -3    0.80    3.30
 -10   2   3   -0.80    3.50
 -10   2   3   -1.50    3.90
   9  -2  -3   40.80    5.30
  -9  -2   3   48.70    5.90
   9  -2  -3   52.99    5.60
   9   2  -3   44.60    5.40
   9   2  -3   54.29    5.40
  -9   2   3   50.79    6.00
   8  -2  -3   84.69    6.20
  -8  -2   3   83.19    6.60
   8  -2  -3   81.59    6.60
  -8   2   3   91.09    6.40
   8   2  -3   84.69    6.00
   8   2  -3   91.09    6.60
  -7  -2   3  460.55   14.60
   7  -2  -3  459.55   14.70
   7  -2  -3  445.26   14.30
   7   2  -3  471.35   14.10
  -7   2   3  472.05   14.60
   7   2  -3  441.06   14.60
   6  -2  -3  115.09    5.90
  -6  -2   3  112.59    5.90
   6  -2  -3  116.99    6.00
   6   2  -3  116.99    4.90
   6   2  -3  115.19    5.60
   6   2  -3  111.29    5.90
  -6   2   3  113.99    5.90
  -6   2   3  111.79    6.20
   5  -2  -3    7.20    1.20
   5  -2  -3    9.20    2.20
  -5  -2   3    6.80    1.90
  -5   2   3    5.60    1.90
   5   2  -3    4.80    1.80
  -5   2   3    5.90    1.90
   5   2  -3    7.20    1.60
   5   2  -3    8.90    2.10
   4  -2  -3    2.50    1.60
  -4  -2   3    0.90    1.30
  -4  -2   3    3.40    1.80
   4  -2  -3    3.30    1.10
   4   2  -3    0.50    1.20
   4   2  -3    1.50    1.50
  -4   2   3    3.10    1.50
  -4   2   3    1.30    1.60
   3  -2  -3   67.49    2.80
  -3  -2   3   62.29    2.80
  -3  -2   3   65.89    3.50
   3  -2  -3   58.59    3.30
  -3   2   3   64.19    2.90
   3   2  -3   60.59    3.20
   3   2  -3   60.19    3.10
  -3   2   3   55.99    3.30
   2  -2  -3  112.59    3.90
   2  -2  -3  114.79    4.20
  -2  -2   3  107.59    4.00
  -2   2   3  110.99    3.50
  -2   2   3  106.29    4.10
   2   2  -3  105.19    4.10
   2   2  -3  104.79    4.00
   2   2  -3  119.19    3.10
   1  -2  -3 1333.77   31.00
  -1  -2   3 1443.76   31.10
   1  -2  -3 1329.67   31.40
  -1   2   3 1411.66   30.50
   1   2  -3 1401.56   30.00
   1   2  -3 1336.67   31.50
  -1   2   3 1311.07   31.10
   1   2  -3 1374.56   31.20
   0  -2  -3  281.87    8.20
   0  -2   3  285.27    7.60
   0  -2  -3  285.17    7.10
   0  -2   3  294.27    7.60
   0   2  -3  283.77    8.10
   0   2  -3  285.87    7.30
   0   2   3  303.57    7.50
   0   2   3  291.07    7.70
  -1  -2  -3  303.37    8.70
   1  -2   3  297.47    8.10
   1  -2   3  304.07    7.80
  -1   2  -3  294.47    8.30
   1   2   3  302.97    6.90
  -1   2  -3  299.77    8.30
   1   2   3  287.07    8.20
   1   2   3  301.87    8.20
   2  -2   3  182.48    5.40
  -2  -2  -3  194.18    6.30
   2  -2   3  175.08    5.80
   2   2   3  176.38    6.00
  -2   2  -3  171.48    5.60
  -2   2  -3  177.98    6.30
   3  -2   3    4.60    1.30
   3  -2   3    4.20    1.80
  -3  -2  -3    5.50    1.80
   3   2   3    4.30    1.80
  -3   2  -3    7.40    1.50
   3   2   3    5.20    0.80
   3   2   3    6.70    1.90
  -3   2  -3    6.80    2.30
   4  -2   3   35.80    2.70
   4  -2   3   40.50    3.50
  -4  -2  -3   35.90    3.20
  -4  -2  -3   33.50    3.80
  -4   2  -3   37.30    4.00
   4   2   3   35.70    2.00
   4   2   3   33.80    3.40
  -4   2  -3   39.10    2.60
   5  -2   3  407.06   11.40
  -5  -2  -3  409.36   11.70
   5  -2   3  394.56   12.50
  -5  -2  -3  380.06   13.40
  -5   2  -3  410.16   10.80
   5   2   3  401.46   10.30
  -5   2  -3  392.26   13.30
   5   2   3  391.96   12.70
   6  -2   3   39.40    3.60
   6  -2   3   49.00    4.90
  -6  -2  -3   43.40    3.70
  -6  -2  -3   38.00    4.90
  -6   2  -3   55.29    5.70
   6   2   3   36.90    4.10
  -7  -2  -3   42.80    5.50
   7  -2   3   40.90    3.90
   7  -2   3   44.00    5.00
  -7   2  -3   32.10    4.80
   7   2   3   40.40    4.70
   8  -2   3   83.19    7.30
  -8  -2  -3   91.49    8.30
  -8   2  -3   96.99    8.50
   8   2   3   95.89    7.30
   9  -2   3  333.37   13.90
  -9  -2  -3  298.37   14.60
   9   2   3  320.47   13.80
  -9   2  -3  331.77   14.90
  10  -2   3   67.49    7.70
 -10  -2  -3   65.69    8.90
 -10   2  -3   57.99    7.70
  10   2   3   59.79    7.40
  11  -3  -3    6.20    4.10
 -11   3   3    1.90    4.60
  11   3  -3    7.00    4.70
  10  -3  -3  301.17   13.20
  10   3  -3  305.97   13.40
 -10   3   3  306.07   13.70
 -10   3   3  306.77   14.00
  10   3  -3  334.87   12.70
   9  -3  -3   57.99    5.90
   9  -3  -3   55.79    5.80
  -9  -3   3   57.89    6.50
  -9   3   3   45.30    5.70
   9   3  -3   59.49    5.40
   9   3  -3   57.39    6.20
  -9   3   3   50.69    6.10
  -8  -3   3   38.30    5.00
   8  -3  -3   43.50    5.10
   8  -3  -3   42.40    4.80
  -8   3   3   30.30    4.70
   8   3  -3   43.90    5.00
   8   3  -3   38.80    4.30
  -8   3   3   38.20    4.90
   7  -3  -3  136.39    7.10
  -7  -3   3  135.39    7.30
   7  -3  -3  119.69    6.90
   7   3  -3  132.39    6.50
  -7   3   3  147.99    7.70
  -7   3   3  143.99    7.20
   7   3  -3  138.29    7.20
  -6  -3   3 1549.14   37.60
   6  -3  -3 1538.85   37.60
   6   3  -3 1589.94   37.80
  -6   3   3 1458.85   37.30
   6   3  -3 1528.05   36.30
  -6   3   3 1585.34   38.30
   6   3  -3 1547.15   37.00
  -5  -3   3  536.05   14.60
   5  -3  -3  528.95   14.90
   5  -3  -3  492.05   13.70
   5   3  -3  512.55   13.90
   5   3  -3  539.65   14.40
   5   3  -3  503.85   14.50
  -5   3   3  528.75   14.50
   4  -3  -3   49.50    3.60
  -4  -3   3   42.10    3.40
   4  -3  -3   55.79    2.50
  -4  -3   3   47.30    3.20
   4   3  -3   58.39    3.50
  -4   3   3   49.60    3.60
   4   3  -3   49.30    3.20
  -4   3   3   46.40    3.10
  -3  -3   3  598.84   15.10
   3  -3  -3  574.64   15.20
   3  -3  -3  598.24   14.30
  -3   3   3  579.24   15.20
  -3   3   3  600.94   14.60
   3   3  -3  577.64   14.10
   3   3  -3  590.14   15.00
   3   3  -3  572.94   14.90
  -2  -3   3 3711.03   79.59
   2  -3  -3 3558.24   79.59
   2  -3  -3 3524.75   79.79
  -2   3   3 3567.74   79.79
   2   3  -3 3567.04   80.09
   2   3  -3 3653.23   78.69
   2   3  -3 3612.84   79.79
  -2   3   3 3634.44   79.19
   1  -3  -3   26.20    1.90
   1  -3  -3   22.50    2.00
  -1  -3   3   25.10    1.60
  -1   3   3   23.50    1.60
   1   3  -3   25.10    2.00
   1   3  -3   20.80    2.00
  -1   3   3   21.70    1.80
   1   3  -3   21.90    1.20
   0  -3   3  640.74   16.50
   0  -3  -3  691.93   17.30
   0  -3   3  725.13   16.40
   0  -3  -3  715.93   16.10
   0   3   3  692.43   16.70
   0   3   3  725.13   16.60
   0   3  -3  698.53   16.30
   0   3  -3  689.23   17.10
   1  -3   3    9.20    1.30
  -1  -3  -3    8.60    1.80
   1  -3   3    5.80    1.10
  -1   3  -3   10.00    1.70
   1   3   3    8.70    1.50
  -1   3  -3    9.50    1.50
   1   3   3    8.30    1.40
   2  -3   3 1161.18   27.80
   2  -3   3 1159.28   28.10
  -2  -3  -3 1221.98   28.80
   2   3   3 1204.68   28.40
  -2   3  -3 1250.37   28.80
   2   3   3 1216.58   28.60
  -2   3  -3 1226.28   28.10
   3  -3   3 1220.98   29.70
   3  -3   3 1266.57   30.40
  -3  -3  -3 1314.87   30.70
   3   3   3 1281.07   30.70
  -3   3  -3 1293.57   31.20
   3   3   3 1284.17   30.90
  -3   3  -3 1289.47   29.60
  -4  -3  -3 1239.78   30.30
   4  -3   3 1226.68   30.60
   4  -3   3 1220.18   29.60
   4   3   3 1250.47   31.00
  -4   3  -3 1306.77   29.20
   4   3   3 1262.17   28.00
  -4   3  -3 1287.37   31.60
   4   3   3 1234.38   30.70
   5  -3   3   35.20    3.10
  -5  -3  -3   40.70    3.60
   5  -3   3   35.80    3.70
  -5  -3  -3   37.30    4.60
   5   3   3   39.70    3.90
  -5   3  -3   29.90    2.50
  -5   3  -3   29.70    4.00
   6  -3   3  598.34   16.20
   6  -3   3  558.44   17.40
  -6  -3  -3  600.84   16.40
  -6  -3  -3  562.64   18.60
   6   3   3  603.54   17.80
  -6   3  -3  583.54   18.40
   7  -3   3  164.28    8.50
  -7  -3  -3  155.68    9.40
   7  -3   3  163.58    7.30
  -7   3  -3  186.28    9.40
   7   3   3  172.28    8.80
  -8  -3  -3  241.78   12.30
   8  -3   3  234.88   10.90
  -8   3  -3  221.68   11.40
   8   3   3  247.38   11.20
  -9  -3  -3    0.10    3.60
   9  -3   3   -4.00    3.00
  -9   3  -3    2.80    4.10
   9   3   3    1.50    3.40
 -10  -3  -3   -4.80    4.20
  10  -3   3    2.10    4.30
  10   3   3    0.30    4.10
 -10   3  -3   -6.80    3.80
  11  -4  -3   -0.80    4.10
  11   4  -3    3.50    4.30
 -11   4   3    7.50    5.00
  10  -4  -3   31.30    5.40
 -10   4   3   32.20    5.80
  10   4  -3   40.50    5.30
  10   4  -3   29.20    5.20
 -10   4   3   31.80    5.80
  -9  -4   3  150.78    9.20
   9  -4  -3  145.69    8.60
  -9   4   3  160.28    9.10
   9   4  -3  143.89    8.60
  -9   4   3  141.89    9.00
   9   4  -3  156.68    7.90
  -8  -4   3   44.60    5.40
   8  -4  -3   46.30    5.10
  -8   4   3   58.89    5.70
   8   4  -3   45.80    4.60
   8   4  -3   54.39    5.50
  -8   4   3   43.80    5.30
   7  -4  -3  107.29    6.20
  -7  -4   3   95.69    6.20
   7   4  -3   97.69    6.10
   7   4  -3  100.49    5.70
  -7   4   3  100.99    6.60
  -7   4   3  110.99    6.40
  -6  -4   3    1.20    2.00
   6  -4  -3    1.70    2.20
  -6   4   3    3.70    2.10
   6   4  -3    3.00    1.90
  -6   4   3    2.30    2.20
   6   4  -3    4.70    2.30
   6   4  -3    4.50    2.00
   5  -4  -3   43.30    3.80
  -5  -4   3   49.70    3.80
  -5   4   3   45.80    3.80
   5   4  -3   52.39    3.80
   5   4  -3   48.30    3.60
   5   4  -3   46.60    3.40
  -5   4   3   50.79    4.30
  -4  -4   3   20.00    2.50
   4  -4  -3   19.50    2.60
   4  -4  -3   20.30    1.70
   4   4  -3   23.30    2.50
  -4   4   3   15.40    2.40
  -4   4   3   18.70    2.30
   4   4  -3   22.80    2.60
   4   4  -3   20.70    2.20
  -3  -4   3   67.49    3.50
   3  -4  -3   58.29    3.40
   3  -4  -3   66.69    3.00
   3   4  -3   69.79    3.70
   3   4  -3   67.59    3.40
  -3   4   3   63.79    3.60
  -3   4   3   65.79    3.20
   3   4  -3   67.09    2.90
   2  -4  -3    7.90    1.50
   2  -4  -3    7.30    1.60
  -2  -4   3    9.30    1.40
   2   4  -3    9.50    1.20
  -2   4   3   11.70    1.70
   2   4  -3    8.60    1.70
   2   4  -3   10.80    1.70
  -2   4   3   10.90    1.50
   1  -4  -3   80.69    3.30
   1  -4  -3   89.09    3.80
  -1  -4   3   88.49    3.00
   1   4  -3   84.39    2.80
  -1   4   3   80.59    3.20
  -1   4   3   82.69    3.30
   1   4  -3   82.39    3.80
   0  -4  -3  104.29    3.50
   0  -4  -3  110.49    4.60
   0  -4   3  116.29    4.10
   0  -4   3  107.69    3.60
   0   4   3  114.79    4.00
   0   4  -3  104.39    3.70
   0   4   3  111.59    4.00
   0   4  -3  113.09    4.50
   1  -4   3    4.80    1.10
   1  -4   3    4.30    1.20
  -1  -4  -3    1.70    1.40
  -1  -4  -3    4.00    0.70
   1   4   3    2.90    1.20
   1   4   3    6.90    1.50
  -1   4  -3    5.00    1.40
  -1   4  -3    2.90    1.30
   2  -4   3   73.49    3.40
   2  -4   3   72.19    3.40
  -2  -4  -3   75.39    4.10
  -2   4  -3   78.99    4.00
   2   4   3   72.59    3.70
  -2   4  -3   74.09    3.50
   2   4   3   71.69    3.60
   3  -4   3  459.15   12.50
  -3  -4  -3  447.56   12.80
   3  -4   3  436.46   12.00
  -3   4  -3  447.96   13.10
   3   4   3  448.66   12.70
  -3   4  -3  457.95   11.80
   4  -4   3   52.49    3.40
  -4  -4  -3   49.90    3.80
   4  -4   3   43.20    3.60
   4   4   3   50.19    2.00
  -4   4  -3   45.30    2.80
  -4   4  -3   47.90    4.40
   4   4   3   55.69    4.00
   4   4   3   51.49    4.10
   5  -4   3  498.35   13.80
   5  -4   3  467.15   14.40
  -5  -4  -3  486.35   14.20
  -5   4  -3  471.05   15.20
   5   4   3  499.45   15.10
   5   4   3  476.65   14.70
   6  -4   3   83.49    5.10
   6  -4   3   82.29    5.70
  -6  -4  -3   92.49    6.90
  -6  -4  -3   77.89    5.20
  -6   4  -3   87.59    6.20
   6   4   3   83.69    5.80
   7  -4   3  196.38    8.20
  -7  -4  -3  200.68   10.40
   7  -4   3  198.58    9.30
   7   4   3  195.28    9.50
  -7   4  -3  192.08    9.90
   8  -4   3   14.70    3.80
  -8  -4  -3   10.90    4.50
  -8   4  -3   13.00    4.30
   8   4   3   18.90    4.30
   9  -4   3  256.77   12.20
  -9  -4  -3  256.27   13.70
   9   4   3  255.87   12.30
  -9   4  -3  258.17   13.30
 -10  -4  -3   -0.10    4.60
  10  -4   3   -1.60    4.00
 -10   4  -3    0.10    4.00
  10   4   3   -1.10    4.10
  11  -5  -3    7.10    4.80
  11   5  -3    5.30    4.60
 -11   5   3   10.20    5.10
  10  -5  -3  203.38   10.70
 -10   5   3  192.38   11.30
  10   5  -3  219.68   11.10
 -10   5   3  205.78   11.20
   9  -5  -3    8.30    3.70
   9   5  -3    7.20    3.50
  -9   5   3    3.20    3.60
  -9   5   3    2.30    3.40
   9   5  -3    3.10    2.90
   8  -5  -3  173.68    8.60
  -8  -5   3  165.68    8.80
  -8   5   3  151.28    8.20
   8   5  -3  151.58    7.50
   8   5  -3  129.19    7.80
  -8   5   3  155.38    8.80
   7  -5  -3    4.30    2.60
  -7  -5   3    3.10    2.70
   7   5  -3    5.60    2.50
  -7   5   3    9.80    3.20
  -7   5   3    5.90    2.80
   7   5  -3    3.10    2.20
  -6  -5   3 1718.33   41.30
   6  -5  -3 1685.73   41.30
  -6   5   3 1697.83   40.90
  -6   5   3 1700.93   41.50
   6   5  -3 1628.34   40.70
   6   5  -3 1681.93   40.30
   6   5  -3 1713.93   40.30
   5  -5  -3   86.09    5.00
   5   5  -3   87.09    4.50
   5   5  -3   80.49    4.40
  -5   5   3   81.89    5.10
  -5   5   3   77.49    4.60
   5   5  -3   80.39    4.70
   5   5  -3   84.39    4.60
   4  -5  -3 1947.41   43.60
   4  -5  -3 1902.31   45.40
  -4  -5   3 1947.91   45.10
   4   5  -3 1950.10   44.90
   4   5  -3 1968.00   44.50
  -4   5   3 1954.70   44.90
   4   5  -3 1866.01   45.10
  -4   5   3 1993.10   45.40
   3  -5  -3   96.49    4.60
   3  -5  -3   99.89    3.90
  -3  -5   3   97.69    4.20
   3   5  -3   94.39    4.60
   3   5  -3   95.89    4.20
  -3   5   3   95.99    4.30
   3   5  -3   99.19    3.80
  -3   5   3   96.69    4.10
   2  -5  -3 4892.81  110.49
  -2  -5   3 5060.39  109.89
  -2  -5   3 5007.50  110.69
   2  -5  -3 5041.60  110.69
   2   5  -3 5153.98  110.69
  -2   5   3 5062.69  110.19
   2   5  -3 4882.91  109.69
  -2   5   3 5113.99  110.29
   2   5  -3 4913.31  111.09
   1  -5  -3 1064.89   25.50
  -1  -5   3 1071.69   24.10
   1  -5  -3 1042.30   24.80
  -1  -5   3 1071.19   25.10
   1   5  -3 1137.99   24.40
  -1   5   3 1046.50   24.70
  -1   5   3 1057.19   24.60
   1   5  -3  992.30   25.40
   0  -5   3    5.30    0.90
   0  -5  -3    8.50    2.00
   0  -5   3    6.70    1.30
   0  -5  -3    7.10    1.20
   0   5   3    7.50    1.20
   0   5  -3    5.40    1.20
   0   5  -3    4.60    1.50
   0   5   3    5.10    1.20
   1  -5   3   11.60    1.80
   1  -5   3   10.40    1.40
  -1  -5  -3   10.40    2.00
  -1  -5  -3   12.00    1.10
   1   5   3   12.00    1.90
   1   5   3   10.60    1.60
  -1   5  -3   11.90    1.90
  -1   5  -3   11.50    1.80
   2  -5   3 1040.40   24.80
  -2  -5  -3 1009.50   25.60
   2  -5   3 1079.49   24.60
   2   5   3 1021.40   25.20
  -2   5  -3 1021.90   24.60
   2   5   3 1030.50   24.90
  -2   5  -3 1051.39   25.30
  -3  -5  -3  732.33   18.90
   3  -5   3  713.33   18.10
   3  -5   3  687.93   17.90
  -3   5  -3  712.73   17.50
   3   5   3  700.13   18.30
   3   5   3  691.43   18.70
  -3   5  -3  720.33   19.00
   4  -5   3 1072.89   25.80
   4  -5   3  981.60   25.30
  -4  -5  -3 1015.30   26.10
  -4   5  -3 1013.30   26.70
   4   5   3 1025.60   26.40
  -4   5  -3 1062.59   24.40
   4   5   3 1029.20   26.00
   5  -5   3   44.70    4.20
  -5  -5  -3   47.20    4.20
   5  -5   3   56.49    4.30
   5   5   3   45.30    4.40
   5   5   3   49.10    4.40
  -5   5  -3   57.39    5.10
   6  -5   3  513.75   15.70
  -6  -5  -3  497.05   17.20
  -6  -5  -3  502.55   15.30
   6  -5   3  494.75   14.80
   6   5   3  483.25   15.80
   6   5   3  501.25   16.20
  -6   5  -3  532.25   16.80
  -7  -5  -3   23.50    4.90
   7  -5   3   24.60    3.60
   7  -5   3   28.80    4.40
  -7   5  -3   25.20    4.40
   7   5   3   29.30    4.70
   8  -5   3  132.29    8.30
  -8  -5  -3  132.09    9.60
   8  -5   3  140.69    7.70
   8   5   3  134.59    8.50
  -8   5  -3  118.69    8.40
   9  -5   3   68.19    7.20
  -9  -5  -3   64.39    8.00
   9   5   3   64.79    7.00
  -9   5  -3   66.29    7.80
 -10  -5  -3    1.10    5.00
  10  -5   3    0.40    4.40
  10   5   3    6.40    4.60
 -10   5  -3    2.90    4.40
 -11  -6   3  109.19   10.00
  11  -6  -3  103.19    9.00
 -11   6   3   99.39    9.60
  11   6  -3  120.29   10.00
 -11   6   3  103.79    9.90
  10  -6  -3  177.08   10.20
 -10   6   3  174.58   10.80
 -10   6   3  167.08   10.50
  10   6  -3  160.48    9.80
   9  -6  -3    4.30    3.50
  -9   6   3    2.40    3.30
  -9   6   3    0.10    3.50
   9   6  -3    4.20    3.20
   9   6  -3    2.70    2.90
  -8  -6   3  180.78    9.50
   8  -6  -3  168.08    9.00
   8   6  -3  179.78    8.80
  -8   6   3  172.08    9.20
  -8   6   3  181.58    9.10
   8   6  -3  174.58    8.00
  -7  -6   3  275.37   11.00
   7  -6  -3  286.57   11.10
   7   6  -3  267.47   10.30
  -7   6   3  249.78   10.70
   7   6  -3  261.87    9.80
   7   6  -3  284.07    9.80
  -7   6   3  281.37   10.70
   6  -6  -3   10.50    2.70
  -6   6   3   17.10    3.10
  -6   6   3   16.30    3.10
   6   6  -3   13.30    2.70
   6   6  -3   16.70    2.70
   6   6  -3   13.40    2.80
   6   6  -3   13.60    2.70
   5  -6  -3   32.80    3.80
  -5   6   3   29.00    3.30
  -5   6   3   30.00    3.40
   5   6  -3   29.70    3.00
   5   6  -3   29.30    3.30
   5   6  -3   24.40    2.90
   5   6  -3   28.80    3.10
  -4  -6   3   -0.20    1.40
   4  -6  -3    2.50    1.80
   4  -6  -3    0.90    1.20
  -4   6   3   -0.60    1.40
   4   6  -3   -0.80    1.50
   4   6  -3    1.00    1.40
  -4   6   3    1.50    1.60
   4   6  -3    2.10    1.40
   3  -6  -3  455.55   12.30
  -3  -6   3  465.75   12.40
   3  -6  -3  457.85   13.10
   3   6  -3  484.95   13.40
  -3   6   3  456.45   12.60
  -3   6   3  464.25   12.60
   3   6  -3  477.95   12.80
   3   6  -3  468.15   12.20
   2  -6  -3   15.80    2.10
   2  -6  -3   10.20    1.80
  -2  -6   3   10.20    1.70
  -2  -6   3   12.00    1.40
  -2   6   3   11.10    1.70
   2   6  -3   12.20    1.50
  -2   6   3   11.10    1.60
   2   6  -3   15.50    2.30
  -1  -6   3  187.68    6.30
  -1  -6   3  196.48    5.30
   1  -6  -3  185.78    6.10
   1  -6  -3  199.88    6.80
  -1   6   3  189.58    6.20
  -1   6   3  198.18    5.90
   1   6  -3  197.68    5.80
   0  -6   3   20.10    1.50
   0  -6   3   18.60    1.90
   0  -6  -3   21.40    1.80
   0  -6  -3   18.70    2.50
   0   6   3   19.70    1.80
   0   6  -3   20.30    2.00
   0   6   3   15.40    1.90
   0   6  -3   17.10    2.20
  -1  -6  -3   21.40    1.60
   1  -6   3   14.80    1.90
  -1  -6  -3   15.70    2.40
   1  -6   3   22.70    1.80
  -1   6  -3   18.00    2.20
   1   6   3   19.70    2.00
   1   6   3   19.20    2.20
  -1   6  -3   16.70    2.10
  -2  -6  -3  817.12   21.30
   2  -6   3  809.72   20.30
  -2  -6  -3  816.12   18.40
   2  -6   3  828.02   19.70
   2   6   3  814.62   20.80
  -2   6  -3  832.92   20.80
   2   6   3  799.52   20.10
  -2   6  -3  830.02   20.20
  -3  -6  -3  764.12   16.90
   3  -6   3  746.73   19.00
  -3  -6  -3  767.82   20.30
   3  -6   3  774.92   19.40
  -3   6  -3  772.22   18.80
  -3   6  -3  742.43   20.00
   3   6   3  757.12   19.50
   3   6   3  718.63   19.80
  -4  -6  -3  675.53   18.80
   4  -6   3  711.53   18.20
   4  -6   3  651.73   17.90
  -4   6  -3  669.33   19.00
   4   6   3  698.73   18.50
  -4   6  -3  686.63   16.90
   4   6   3  651.43   18.70
   5  -6   3  554.14   16.00
   5  -6   3  563.44   15.80
  -5  -6  -3  531.95   16.20
  -5   6  -3  537.35   17.00
   5   6   3  550.44   16.30
   5   6   3  567.24   16.90
   6  -6   3   62.59    5.10
   6  -6   3   60.59    5.10
  -6  -6  -3   62.29    5.30
  -6   6  -3   74.39    6.60
   6   6   3   53.39    5.10
   6   6   3   60.29    5.50
   7  -6   3  103.19    7.00
  -7  -6  -3  106.79    6.70
  -7  -6  -3  107.89    8.40
   7  -6   3   99.49    6.30
   7   6   3  111.39    7.50
  -7   6  -3  110.59    7.90
  -8  -6  -3  136.39    9.90
   8  -6   3  127.19    8.50
   8  -6   3  130.79    7.90
   8   6   3  144.59    8.70
  -8   6  -3  140.99    9.50
   9  -6   3  197.58   10.90
  -9  -6  -3  199.28   12.70
   9   6   3  206.08   11.10
  -9   6  -3  192.38   11.70
  10  -6   3   10.00    4.90
 -10  -6  -3   13.20    6.10
 -10   6  -3   10.70    5.20
  10   6   3    8.30    4.80
 -11  -7   3  112.49   10.30
  11   7  -3  133.69   10.00
 -11   7   3  110.39   10.10
 -11   7   3  102.59   14.60
  10  -7  -3   61.09    7.20
 -10   7   3   57.29    7.10
  10   7  -3   54.49    6.60
 -10   7   3   41.60    6.50
   9  -7  -3   19.10    4.60
   9   7  -3   13.00    3.80
   9   7  -3   15.70    4.20
  -9   7   3   12.70    4.30
  -9   7   3   18.30    4.50
  -8  -7   3  227.18   11.10
   8  -7  -3  256.67   11.20
   8   7  -3  237.48    9.70
  -8   7   3  243.38   11.00
   8   7  -3  239.68   10.30
  -8   7   3  269.57   11.10
  -7  -7   3   14.10    3.60
   7  -7  -3   16.40    3.40
  -7   7   3   23.40    4.00
   7   7  -3   16.70    3.30
   7   7  -3   14.80    3.30
  -7   7   3   15.90    3.50
   7   7  -3   14.70    2.90
   6  -7  -3  433.06   13.70
   6   7  -3  403.96   13.20
   6   7  -3  420.96   12.70
  -6   7   3  416.06   13.60
  -6   7   3  416.46   13.40
   6   7  -3  405.86   12.80
   6   7  -3  425.96   13.10
   5  -7  -3  594.84   17.50
  -5  -7   3  641.84   17.10
   5   7  -3  628.44   16.90
   5   7  -3  591.84   16.70
   5   7  -3  608.14   17.40
  -5   7   3  635.34   17.40
  -5   7   3  618.64   17.10
  -4  -7   3 1940.91   44.10
   4  -7  -3 1942.41   45.10
   4  -7  -3 1908.21   43.10
   4   7  -3 1882.01   43.90
  -4   7   3 1827.72   44.20
  -4   7   3 1917.61   44.30
   4   7  -3 1905.31   44.20
   4   7  -3 1836.82   44.90
  -3  -7   3  104.09    4.80
   3  -7  -3  105.59    4.50
   3  -7  -3  109.29    5.10
  -3  -7   3   99.29    4.20
   3   7  -3  104.69    5.30
  -3   7   3  102.39    4.70
   3   7  -3  106.59    4.40
  -3   7   3  105.59    4.50
  -2  -7   3  431.26   12.00
   2  -7  -3  430.56   12.00
   2  -7  -3  440.16   12.10
  -2  -7   3  429.66   10.80
   2   7  -3  422.06   11.40
  -2   7   3  451.55   11.40
  -2   7   3  436.66   11.90
   2   7  -3  411.76   12.50
   1  -7  -3  274.37    7.90
  -1  -7   3  244.48    8.00
  -1  -7   3  267.77    6.70
   1  -7  -3  275.37    8.70
   1   7  -3  250.27    7.50
  -1   7   3  269.87    7.50
  -1   7   3  266.87    8.00
   1   7  -3  252.77    8.60
   0  -7   3 1579.44   35.30
   0  -7  -3 1525.05   34.50
   0  -7  -3 1435.16   36.00
   0  -7   3 1522.95   33.60
   0   7  -3 1470.35   34.70
   0   7   3 1482.25   34.40
   0   7  -3 1499.15   35.70
   0   7   3 1548.95   35.30
   1  -7   3   94.99    3.40
   1  -7   3   94.29    4.30
  -1  -7  -3   86.69    5.00
  -1  -7  -3   92.89    3.30
  -1   7  -3   95.89    4.30
  -1   7  -3   80.59    4.30
   1   7   3   96.59    4.40
   1   7   3   90.49    3.80
   2  -7   3  413.36   11.70
  -2  -7  -3  387.66   12.40
   2  -7   3  411.06   10.70
  -2  -7  -3  402.06    9.80
   2   7   3  394.66   11.20
  -2   7  -3  409.96   11.80
   2   7   3  403.36   12.00
  -2   7  -3  406.46   11.40
  -3  -7  -3  926.61   20.30
  -3  -7  -3  873.31   23.60
   3  -7   3  879.71   22.60
   3  -7   3  871.31   22.00
  -3   7  -3  912.91   23.30
   3   7   3  908.81   23.30
  -3   7  -3  887.91   22.00
   3   7   3  898.31   22.60
   4  -7   3 1667.23   40.70
  -4  -7  -3 1688.53   42.00
   4  -7   3 1754.32   41.20
  -4   7  -3 1783.02   39.80
  -4   7  -3 1723.23   42.00
   4   7   3 1720.93   41.20
   4   7   3 1728.13   42.00
   5  -7   3    5.90    2.30
   5  -7   3    3.20    2.10
  -5  -7  -3    5.60    2.60
   5   7   3    3.00    2.10
  -5   7  -3    4.50    2.50
   5   7   3    3.50    2.50
  -6  -7  -3  108.39    6.80
   6  -7   3  105.49    6.50
   6  -7   3  108.49    6.30
   6   7   3   90.59    6.40
  -6   7  -3  117.99    7.20
   6   7   3  118.19    7.00
  -7  -7  -3    3.40    3.30
  -7  -7  -3    5.70    3.20
   7  -7   3    5.70    3.20
   7  -7   3    3.80    2.70
   7   7   3    3.60    3.00
   7   7   3    6.90    3.10
  -7   7  -3    4.80    3.40
  -8  -7  -3  173.28   10.80
   8  -7   3  171.98    8.90
   8  -7   3  176.08    9.60
  -8   7  -3  169.88   10.40
   8   7   3  174.78    9.60
  -9  -7  -3    4.00    4.80
   9  -7   3   -0.50    3.90
   9   7   3    1.20    3.50
  -9   7  -3    2.40    4.30
 -10  -7  -3    2.10    5.40
  10  -7   3    3.00    4.90
  10   7   3    8.00    4.90
 -10   7  -3    3.80    4.50
 -11  -8   3   82.89    9.40
 -11   8   3   74.19    8.80
  10  -8  -3    4.30    4.20
  10   8  -3    4.90    4.10
 -10   8   3    9.80    4.70
 -10   8   3    0.60    4.50
   9  -8  -3   34.00    5.50
  -9   8   3   33.10    5.50
   9   8  -3   27.90    4.80
  -9   8   3   43.50    6.20
   8  -8  -3  331.77   13.00
  -8  -8   3  315.67   13.40
  -8   8   3  310.57   12.40
   8   8  -3  299.37   11.80
  -8   8   3  285.97   12.20
   8   8  -3  287.57   11.10
   7  -8  -3  446.96   15.50
   7   8  -3  464.35   15.00
  -7   8   3  453.05   15.40
  -7   8   3  482.05   15.50
   7   8  -3  488.55   14.90
   7   8  -3  470.35   15.00
   7   8  -3  466.55   14.40
   6  -8  -3   57.19    5.30
   6   8  -3   53.09    4.40
   6   8  -3   48.00    4.70
  -6   8   3   47.20    4.60
  -6   8   3   51.39    4.60
   6   8  -3   45.70    4.50
   6   8  -3   56.69    4.60
  -5  -8   3   29.00    3.30
   5  -8  -3   25.00    3.60
   5   8  -3   25.80    3.40
   5   8  -3   31.60    3.50
   5   8  -3   27.10    3.10
  -5   8   3   24.10    3.30
  -5   8   3   31.80    3.50
   4  -8  -3    0.70    1.90
   4  -8  -3   -0.10    1.40
  -4  -8   3   -0.20    1.50
  -4  -8   3   -0.10    1.50
   4   8  -3    1.30    1.50
  -4   8   3    0.00    1.60
  -4   8   3    1.50    1.50
   4   8  -3    0.10    1.90
   3  -8  -3  137.79    6.00
  -3  -8   3  136.19    4.90
  -3  -8   3  137.99    5.60
   3  -8  -3  129.89    5.40
   3   8  -3  135.69    6.30
  -3   8   3  132.79    5.10
   3   8  -3  125.79    5.20
  -3   8   3  128.59    5.60
   2  -8  -3   95.29    4.80
  -2  -8   3  104.09    3.60
   2  -8  -3   99.49    4.90
  -2  -8   3   99.19    4.60
   2   8  -3  106.19    5.20
  -2   8   3   99.29    4.10
   2   8  -3  103.59    4.30
  -2   8   3  105.09    4.70
   1  -8  -3  512.15   14.60
  -1  -8   3  530.95   12.10
   1  -8  -3  521.65   13.80
  -1  -8   3  527.45   14.00
   1   8  -3  494.95   14.60
  -1   8   3  519.25   13.90
   1   8  -3  504.55   13.40
  -1   8   3  525.55   13.00
   0  -8   3    4.40    0.90
   0  -8  -3    2.80    1.30
   0  -8  -3    2.00    1.60
   0  -8   3    3.60    1.50
   0   8  -3    6.60    2.00
   0   8   3    3.60    1.50
   0   8   3    5.50    1.30
   0   8  -3    3.90    1.50
  -1  -8  -3  136.09    4.60
   1  -8   3  132.09    5.50
   1  -8   3  136.39    4.30
  -1  -8  -3  152.38    6.60
  -1   8  -3  133.09    5.80
   1   8   3  140.29    5.00
   1   8   3  137.49    5.60
  -1   8  -3  139.39    5.50
  -2  -8  -3   -1.90    1.70
   2  -8   3   -0.30    1.40
  -2  -8  -3    0.00    0.90
   2  -8   3   -0.80    1.10
   2   8   3   -2.00    1.60
   2   8   3   -2.60    1.10
  -2   8  -3   -0.60    1.50
  -2   8  -3   -0.40    1.40
   3  -8   3  515.45   13.80
   3  -8   3  503.75   14.60
  -3  -8  -3  522.35   15.80
  -3   8  -3  503.45   15.00
   3   8   3  509.45   15.10
  -3   8  -3  525.65   14.20
   3   8   3  536.35   14.40
   4  -8   3  363.46   11.10
  -4  -8  -3  381.66   12.80
   4  -8   3  382.36   11.90
  -4   8  -3  355.86   10.50
  -4   8  -3  378.76   12.50
   4   8   3  358.96   11.50
   4   8   3  341.07   12.10
   5  -8   3   40.60    4.30
   5  -8   3   38.90    4.00
  -5  -8  -3   30.60    4.20
   5   8   3   36.90    4.20
  -5   8  -3   40.10    4.80
   5   8   3   33.90    4.10
   6  -8   3   21.40    3.60
   6  -8   3   21.90    3.60
  -6  -8  -3   14.50    3.60
   6   8   3   18.90    4.00
   6   8   3   20.00    3.70
  -6   8  -3   23.00    4.10
  -7  -8  -3  213.18   10.00
   7  -8   3  217.48    9.60
   7  -8   3  211.48    9.60
   7   8   3  211.28   10.10
  -7   8  -3  198.58   10.30
   7   8   3  209.48   10.30
  -8  -8  -3   15.30    5.30
   8  -8   3   15.20    4.40
   8  -8   3   15.40    4.10
  -8   8  -3   16.50    4.40
   8   8   3   16.90    4.20
   9  -8   3  124.19    9.20
   9  -8   3  112.89    8.50
  -9  -8  -3  124.89   11.20
  -9   8  -3  136.19   10.30
   9   8   3  134.69    9.70
  10  -8   3   73.19    8.20
 -10  -8  -3   57.79   13.50
  10   8   3   64.09    7.90
 -11  -9   3  230.38   19.00
  10  -9  -3  152.48   10.50
 -10  -9   3  131.29    9.90
 -10   9   3  123.79   10.20
  10   9  -3  129.39    9.30
 -10   9   3  140.79   10.30
   9  -9  -3   54.49    6.80
  -9   9   3   44.80    6.30
  -9   9   3   57.49    6.60
   9   9  -3   69.69    6.70
   8  -9  -3  153.18    9.00
   8   9  -3  125.79    7.80
  -8   9   3  139.39    8.30
  -8   9   3  133.49    8.00
   8   9  -3  134.89    7.40
   7  -9  -3  267.07   11.20
   7   9  -3  252.57   10.00
   7   9  -3  261.77   10.60
  -7   9   3  264.07   10.70
   7   9  -3  254.87    9.80
   7   9  -3  251.87   10.50
  -7   9   3  263.17   10.70
   6  -9  -3  668.13   20.10
  -6  -9   3  709.63   19.40
  -6   9   3  670.63   19.60
   6   9  -3  677.13   19.90
   6   9  -3  709.13   19.50
  -6   9   3  679.83   19.40
   6   9  -3  652.33   18.70
  -5  -9   3    3.30    2.10
   5  -9  -3    2.40    2.30
  -5  -9   3    2.70    2.00
   5   9  -3    2.70    2.10
   5   9  -3    0.10    2.20
  -5   9   3    1.40    1.90
  -5   9   3    5.50    2.20
  -4  -9   3  993.50   23.10
   4  -9  -3  931.71   24.40
   4  -9  -3  932.51   23.80
  -4  -9   3  904.01   23.50
  -4   9   3  913.51   23.90
   4   9  -3  926.31   24.80
  -4   9   3  915.81   23.10
   4   9  -3  898.01   23.40
   3  -9  -3  237.58    8.70
  -3  -9   3  244.58    8.30
   3  -9  -3  245.48    8.30
  -3  -9   3  249.97    7.30
   3   9  -3  240.78    8.00
  -3   9   3  246.48    7.70
  -3   9   3  242.68    8.40
   3   9  -3  232.48    9.00
  -2  -9   3  887.51   20.10
   2  -9  -3  864.21   22.10
   2  -9  -3  851.81   22.40
  -2  -9   3  848.72   21.90
   2   9  -3  876.21   21.60
  -2   9   3  867.31   22.10
   2   9  -3  881.61   23.20
  -2   9   3  911.51   21.00
  -1  -9   3  395.06    9.10
   1  -9  -3  361.06   11.80
   1  -9  -3  377.96   11.00
  -1  -9   3  374.36   11.20
  -1   9   3  377.06   10.10
   1   9  -3  376.36   12.00
  -1   9   3  398.96   11.40
   1   9  -3  401.86   11.00
   0  -9   3 1383.66   31.00
   0  -9  -3 1408.46   32.70
   0  -9  -3 1464.35   34.80
   0  -9   3 1416.76   33.50
   0   9  -3 1388.96   34.20
   0   9   3 1370.66   32.20
   0   9  -3 1383.46   33.10
   0   9   3 1423.26   33.70
   1  -9   3   12.40    2.20
  -1  -9  -3    8.30    2.40
  -1  -9  -3   10.10    1.60
   1  -9   3    9.00    1.30
  -1   9  -3    9.20    2.20
   1   9   3   11.30    1.70
  -1   9  -3   12.10    2.20
   1   9   3   10.60    2.10
  -2  -9  -3  623.04   14.90
   2  -9   3  637.44   17.00
  -2  -9  -3  587.04   17.80
   2  -9   3  592.94   15.10
   2   9   3  622.74   16.00
  -2   9  -3  616.64   16.70
  -2   9  -3  620.84   16.90
   2   9   3  614.04   17.00
   3  -9   3 1624.04   38.20
   3  -9   3 1659.53   39.70
  -3  -9  -3 1614.34   40.80
   3   9   3 1593.64   38.80
  -3   9  -3 1678.23   38.90
  -3   9  -3 1681.23   40.10
   3   9   3 1689.73   40.30
  -4  -9  -3 1403.46   36.00
   4  -9   3 1405.46   35.00
   4  -9   3 1424.86   33.80
   4   9   3 1434.16   35.80
   4   9   3 1402.06   34.50
  -4   9  -3 1403.06   35.50
  -4   9  -3 1398.16   33.60
   5  -9   3   44.00    4.20
   5  -9   3   42.80    4.50
  -5  -9  -3   33.20    4.30
   5   9   3   49.90    4.60
  -5   9  -3   38.90    4.60
   5   9   3   41.40    4.70
   6  -9   3   11.50    3.20
  -6  -9  -3   11.70    3.40
   6  -9   3   19.70    3.60
   6   9   3   13.00    3.40
  -6   9  -3    8.60    3.60
   6   9   3   10.90    3.30
   7  -9   3  123.19    7.90
  -7  -9  -3  131.19    8.50
   7  -9   3  131.29    8.00
   7   9   3  125.69    7.80
  -7   9  -3  132.09    8.50
   7   9   3  134.69    8.70
   8  -9   3   80.19    7.30
  -8  -9  -3   95.49    9.40
   8  -9   3   85.89    7.50
   8   9   3  101.69    8.30
   8   9   3  111.39    8.70
  -8   9  -3   93.29    8.30
   9  -9   3   20.70    5.20
  -9  -9  -3   22.50    6.30
   9  -9   3   18.90    5.00
  -9   9  -3   15.80    5.00
   9   9   3   20.80    5.10
  10   9   3   31.20    6.50
  10 -10  -3    2.40    5.20
 -10  10   3    3.50    4.80
 -10  10   3    0.90    4.40
   9 -10  -3   88.09    8.40
  -9  10   3   67.39    7.10
  -9  10   3   74.29    7.60
   8 -10  -3   69.69    7.10
  -8  10   3   65.19    6.30
  -8  10   3   63.59    6.40
   7 -10  -3   -1.40    2.70
  -7 -10   3    1.30    2.40
  -7  10   3    4.70    3.10
   7  10  -3    3.60    3.00
   7  10  -3    4.70    3.00
  -7  10   3    1.80    2.70
   6 -10  -3  198.78    9.50
  -6 -10   3  199.18    8.20
  -6  10   3  196.98    8.50
   6  10  -3  216.28    8.90
  -6  10   3  199.48    8.90
   6  10  -3  177.28    8.90
  -5 -10   3  399.96   12.50
   5 -10  -3  386.66   13.40
  -5  10   3  392.56   13.00
   5  10  -3  409.56   13.90
  -5  10   3  426.36   12.60
   5  10  -3  415.86   13.00
   4 -10  -3  243.68    9.60
  -4 -10   3  244.48    8.80
  -4  10   3  250.07    9.20
   4  10  -3  267.37   10.20
  -4  10   3  245.08    8.40
   4  10  -3  259.27    9.00
   3 -10  -3   12.30    2.60
   3 -10  -3    9.00    2.30
  -3 -10   3   10.30    2.20
  -3  10   3   11.10    1.90
  -3  10   3   15.90    2.70
   3  10  -3    8.30    2.10
   3  10  -3    8.30    2.40
   2 -10  -3    1.60    1.90
   2 -10  -3    0.70    1.70
  -2 -10   3   -0.20    1.40
   2  10  -3   -0.60    1.70
  -2  10   3    2.30    1.70
  -2  10   3    4.80    1.40
   2  10  -3    1.90    1.50
   1 -10  -3  154.48    6.10
  -1 -10   3  163.18    6.30
   1 -10  -3  153.58    6.90
   1  10  -3  157.28    6.00
   1  10  -3  143.69    6.90
  -1  10   3  141.39    6.00
  -1  10   3  149.69    5.10
   0 -10  -3   89.29    5.50
   0 -10  -3   84.49    4.30
   0 -10   3   85.29    4.70
   0  10  -3   97.49    4.70
   0  10   3   85.49    3.70
   0  10  -3   92.39    5.30
   0  10   3   88.59    4.80
  -1 -10  -3   12.90    2.90
  -1 -10  -3   10.60    1.80
   1 -10   3   16.20    2.60
  -1  10  -3   14.70    2.60
   1  10   3   11.50    2.30
  -1  10  -3   13.40    2.20
   1  10   3   16.90    2.00
  -2 -10  -3   22.80    2.20
   2 -10   3   17.70    2.80
  -2 -10  -3   15.00    3.20
   2  10   3   14.90    2.60
   2  10   3   21.20    2.50
  -2  10  -3   18.90    3.00
  -2  10  -3   20.60    2.90
  -3 -10  -3   72.49    5.60
   3 -10   3   68.39    4.80
  -3  10  -3   70.39    4.70
  -3  10  -3   64.59    4.40
   3  10   3   75.99    5.00
   3  10   3   72.99    4.40
   4 -10   3  456.95   14.30
  -4 -10  -3  432.16   15.00
   4  10   3  440.56   13.60
   4  10   3  459.25   14.70
  -4  10  -3  451.55   14.60
   5 -10   3  404.66   13.40
  -5 -10  -3  387.86   14.20
  -5  10  -3  376.36   13.80
   5  10   3  383.16   12.80
   5  10   3  384.26   13.80
   6 -10   3    3.20    3.00
  -6 -10  -3    3.70    3.30
   6  10   3    7.20    3.10
  -6  10  -3    3.70    2.90
   6  10   3    8.90    3.20
  -7 -10  -3  202.38   10.40
   7 -10   3  201.88    9.90
   7  10   3  191.88   10.60
  -7  10  -3  210.68   10.60
   7  10   3  186.28    9.80
   8 -10   3   13.70    4.40
   8  10   3   14.00    4.60
  -8  10  -3    5.40    4.30
   8  10   3    9.00    4.20
  -9 -10  -3  160.98   12.50
   9 -10   3  157.48   10.00
  -9  10  -3  160.08   10.70
   9  10   3  158.38   10.70
  10  10   3   61.59    9.00
 -10  11   3   93.69    9.10
   9 -11  -3   -1.00    3.90
  -9  11   3   -3.00    4.00
   8 -11  -3   35.30    5.70
   8  11  -3   30.10    8.00
  -8  11   3   38.30    5.30
  -7 -11   3   78.99    6.00
   7 -11  -3  102.49    7.80
   7  11  -3   89.79    6.90
  -7  11   3   75.89    6.70
  -6 -11   3  433.46   13.60
   6 -11  -3  423.86   15.00
   6  11  -3  452.25   15.30
   6  11  -3  432.56   14.20
  -6  11   3  411.66   14.10
  -6  11   3  413.26   14.30
  -5 -11   3  548.85   16.00
   5 -11  -3  521.65   17.10
   5  11  -3  576.74   17.80
  -5  11   3  543.15   16.60
   5  11  -3  563.64   16.60
  -5  11   3  557.24   15.80
   4 -11  -3  250.27   10.20
  -4 -11   3  286.47    9.70
  -4  11   3  285.97    9.40
   4  11  -3  279.07    9.80
  -4  11   3  286.37   10.10
   4  11  -3  284.77   11.00
   3 -11  -3   89.39    5.10
  -3 -11   3   84.99    4.90
   3 -11  -3   86.99    5.30
   3  11  -3   81.59    5.80
   3  11  -3   81.09    4.80
  -3  11   3   78.49    4.50
  -3  11   3   82.29    4.90
  -2 -11   3 1029.10   25.70
   2 -11  -3 1034.70   26.00
   2 -11  -3  991.60   26.40
  -2  11   3 1019.40   26.00
   2  11  -3 1021.00   25.50
   2  11  -3 1023.50   27.10
   1 -11  -3  292.87   10.80
   1 -11  -3  321.67   10.00
  -1 -11   3  320.37   10.20
  -1  11   3  323.37   10.20
   1  11  -3  291.67    9.60
   1  11  -3  297.27   10.90
   0 -11  -3   72.49    4.20
   0 -11   3   79.49    4.60
   0 -11  -3   65.39    4.90
   0  11   3   74.69    4.50
   0  11  -3   74.19    4.30
   0  11  -3   84.09    5.30
  -1 -11  -3   41.80    3.30
   1 -11   3   37.20    3.80
  -1 -11  -3   46.00    4.70
  -1  11  -3   36.90    3.60
   1  11   3   29.40    3.40
  -1  11  -3   45.10    4.20
   2 -11   3  998.40   26.50
  -2 -11  -3 1067.79   28.10
   2  11   3 1015.90   25.50
  -2  11  -3 1040.70   26.40
   2  11   3 1043.40   26.90
  -2  11  -3 1013.10   26.40
  -3 -11  -3  476.95   16.30
   3 -11   3  535.25   15.60
   3  11   3  525.95   14.40
   3  11   3  486.65   15.60
  -3  11  -3  505.45   14.80
  -3  11  -3  503.55   15.50
   4 -11   3   52.59    5.00
  -4 -11  -3   66.29    6.30
   4  11   3   48.60    4.40
  -4  11  -3   43.40    4.70
   4  11   3   50.99    5.10
  -5 -11  -3   28.80    4.90
   5 -11   3   27.00    4.10
   5  11   3   30.10    4.00
  -5  11  -3   25.20    4.20
   5  11   3   31.20    4.70
  -6 -11  -3  325.37   13.00
   6 -11   3  290.97   12.00
  -6  11  -3  292.87   12.30
   6  11   3  302.77   11.80
   6  11   3  282.17   12.40
   7 -11   3   52.79    6.10
  -7 -11  -3   53.69    6.70
   7  11   3   62.99    6.80
   7  11   3   63.19    6.80
  -7  11  -3   69.09    7.10
   8 -11   3    5.70    4.20
  -8  11  -3   -0.60    3.40
   8  11   3    3.40    3.70
  -9 -11  -3   17.80    6.30
   9 -11   3   11.90    5.00
  -9  11  -3   15.50    5.60
   9 -12  -3   38.40    6.40
  -9  12   3   25.10    5.80
  -8 -12   3  175.88   10.60
   8 -12  -3  172.38   10.40
  -8  12   3  177.48   10.00
   8  12  -3  168.28   10.00
  -7 -12   3   11.70    3.30
   7 -12  -3   14.70    4.10
   7  12  -3    6.40    3.60
  -7  12   3   15.80    3.80
   6 -12  -3    7.20    3.40
  -6 -12   3    0.60    2.30
  -6  12   3   -0.20    2.70
   6  12  -3    6.50    3.20
   6  12  -3    1.90    2.90
  -5 -12   3  169.08    7.50
   5 -12  -3  175.18    8.80
   5  12  -3  187.28    8.30
  -5  12   3  185.78    8.40
   5  12  -3  186.88    9.10
  -4 -12   3  119.09    6.10
   4 -12  -3  133.09    7.10
  -4  12   3  126.39    6.50
   4  12  -3  130.49    7.60
   4  12  -3  122.29    6.60
  -3 -12   3  107.69    5.60
   3 -12  -3   93.59    5.90
   3 -12  -3  108.49    6.10
  -3  12   3  106.99    5.90
   3  12  -3   96.99    5.50
   3  12  -3  107.29    6.70
   2 -12  -3    2.90    2.20
   2 -12  -3   10.80    2.80
  -2 -12   3    3.80    2.00
   2  12  -3    4.10    2.60
   2  12  -3    8.30    2.30
  -2  12   3    3.30    2.20
   1 -12  -3   20.80    3.40
  -1 -12   3   24.90    3.30
   1 -12  -3   15.40    2.80
   1  12  -3   16.00    3.10
  -1  12   3   15.50    2.70
   1  12  -3   20.50    2.80
   0 -12  -3  123.29    7.00
   0 -12   3  149.88    6.80
   0 -12  -3  146.69    6.20
   0  12  -3  159.08    7.50
   0  12   3  156.18    6.80
   0  12  -3  156.28    6.50
  -1 -12  -3  183.78    6.80
  -1 -12  -3  174.18    8.60
   1 -12   3  179.68    7.70
  -1  12  -3  187.98    8.10
  -1  12  -3  177.38    7.40
   1  12   3  185.28    7.80
  -2 -12  -3   99.89    6.60
   2 -12   3  106.09    6.10
  -2  12  -3  107.79    6.00
   2  12   3  108.19    6.20
  -2  12  -3  107.89    5.90
  -3 -12  -3   36.60    4.80
   3 -12   3   34.60    4.20
  -3  12  -3   31.70    3.80
  -3  12  -3   39.90    4.40
   3  12   3   30.00    4.10
   4 -12   3  515.95   16.50
  -4 -12  -3  503.85   17.60
  -4  12  -3  535.35   16.70
   4  12   3  530.15   17.00
   5 -12   3   20.10    4.00
  -5 -12  -3   20.30    4.60
   5  12   3   25.60    4.50
  -5  12  -3   22.00    4.10
  -6 -12  -3   36.30    5.70
   6 -12   3   30.90    5.00
  -6  12  -3   30.70    4.90
   6  12   3   17.20    4.10
  -7 -12  -3  229.48   12.10
   7 -12   3  257.97   11.90
  -7  12  -3  235.18   12.10
   7  12   3  233.28   11.90
   8 -12   3  199.98   11.20
  -8 -12  -3  189.68   12.50
  -8  12  -3  202.48   11.40
   8  12   3  189.48   11.30
   9 -12   3   53.39    7.40
  -9  13   3  111.19    9.40
   8 -13  -3  160.38   10.40
  -8 -13   3  146.39   10.40
  -8  13   3  159.48    9.80
   7 -13  -3  167.88   10.00
  -7  13   3  180.98    9.70
   7  13  -3  160.28    9.70
  -6 -13   3   55.09    5.20
   6 -13  -3   61.49    6.30
   6  13  -3   43.90    5.70
  -6  13   3   57.29    5.80
   6  13  -3   48.80    5.50
  -5 -13   3   98.19    6.00
   5 -13  -3   92.59    7.00
   5  13  -3   98.49    7.40
  -5  13   3  102.29    6.70
   5  13  -3   92.59    6.30
   4 -13  -3  619.64   18.70
  -4 -13   3  598.44   17.50
  -4  13   3  608.24   18.20
   4  13  -3  600.04   19.40
   4  13  -3  641.64   18.20
   3 -13  -3  128.39    7.10
  -3 -13   3  132.59    6.60
   3 -13  -3  125.69    6.80
  -3  13   3  130.59    6.80
   3  13  -3  124.79    7.60
   3  13  -3  130.39    6.50
   2 -13  -3  133.49    6.90
  -2 -13   3  136.19    6.50
   2 -13  -3  142.49    7.40
   2  13  -3  137.19    7.60
  -2  13   3  129.29    6.70
   2  13  -3  129.59    6.40
  -1 -13   3  919.71   23.70
   1 -13  -3  892.31   23.30
   1 -13  -3  885.61   24.80
  -1  13   3  861.21   23.70
   1  13  -3  855.41   24.60
   1  13  -3  927.01   23.50
   0 -13  -3  352.46   10.90
   0 -13  -3  363.06   12.90
   0 -13   3  307.27   11.20
   0  13  -3  347.37   11.20
   0  13  -3  340.17   12.30
   0  13   3  333.77   11.60
  -1 -13  -3    8.20    3.20
   1 -13   3   14.60    2.90
  -1 -13  -3   12.00    2.60
  -1  13  -3    9.10    2.40
   1  13   3    8.30    2.70
  -1  13  -3   15.30    3.20
   2 -13   3  350.16   12.60
  -2 -13  -3  394.56   14.30
   2  13   3  379.16   13.00
  -2  13  -3  390.26   12.70
  -2  13  -3  361.66   12.60
  -3 -13  -3  202.48   10.00
   3 -13   3  212.68    9.30
  -3  13  -3  215.68    9.10
  -3  13  -3  203.08    8.70
   3  13   3  207.58    9.30
   4 -13   3  510.25   16.70
  -4 -13  -3  495.65   17.80
  -4  13  -3  531.65   16.70
   4  13   3  498.45   16.80
  -5 -13  -3  131.59    8.90
   5 -13   3  128.29    8.10
  -5  13  -3  124.59    8.10
   5  13   3  141.09    8.30
   6 -13   3  244.38   11.40
  -6 -13  -3  241.48   11.90
   6  13   3  251.17   11.90
  -6  13  -3  217.38   11.20
   7 -13   3   16.00    4.60
  -7 -13  -3   19.20    5.50
   7  13   3   15.50    4.50
  -7  13  -3   17.90    5.00
  -8 -13  -3   25.30    6.40
   8 -13   3   24.50    5.70
  -8  13  -3   19.60    5.40
   8  13   3   24.80    5.80
   8 -14  -3  149.79   10.30
  -8 -14   3  137.59   10.60
  -8  14   3  123.79    9.50
   7 -14  -3   48.20    6.60
   7  14  -3   46.90    6.50
  -7  14   3   42.80    5.90
   6 -14  -3   45.80    6.00
  -6 -14   3   32.80    4.30
  -6  14   3   25.20    4.60
   6  14  -3   34.10    5.60
   5 -14  -3    0.30    2.90
  -5 -14   3    1.10    2.40
   5  14  -3   -0.20    3.10
  -5  14   3    2.50    2.90
   5  14  -3    0.90    2.70
  -4 -14   3  181.88    8.00
   4 -14  -3  190.88    9.20
  -4  14   3  174.38    8.30
   4  14  -3  180.48    9.60
   4  14  -3  165.08    8.10
   3 -14  -3   32.80    4.50
  -3 -14   3   28.80    3.80
   3 -14  -3   30.40    4.10
   3  14  -3   32.00    4.90
  -3  14   3   31.00    4.20
   3  14  -3   35.10    4.30
   2 -14  -3   -1.10    2.30
   2 -14  -3    0.70    2.40
  -2 -14   3    1.30    2.10
  -2  14   3    1.40    2.00
   2  14  -3    1.40    2.20
   2  14  -3   -0.30    2.30
   1 -14  -3  150.18    7.10
   1 -14  -3  152.68    8.20
  -1 -14   3  141.89    7.00
  -1  14   3  133.39    7.10
   1  14  -3  152.78    7.10
   1  14  -3  146.49    8.00
   0 -14  -3  327.07   12.60
   0 -14  -3  319.07   10.60
   0 -14   3  286.47   10.90
   0  14  -3  311.57   10.90
   0  14  -3  303.27   11.80
   0  14   3  303.97   11.20
   1 -14   3   95.19    5.90
  -1 -14  -3   91.29    6.90
  -1  14  -3   90.79    5.70
   1  14   3   95.49    6.00
  -1  14  -3   83.49    6.10
   2 -14   3   19.10    3.80
  -2 -14  -3   20.60    4.30
  -2  14  -3   21.10    3.40
   2  14   3   10.90    3.00
  -2  14  -3   18.50    3.60
  -3 -14  -3  125.99    8.20
   3 -14   3  129.19    7.60
  -3  14  -3  146.49    7.60
  -3  14  -3  128.19    7.10
   3  14   3  123.49    7.40
  -4 -14  -3   93.29    8.30
   4 -14   3  105.99    7.50
   4  14   3  120.29    7.70
  -4  14  -3  122.99    7.30
  -5 -14  -3   24.50    5.30
   5 -14   3   34.70    5.40
  -5  14  -3   30.40    4.70
   5  14   3   24.70    4.70
  -6 -14  -3   12.70    4.80
   6 -14   3   12.70    4.40
  -6  14  -3    5.20    4.10
   6  14   3    5.60    3.90
  -7 -14  -3  139.59   10.90
   7 -14   3  162.88   10.40
  -7  14  -3  159.68   10.40
   7  14   3  145.19   10.30
   8 -14   3  238.98   12.90
  -8 -14  -3  223.78   13.60
  -8 -15   3  126.19   10.90
  -8  15   3  162.18   10.40
   7 -15  -3  167.18   10.90
   7  15  -3  163.08   10.30
  -7  15   3  184.68   10.20
   6 -15  -3   34.70    5.70
  -6  15   3   28.40    5.00
   6  15  -3   30.50    5.70
   5 -15  -3   37.60    5.30
  -5 -15   3   39.90    4.70
   5  15  -3   35.20    5.40
   5  15  -3   36.10    4.90
  -5  15   3   38.70    4.90
  -4 -15   3 1140.49   29.60
   4 -15  -3 1109.49   30.90
  -4  15   3 1136.89   30.60
   4  15  -3 1157.98   30.50
   4  15  -3 1154.18   32.10
  -3 -15   3   33.50    4.30
   3 -15  -3   20.00    4.00
   3  15  -3   34.30    5.00
  -3  15   3   25.10    3.90
   3  15  -3   29.60    4.20
   2 -15  -3    7.60    3.30
  -2 -15   3   11.50    3.00
   2 -15  -3    6.90    3.00
  -2  15   3    8.90    2.80
   2  15  -3   15.90    4.00
   2  15  -3    7.40    2.60
  -1 -15   3  354.16   12.40
   1 -15  -3  365.26   13.80
   1 -15  -3  344.67   12.20
   1  15  -3  362.36   12.30
  -1  15   3  358.36   12.60
   1  15  -3  366.46   13.60
   0 -15  -3  322.47   11.20
   0 -15   3  328.17   11.90
   0 -15  -3  335.67   13.10
   0  15   3  339.77   12.30
   0  15  -3  302.37   12.50
   0  15  -3  329.37   11.60
   1 -15   3   59.69    5.50
  -1 -15  -3   43.10    5.40
   1  15   3   46.40    5.00
  -1  15  -3   50.29    5.60
  -1  15  -3   57.79    5.40
   2 -15   3    3.80    2.50
  -2 -15  -3    4.30    3.10
  -2  15  -3    2.70    2.80
  -2  15  -3    1.00    2.50
   2  15   3    0.50    2.30
   3 -15   3  251.27   10.90
  -3 -15  -3  241.58   12.00
   3  15   3  245.88   11.00
  -3  15  -3  240.38   10.40
   4 -15   3  611.84   19.40
  -4 -15  -3  633.94   21.10
  -4  15  -3  573.54   18.60
   4  15   3  541.85   19.00
   5 -15   3    1.30    3.80
  -5 -15  -3    4.50    4.20
  -5  15  -3    6.70    3.50
   5  15   3    5.20    4.10
   6 -15   3   65.89    7.30
  -6 -15  -3   50.09    7.40
  -6  15  -3   53.29    6.80
   6  15   3   69.99    7.80
  -7 -15  -3  296.27   15.00
   7 -15   3  236.38   12.90
   7  15   3  245.48   13.50
  -7  15  -3  266.97   13.30
  -8 -15  -3   -0.30    5.80
  -8 -16   3    3.90    5.90
   7 -16  -3   15.70    5.30
  -7 -16   3    5.70    5.30
  -7  16   3   16.60    4.90
   7  16  -3    9.90    5.10
   6 -16  -3   36.50    6.00
   6  16  -3   37.20    6.20
  -6  16   3   33.90    5.00
  -5 -16   3   20.80    4.00
   5 -16  -3   24.80    5.10
  -5  16   3   15.10    4.10
   5  16  -3   19.80    4.20
   5  16  -3   22.10    4.80
  -4 -16   3    1.20    2.60
   4 -16  -3   -2.60    3.10
   4  16  -3    5.80    3.90
  -4  16   3    1.90    3.10
   4  16  -3    3.70    3.10
  -3 -16   3   66.39    5.80
   3 -16  -3   74.99    6.80
  -3  16   3   59.99    5.90
   3  16  -3   81.69    7.70
   3  16  -3   59.19    5.70
   2 -16  -3    0.10    2.90
  -2 -16   3   -0.40    2.50
   2 -16  -3    0.00    3.00
  -2  16   3    3.40    2.50
   2  16  -3    0.50    2.60
   2  16  -3   -3.70    2.90
   1 -16  -3  122.49    8.10
  -1 -16   3  119.69    7.00
   1 -16  -3  116.99    7.10
  -1  16   3  125.59    7.00
   1  16  -3  111.89    6.70
   1  16  -3  117.59    8.00
   0 -16   3    6.50    3.00
   0 -16  -3    4.70    3.40
   0  16   3    1.90    2.50
   0  16  -3    3.20    3.20
   0  16  -3    5.70    2.60
   1 -16   3   10.50    3.30
  -1 -16  -3   12.80    4.30
  -1  16  -3   11.90    3.80
  -1  16  -3    8.00    3.00
   1  16   3   14.30    3.60
  -2 -16  -3   11.40    4.20
   2 -16   3    6.10    3.30
  -2  16  -3    7.30    3.10
  -2  16  -3    3.90    3.30
   2  16   3   10.40    3.40
  -3 -16  -3  126.49    8.80
   3 -16   3   83.79    7.40
  -3  16  -3  105.39    6.90
   3  16   3  103.39    7.40
  -4 -16  -3   13.10    4.40
   4 -16   3   15.90    4.10
  -4  16  -3   14.10    4.00
   4  16   3   17.90    4.60
  -5 -16  -3   14.30    4.70
   5 -16   3   20.60    4.80
   5  16   3   27.80    5.60
  -5  16  -3   23.20    4.70
  -6 -16  -3   79.69    9.20
   6 -16   3   64.49    7.40
  -6  16  -3   75.29    8.00
   6  16   3   94.29    8.80
  -7 -16  -3  104.29   10.50
  -7 -17   3  140.99   12.40
   6 -17  -3   83.69    8.50
   6  17  -3   94.89    9.30
  -6  17   3  105.39    8.30
   5 -17  -3   25.60    5.50
   5  17  -3   14.70    5.00
  -5  17   3   19.00    4.30
   4 -17  -3  376.96   15.00
  -4 -17   3  394.86   14.00
  -4  17   3  411.76   15.00
   4  17  -3  409.26   16.10
   4  17  -3  404.36   14.80
  -3 -17   3  282.57   11.50
   3 -17  -3  285.57   12.50
  -3  17   3  290.37   12.10
   3  17  -3  309.67   12.30
   3  17  -3  303.37   13.60
   2 -17  -3   47.10    6.00
   2 -17  -3   43.70    5.50
  -2 -17   3   63.29    6.00
   2  17  -3   65.89    7.10
   2  17  -3   53.19    5.60
  -2  17   3   58.39    5.80
  -1 -17   3  314.17   12.30
   1 -17  -3  316.87   13.50
   1 -17  -3  315.97   12.20
  -1  17   3  318.27   12.50
   1  17  -3  317.57   12.00
   1  17  -3  314.17   13.40
   0 -17  -3  113.99    8.50
   0 -17   3  101.39    7.00
   0  17   3   94.19    6.70
   0  17  -3  107.99    7.60
   0  17  -3   94.49    6.70
  -1 -17  -3   38.90    6.20
   1 -17   3   35.60    5.00
  -1  17  -3   29.20    4.30
   1  17   3   31.80    4.90
  -1  17  -3   39.30    5.60
  -2 -17  -3  179.98   11.00
   2 -17   3  158.68    9.10
  -2  17  -3  186.98    8.90
   2  17   3  175.58    9.60
  -2  17  -3  182.68   10.00
   3 -17   3  253.37   11.80
  -3 -17  -3  256.57   13.40
   3  17   3  244.28   11.70
  -3  17  -3  280.77   11.70
  -4 -17  -3  112.19   10.20
   4 -17   3  117.39    9.20
  -4  17  -3  110.49    8.00
   4  17   3  110.49    8.60
   5 -17   3    1.70    3.70
  -5 -17  -3    2.70    4.80
   5  17   3    3.20    4.10
  -5  17  -3    1.70    3.80
  -6 -17  -3  177.28   12.60
   6 -17   3  177.58   12.50
  -6  17  -3  183.88   10.80
   6  17   3  177.68   11.40
  -6 -18   3    6.70    8.50
   6 -18  -3    1.20    5.00
   6  18  -3   -2.60    6.60
  -6  18   3    0.90    4.10
   5 -18  -3  254.37   13.00
   5  18  -3  262.87   13.70
  -5  18   3  260.17   12.40
   4 -18  -3   13.90    4.90
  -4 -18   3   33.00    5.00
   4  18  -3   25.20    6.00
  -4  18   3   14.60    4.40
   4  18  -3   28.90    5.00
  -3 -18   3  501.35   17.00
   3 -18  -3  524.65   18.00
  -3  18   3  494.45   17.40
   3  18  -3  511.65   19.10
   3  18  -3  533.45   17.60
  -2 -18   3   99.29    7.20
   2 -18  -3  101.59    8.50
   2 -18  -3   95.49    7.80
   2  18  -3  104.59    7.30
  -2  18   3  101.89    7.20
   2  18  -3  103.29    9.10
  -1 -18   3  117.79    7.70
   1 -18  -3  120.79    8.90
   1  18  -3  114.39    7.50
   1  18  -3  118.29    8.40
  -1  18   3  113.19    7.50
   0 -18  -3   73.59    7.60
   0 -18   3   63.59    6.30
   0  18   3   64.79    6.50
   0  18  -3   73.39    7.60
   0  18  -3   58.39    5.90
   1 -18   3  209.98   10.50
  -1 -18  -3  227.08   12.30
  -1  18  -3  242.48   10.60
  -1  18  -3  201.58   10.90
   1  18   3  218.68   10.60
   2 -18   3    1.00    3.40
  -2 -18  -3    3.30    4.20
   2  18   3    4.20    3.50
  -2  18  -3    0.40    3.80
  -2  18  -3    5.70    3.50
  -3 -18  -3   42.20    6.90
   3 -18   3   42.60    6.20
  -3  18  -3   38.80    5.50
   3  18   3   29.10    5.20
   4 -18   3   32.90    6.00
  -4 -18  -3   34.90    6.70
   4  18   3   42.80    6.50
  -4  18  -3   41.00    5.90
  -5 -18  -3  189.78   12.80
   5 -18   3  166.68   11.00
  -5  18  -3  178.88   10.20
   5  18   3  162.18   10.60
   5 -19  -3   54.69    7.70
   4 -19  -3  156.18   10.60
  -4  19   3  160.18    9.80
   4  19  -3  131.99   10.00
  -3 -19   3   16.10    4.40
   3 -19  -3   20.50    5.10
   3  19  -3   21.30    5.30
  -3  19   3   16.10    4.50
   3  19  -3   16.20    4.70
   2 -19  -3   94.79    8.20
  -2 -19   3   94.89    7.80
   2  19  -3  112.99    7.90
   2  19  -3  106.19    9.50
  -2  19   3  103.49    7.50
   1 -19  -3  442.36   17.50
  -1 -19   3  421.76   15.80
   1  19  -3  456.45   17.50
   1  19  -3  433.66   15.90
  -1  19   3  456.55   16.50
   0 -19  -3   53.79    7.20
   0 -19   3   66.39    6.90
   0  19  -3   49.70    5.80
   0  19   3   54.59    6.20
   0  19  -3   47.20    6.60
  -1 -19  -3   99.19    9.20
   1 -19   3   91.79    8.00
   1  19   3  106.59    8.90
  -1  19  -3  109.39    9.20
  -1  19  -3  116.39    7.60
  -2 -19  -3  256.37   14.00
   2 -19   3  266.57   12.70
   2  19   3  278.77   13.00
  -2  19  -3  280.77   12.00
  -3 -19  -3   13.20    5.10
   3 -19   3   13.60    4.50
  -3  19  -3   16.70    4.50
   3  19   3    8.80    4.50
  -4 -19  -3   24.20    7.10
   4 -19   3   35.40    7.10
  -4  19  -3   35.50    6.00
   4  19   3   31.00    6.20
   4 -20  -3   44.20    7.20
   3 -20  -3   55.19    7.30
  -3 -20   3   54.59    6.60
  -3  20   3   65.69    7.30
   3  20  -3   48.80    7.80
   3  20  -3   48.90    6.40
  -2 -20   3   20.00    4.80
   2  20  -3   27.50    6.20
   2  20  -3   22.10    4.80
  -2  20   3   19.70    4.50
  -1 -20   3    0.10    3.80
   1 -20  -3    2.40    4.40
   1  20  -3   -0.50    4.30
   1  20  -3    1.80    3.40
  -1  20   3   -0.50    3.10
   0 -20  -3    7.20    4.90
   0 -20   3    5.60    4.10
   0  20  -3   12.20    4.10
   0  20   3   12.30    4.00
   0  20  -3    4.80    4.70
   1 -20   3    1.40    3.70
  -1 -20  -3    2.80    4.60
  -1  20  -3   -2.10    2.90
   1  20   3   -2.60    3.10
  -1  20  -3   -1.10    4.20
   2 -20   3    4.10    4.40
  -2 -20  -3   17.40    6.10
   2  20   3   11.60    4.70
  -2  20  -3   11.80    4.30
  -3  20  -3   -2.30    3.70
   3 -21  -3   99.09    9.90
   3  21  -3  114.59   14.10
  -2 -21   3    3.40    4.10
   2  21  -3    1.80    4.10
  -1 -21   3  180.58   10.80
   1 -21  -3  172.98   11.90
   1  21  -3  163.28   10.00
   1  21  -3  154.08   11.60
   0 -21   3  333.37   14.70
   0 -21  -3  343.27   16.70
   0  21  -3  356.76   14.50
   0  21  -3  359.66   16.40
  -1  21  -3   88.79    8.10
  -1  21  -3   98.99    9.60
 -11   0   4    1.90    4.10
  11   0  -4    2.40    4.00
 -10   0   4   53.09    6.80
  10   0  -4   57.79    6.30
  -9   0   4   -0.60    3.10
   9   0  -4   -0.80    2.80
  -8   0   4  218.38   10.20
  -8   0   4  195.38    9.00
   8   0  -4  211.98    9.30
   7   0  -4   -0.60    2.10
  -7   0   4    0.40    2.20
  -7   0   4    0.30    2.40
  -6   0   4 1621.04   39.90
  -6   0   4 1641.14   38.60
   6   0  -4 1586.84   39.00
  -5   0   4   -0.10    1.40
   5   0  -4   -0.10    1.20
  -5   0   4   -1.50    1.60
   5   0  -4   -0.40    1.50
   4   0  -4 2077.29   46.90
   4   0  -4 2037.80   47.60
  -4   0   4 2114.89   48.10
  -4   0   4 2038.80   46.50
  -3   0   4   -0.50    0.70
   3   0  -4   -0.40    1.20
   3   0  -4   -1.30    1.20
  -3   0   4   -0.10    1.30
  -2   0   4  589.84   15.00
  -2   0   4  598.54   13.30
   2   0  -4  601.44   15.20
   2   0  -4  596.84   15.00
  -1   0   4   -1.00    0.40
   1   0  -4   -1.20    1.20
   1   0  -4    0.40    1.00
  -1   0   4   -1.10    0.90
   0   0   4 6562.34  145.99
   0   0  -4 6837.72  145.49
   0   0  -4 6558.04  146.49
   0   0  -4 6743.62  145.39
  -1   0  -4   -0.60    1.20
   1   0   4   -1.70    0.90
  -1   0  -4   -0.10    1.10
   1   0   4   -0.50    0.60
   2   0   4 1021.70   25.20
  -2   0  -4 1039.70   25.20
   2   0   4 1063.19   23.70
  -2   0  -4 1054.99   25.60
  -3   0  -4    0.10    1.30
   3   0   4    0.30    1.50
   3   0   4   -0.70    0.80
  -3   0  -4    1.00    1.50
   4   0   4 1458.85   35.10
   4   0   4 1405.56   32.80
  -4   0  -4 1434.16   34.00
  -4   0  -4 1475.05   36.10
   5   0   4   -1.00    2.00
  -5   0  -4    0.10    1.60
  -5   0  -4   -2.40    1.90
   5   0   4    1.40    1.30
  -6   0  -4  116.49    7.50
   6   0   4  101.39    6.50
   7   0   4   -1.20    2.30
  -7   0  -4   -0.80    2.80
   8   0   4  138.09    8.80
  -8   0  -4  127.59    9.40
  -9   0  -4   -3.20    3.40
   9   0   4   -1.50    3.40
 -10   0  -4   92.89   10.30
  10   0   4  116.79   10.00
 -11  -1   4  236.68   13.20
  11  -1  -4  247.68   12.10
  11   1  -4  250.57   12.40
 -11   1   4  256.37   13.50
  10  -1  -4   42.30    5.60
 -10  -1   4   39.70    5.90
 -10   1   4   38.00    6.00
  10   1  -4   34.80    5.20
  -9  -1   4    5.90    3.40
   9  -1  -4    8.70    3.50
  -9   1   4    2.50    3.10
   9   1  -4    5.00    3.00
   8  -1  -4  188.28    8.90
  -8  -1   4  201.08    9.00
  -8   1   4  215.08   10.00
   8   1  -4  200.18    9.00
  -8   1   4  213.48    9.20
   7  -1  -4  606.74   18.40
  -7  -1   4  636.74   19.50
  -7  -1   4  652.93   18.50
  -7   1   4  650.13   19.60
  -7   1   4  676.93   18.50
   7   1  -4  675.93   18.70
  -6  -1   4   40.60    3.70
   6  -1  -4   32.00    3.50
  -6  -1   4   39.80    4.30
   6   1  -4   41.90    4.00
   6   1  -4   43.00    3.40
  -6   1   4   42.00    3.80
  -6   1   4   33.00    3.80
  -5  -1   4   44.10    3.10
   5  -1  -4   39.20    2.70
   5  -1  -4   38.10    3.40
  -5  -1   4   37.40    3.80
  -5   1   4   41.80    3.10
   5   1  -4   40.40    3.50
  -5   1   4   31.70    3.40
   5   1  -4   39.90    3.00
  -4  -1   4   -0.10    1.00
   4  -1  -4    1.40    1.50
  -4  -1   4   -0.20    1.30
   4  -1  -4   -0.60    1.10
  -4   1   4    0.20    1.10
   4   1  -4   -1.70    1.40
  -4   1   4    0.20    1.50
   4   1  -4   -0.60    1.10
  -3  -1   4  233.78    6.30
   3  -1  -4  226.48    7.20
   3  -1  -4  241.18    7.60
  -3  -1   4  235.78    7.60
  -3   1   4  253.57    6.50
   3   1  -4  224.78    7.50
   3   1  -4  242.58    7.40
  -3   1   4  263.47    7.90
   2  -1  -4  133.39    4.90
   2  -1  -4  137.29    4.80
  -2  -1   4  150.58    5.00
   2   1  -4  126.89    4.90
  -2   1   4  138.99    3.70
   2   1  -4  141.79    4.90
  -2   1   4  129.19    4.90
   1  -1  -4   58.79    2.80
   1  -1  -4   62.89    3.30
  -1  -1   4   57.89    2.80
   1   1  -4   60.49    3.40
  -1   1   4   52.69    2.90
   1   1  -4   62.99    2.90
  -1   1   4   57.99    2.10
   0  -1   4  732.23   17.70
   0  -1  -4  724.33   18.60
   0  -1  -4  770.02   17.40
   0  -1   4  725.03   18.00
   0   1   4  793.42   17.50
   0   1  -4  740.13   18.50
   0   1   4  759.32   18.20
   0   1  -4  750.22   17.70
   0   1  -4  767.22   17.50
   1  -1   4    7.80    1.50
   1  -1   4    7.60    1.10
  -1  -1  -4    9.10    1.90
   1   1   4    6.70    1.40
  -1   1  -4    7.20    1.50
   1   1   4    8.00    1.50
   1   1   4    8.60    0.90
  -1   1  -4    7.40    1.70
   2  -1   4   25.60    1.80
  -2  -1  -4   29.40    2.90
   2  -1   4   24.10    2.40
  -2  -1  -4   27.30    2.90
  -2   1  -4   31.30    2.70
   2   1   4   28.40    2.60
   2   1   4   19.50    2.20
   2   1   4   25.60    1.40
  -2   1  -4   31.20    3.00
  -3  -1  -4   17.70    2.70
   3  -1   4   24.40    1.90
   3  -1   4   16.10    2.30
  -3  -1  -4   22.50    2.60
   3   1   4   21.00    1.50
  -3   1  -4   21.30    2.40
   3   1   4   17.50    2.40
  -3   1  -4   21.50    3.00
   4  -1   4    2.20    1.30
  -4  -1  -4    4.10    2.30
  -4  -1  -4    2.00    1.70
   4  -1   4    2.70    1.90
   4   1   4    2.40    1.70
  -4   1  -4    1.70    2.20
   4   1   4    2.10    1.00
  -4   1  -4    0.40    1.50
  -5  -1  -4 1052.69   26.50
  -5  -1  -4 1084.39   29.10
   5  -1   4 1065.99   27.90
   5  -1   4 1070.69   25.70
  -5   1  -4 1001.40   28.50
   5   1   4 1107.69   28.10
  -5   1  -4 1131.39   26.30
  -6  -1  -4   12.80    3.40
   6  -1   4   15.80    3.30
  -6  -1  -4   22.00    3.10
  -6   1  -4   13.00    3.60
   6   1   4   21.30    3.40
  -7  -1  -4  318.27   13.80
   7  -1   4  313.47   12.80
   7   1   4  360.26   13.30
  -7   1  -4  342.97   13.90
  -8  -1  -4    1.90    3.20
   8  -1   4   -2.20    2.70
   8   1   4    4.50    3.40
  -8   1  -4   -0.50    3.60
  -9  -1  -4  184.98   11.40
   9  -1   4  176.88   10.50
   9   1   4  165.98   10.40
  -9   1  -4  176.68   11.10
 -10  -1  -4   39.80    7.10
  10  -1   4   52.59    7.40
 -10   1  -4   58.99    7.90
  10   1   4   59.39    7.70
  11  -2  -4   28.10    5.40
 -11  -2   4   17.80    5.40
 -11   2   4   24.70    6.00
  11   2  -4   17.70    4.80
  10  -2  -4  292.77   12.70
 -10  -2   4  284.87   13.60
 -10   2   4  279.97   13.50
  10   2  -4  302.57   12.30
   9  -2  -4    5.40    3.30
  -9  -2   4    3.60    3.50
   9   2  -4   10.40    3.50
  -9   2   4    3.20    3.40
   8  -2  -4  179.68    8.50
  -8  -2   4  165.48    8.90
  -8   2   4  147.79    8.10
   8   2  -4  165.28    8.00
  -8   2   4  157.28    8.80
  -7  -2   4   37.70    4.70
   7  -2  -4   42.40    4.60
  -7  -2   4   50.79    4.70
   7   2  -4   46.80    4.50
  -7   2   4   49.10    4.70
  -7   2   4   40.90    4.80
   6  -2  -4 1696.53   42.00
  -6  -2   4 1725.53   42.40
  -6  -2   4 1757.32   41.30
   6   2  -4 1734.13   40.40
  -6   2   4 1750.92   41.20
   6   2  -4 1748.82   41.70
  -5  -2   4   -2.10    1.30
   5  -2  -4   -0.50    1.70
  -5  -2   4    1.40    1.90
   5  -2  -4    0.50    1.10
   5   2  -4    1.00    1.70
  -5   2   4    0.60    1.80
  -5   2   4   -0.90    1.40
   5   2  -4   -0.30    1.50
   4  -2  -4 2636.24   60.19
  -4  -2   4 2664.93   60.29
   4  -2  -4 2680.13   58.89
  -4  -2   4 2645.64   58.89
   4   2  -4 2625.44   59.59
   4   2  -4 2559.74   59.79
  -4   2   4 2655.53   58.99
  -4   2   4 2606.74   60.29
  -3  -2   4  317.17    9.40
  -3  -2   4  330.57    8.10
   3  -2  -4  327.97    9.00
   3  -2  -4  301.87    9.40
  -3   2   4  323.27    9.50
   3   2  -4  312.27    9.30
  -3   2   4  312.17    8.30
   3   2  -4  308.67    9.30
  -2  -2   4   11.50    1.70
   2  -2  -4    8.50    1.50
   2  -2  -4    9.40    1.60
   2   2  -4   10.70    1.50
  -2   2   4   11.80    1.10
   2   2  -4   10.20    1.80
  -2   2   4    8.80    1.50
  -1  -2   4   -2.60    0.90
   1  -2  -4   -3.50    1.20
   1  -2  -4   -4.60    0.80
   1   2  -4   -3.40    1.10
  -1   2   4   -2.90    0.70
  -1   2   4   -5.40    0.80
   1   2  -4   -2.90    0.40
   1   2  -4   -4.40    1.00
   0  -2  -4 1721.43   39.10
   0  -2   4 1733.53   38.20
   0  -2   4 1642.34   38.10
   0  -2  -4 1742.13   37.50
   0   2  -4 1677.43   38.90
   0   2  -4 1723.03   37.70
   0   2   4 1581.04   38.30
   0   2   4 1675.83   37.90
   1  -2   4   21.60    2.10
   1  -2   4   21.20    1.80
  -1  -2  -4   18.00    2.30
  -1   2  -4   23.50    2.30
  -1   2  -4   18.90    2.20
   1   2   4   20.50    1.20
   1   2   4   23.90    2.30
   1   2   4   22.30    2.10
   2  -2   4 2256.27   51.69
   2  -2   4 2332.77   50.79
  -2  -2  -4 2214.68   51.99
  -2   2  -4 2326.57   51.69
   2   2   4 2292.87   51.89
   2   2   4 2289.37   51.89
  -2   2  -4 2203.48   51.99
   3  -2   4  144.89    5.00
  -3  -2  -4  149.69    6.00
   3  -2   4  145.89    6.00
   3   2   4  150.68    3.90
  -3   2  -4  154.38    5.60
   3   2   4  153.68    6.10
   3   2   4  145.69    6.10
  -3   2  -4  148.69    6.30
  -4  -2  -4 1306.77   32.00
  -4  -2  -4 1320.87   33.70
   4  -2   4 1277.07   30.90
   4  -2   4 1285.27   32.50
   4   2   4 1328.87   32.70
  -4   2  -4 1367.96   31.40
  -4   2  -4 1415.56   33.70
  -5  -2  -4    6.30    2.70
  -5  -2  -4    7.90    2.30
   5  -2   4    5.00    2.50
   5  -2   4    5.90    1.80
   5   2   4    3.30    2.30
  -5   2  -4    5.40    1.90
  -5   2  -4    5.00    2.70
   6  -2   4   31.70    3.30
   6  -2   4   26.00    3.90
  -6  -2  -4   30.20    3.60
  -6  -2  -4   34.80    4.90
  -6   2  -4   32.40    4.50
   6   2   4   30.40    4.10
   7  -2   4   22.40    4.30
  -7  -2  -4   21.90    4.70
  -7   2  -4   19.70    4.50
   7   2   4   20.90    4.20
   8  -2   4  311.47   12.90
  -8  -2  -4  314.47   14.20
  -8   2  -4  300.37   13.60
   8   2   4  273.87   12.70
   9  -2   4   25.50    5.20
  -9  -2  -4   28.20    5.80
   9   2   4   25.00    5.30
  -9   2  -4   30.40    6.00
 -10  -2  -4  173.68   12.50
  10  -2   4  153.18   10.90
 -10   2  -4  145.99   11.60
  10   2   4  173.28   11.20
  11  -3  -4  132.79    9.60
 -11  -3   4  146.59   10.80
  11   3  -4  132.79    9.20
 -11   3   4  139.09   10.40
 -10  -3   4   -0.20    3.60
  10  -3  -4   -2.30    3.20
  10   3  -4    0.20    3.30
 -10   3   4   -2.20    3.30
   9  -3  -4   24.10    4.60
  -9  -3   4   16.10    4.30
  -9   3   4   11.40    4.00
  -9   3   4   15.00    4.20
   9   3  -4   16.30    3.60
   8  -3  -4    4.10    2.90
  -8  -3   4    0.10    2.60
  -8   3   4    4.50    3.10
   8   3  -4    0.70    2.50
  -8   3   4    2.50    2.90
  -7  -3   4  353.76   12.30
  -7  -3   4  396.36   13.40
   7  -3  -4  385.66   12.90
   7   3  -4  352.06   12.10
  -7   3   4  370.76   12.30
  -7   3   4  363.86   13.20
  -6  -3   4  245.78    9.60
  -6  -3   4  243.68    8.80
   6  -3  -4  255.07    9.40
   6   3  -4  232.18    8.20
   6   3  -4  247.18    8.90
  -6   3   4  246.88    8.70
  -6   3   4  244.28    9.60
  -5  -3   4   48.70    4.20
   5  -3  -4   48.10    2.80
   5  -3  -4   51.89    4.20
  -5  -3   4   47.90    3.40
   5   3  -4   49.50    3.70
  -5   3   4   48.00    3.50
  -5   3   4   48.20    4.30
   5   3  -4   48.50    3.60
   4  -3  -4  159.38    5.40
  -4  -3   4  167.08    6.50
   4  -3  -4  170.58    6.60
  -4  -3   4  163.98    5.60
  -4   3   4  157.08    6.40
   4   3  -4  155.08    6.10
  -4   3   4  166.88    5.70
   4   3  -4  162.38    6.10
   3  -3  -4  181.48    6.50
  -3  -3   4  173.78    6.20
   3  -3  -4  195.38    6.20
  -3   3   4  197.78    6.60
   3   3  -4  186.98    5.20
  -3   3   4  187.38    5.60
   3   3  -4  182.88    6.60
   2  -3  -4   83.99    3.90
   2  -3  -4   88.69    3.90
  -2  -3   4   92.69    3.80
   2   3  -4   88.79    2.60
   2   3  -4   88.49    4.10
  -2   3   4   89.99    3.90
   2   3  -4   88.59    3.90
  -2   3   4   88.79    3.20
   1  -3  -4    8.20    1.30
  -1  -3   4    6.60    1.30
   1  -3  -4    7.40    1.60
   1   3  -4    6.30    1.70
   1   3  -4    8.90    0.80
  -1   3   4   10.90    1.30
  -1   3   4   10.20    1.60
   1   3  -4    9.20    1.60
   0  -3  -4  546.75   14.50
   0  -3   4  530.75   13.60
   0  -3   4  539.75   13.40
   0  -3  -4  560.24   12.90
   0   3   4  529.45   13.40
   0   3  -4  533.65   14.20
   0   3  -4  552.54   13.10
   0   3   4  548.95   13.80
  -1  -3  -4  348.57    8.10
  -1  -3  -4  370.46   10.40
   1  -3   4  346.57    9.30
   1  -3   4  354.76    9.50
  -1   3  -4  346.57    9.90
   1   3   4  334.37    9.60
  -1   3  -4  334.97    9.50
   1   3   4  359.96    9.80
  -2  -3  -4   97.09    4.80
   2  -3   4  107.79    4.40
   2  -3   4   99.69    3.90
   2   3   4  100.89    4.50
  -2   3  -4   96.69    4.40
  -2   3  -4   91.99    4.40
   2   3   4  100.89    4.50
  -3  -3  -4  218.38    7.90
   3  -3   4  233.98    7.80
   3  -3   4  224.58    7.00
  -3   3  -4  226.68    7.30
  -3   3  -4  217.58    8.20
   3   3   4  211.88    7.80
   3   3   4  236.78    8.00
   4  -3   4   44.40    4.00
  -4  -3  -4   45.10    3.90
   4  -3   4   37.00    3.00
   4   3   4   43.10    4.00
  -4   3  -4   40.90    4.20
   4   3   4   51.99    4.40
  -4   3  -4   40.70    3.20
  -5  -3  -4 2382.36   55.89
   5  -3   4 2414.16   56.69
  -5  -3  -4 2429.76   58.29
   5  -3   4 2326.37   54.99
  -5   3  -4 2435.36   54.59
   5   3   4 2433.86   56.99
  -5   3  -4 2410.56   57.69
   6  -3   4  289.17   11.20
  -6  -3  -4  279.37   12.30
  -6  -3  -4  315.37   10.50
   6  -3   4  298.67    9.80
  -6   3  -4  284.07   11.80
   6   3   4  303.47   11.40
   7  -3   4   49.10    5.50
  -7  -3  -4   46.90    6.20
   7   3   4   42.50    5.50
  -7   3  -4   52.59    5.90
   8  -3   4   84.89    7.50
  -8  -3  -4   76.69    7.90
   8   3   4   87.29    7.60
  -8   3  -4   75.89    7.70
   9  -3   4  247.98   12.30
  -9  -3  -4  256.67   13.80
   9   3   4  250.77   12.40
  -9   3  -4  246.08   13.30
  10  -3   4   15.50    5.30
 -10  -3  -4   22.60    6.70
  10   3   4   20.00    5.60
 -10   3  -4   30.00    7.10
 -11  -4   4   26.80    6.20
  11  -4  -4   38.70    6.30
 -11   4   4   34.90    6.40
 -10  -4   4  324.27   14.50
  10  -4  -4  316.97   13.70
 -10   4   4  324.57   14.60
  10   4  -4  334.67   13.00
   9  -4  -4    4.00    3.40
  -9  -4   4    3.60    3.50
   9   4  -4    2.80    2.90
  -9   4   4    2.50    3.20
  -9   4   4    4.00    3.40
  -8  -4   4   58.89    6.00
   8  -4  -4   52.29    5.50
   8   4  -4   57.19    5.20
  -8   4   4   40.30    5.30
  -8   4   4   56.69    5.40
  -7  -4   4    0.90    2.60
  -7  -4   4    2.10    2.50
   7  -4  -4    0.30    2.40
  -7   4   4    4.20    2.60
   7   4  -4    1.30    2.20
  -7   4   4    2.00    2.30
   6  -4  -4 2267.97   54.99
  -6  -4   4 2338.57   55.29
  -6  -4   4 2382.46   54.49
   6   4  -4 2343.87   54.49
   6   4  -4 2346.67   54.09
  -6   4   4 2330.77   55.39
  -6   4   4 2298.07   54.19
  -5  -4   4  526.95   14.30
   5  -4  -4  507.45   15.00
  -5  -4   4  522.65   15.00
   5   4  -4  503.95   14.40
  -5   4   4  510.85   14.20
   5   4  -4  504.95   14.50
  -5   4   4  534.15   15.20
   4  -4  -4  162.58    5.50
   4  -4  -4  165.58    6.70
  -4  -4   4  161.88    6.30
   4   4  -4  157.78    6.30
  -4   4   4  166.98    5.80
  -4   4   4  166.88    6.50
   4   4  -4  169.08    5.50
   4   4  -4  159.78    6.30
   3  -4  -4   15.50    2.30
  -3  -4   4   12.20    1.80
   3  -4  -4   14.70    1.90
   3   4  -4   10.10    1.80
   3   4  -4   14.70    2.20
  -3   4   4   14.50    2.00
  -3   4   4   17.00    1.90
   3   4  -4   14.80    1.40
   2  -4  -4 1028.70   24.60
   2  -4  -4  976.20   24.40
  -2  -4   4 1027.30   24.10
   2   4  -4 1030.30   23.10
  -2   4   4 1013.40   24.40
  -2   4   4 1034.50   23.80
   2   4  -4 1024.60   24.60
   2   4  -4 1048.20   25.10
   1  -4  -4    7.80    1.70
  -1  -4   4    6.40    1.20
  -1  -4   4    4.20    1.40
   1  -4  -4    6.30    1.30
   1   4  -4    5.40    1.70
  -1   4   4    5.70    1.20
  -1   4   4    5.20    1.30
   1   4  -4    6.40    0.90
   0  -4  -4  706.43   16.00
   0  -4   4  669.83   16.40
   0  -4   4  667.83   16.70
   0  -4  -4  687.63   17.70
   0   4  -4  695.43   17.50
   0   4   4  652.73   16.70
   0   4   4  692.33   16.60
   0   4  -4  681.73   16.20
   1  -4   4   22.80    2.10
  -1  -4  -4   25.50    1.30
  -1  -4  -4   23.00    2.80
   1  -4   4   25.60    2.30
  -1   4  -4   28.60    2.80
   1   4   4   23.90    2.30
   1   4   4   28.50    2.50
  -1   4  -4   29.30    2.50
  -2  -4  -4 2095.19   49.00
   2  -4   4 2092.49   48.00
   2  -4   4 2086.89   47.80
   2   4   4 2126.79   48.40
  -2   4  -4 2082.69   48.20
   2   4   4 2155.98   48.70
  -2   4  -4 2117.89   48.60
   3  -4   4  163.18    6.50
  -3  -4  -4  180.08    7.00
   3  -4   4  174.78    6.10
   3   4   4  176.18    7.00
  -3   4  -4  171.68    7.00
   3   4   4  154.28    6.50
  -3   4  -4  187.98    6.30
  -4  -4  -4 1317.87   32.10
   4  -4   4 1273.27   31.90
   4  -4   4 1304.47   31.00
  -4   4  -4 1313.57   32.80
   4   4   4 1305.37   32.20
  -4   4  -4 1273.27   30.60
   4   4   4 1297.47   32.40
  -5  -4  -4   91.99    6.50
  -5  -4  -4   93.79    5.50
   5  -4   4   94.59    5.00
   5  -4   4   98.99    5.70
   5   4   4   93.99    5.70
  -5   4  -4   91.69    6.60
  -5   4  -4  101.39    6.50
   5   4   4   94.59    5.80
  -6  -4  -4  143.99    7.00
  -6  -4  -4  125.79    8.00
   6  -4   4  129.99    7.30
   6  -4   4  138.29    6.40
   6   4   4  131.19    7.40
  -6   4  -4  136.39    8.00
  -7  -4  -4    4.60    3.30
   7  -4   4    7.70    3.20
   7   4   4    7.10    3.30
  -7   4  -4    4.90    3.20
  -8  -4  -4  148.19   10.20
   8  -4   4  141.99    8.80
   8   4   4  135.89    8.90
  -8   4  -4  138.99    9.40
   9  -4   4   11.20    4.40
  -9  -4  -4   18.30    5.20
   9   4   4   14.90    4.60
  -9   4  -4    6.90    4.40
  10  -4   4   38.70    6.60
 -10  -4  -4   45.00    8.20
 -10   4  -4   46.40    7.80
  10   4   4   58.49    7.50
 -11  -5   4   80.99    8.80
  11  -5  -4   74.39    8.10
 -11   5   4   72.89    9.20
 -10  -5   4   25.90    5.50
  10  -5  -4   29.40    5.50
  10   5  -4   20.70    4.50
 -10   5   4   26.10    5.50
  -9  -5   4   32.50    5.30
   9  -5  -4   34.90    5.00
  -9   5   4   30.20    4.90
   9   5  -4   48.40    5.30
  -9   5   4   33.30    5.50
   8  -5  -4   14.00    3.70
  -8  -5   4   11.40    3.50
  -8   5   4   13.90    3.60
   8   5  -4   17.70    3.50
  -8   5   4   13.70    3.60
  -7  -5   4  410.66   14.70
  -7  -5   4  417.76   14.30
   7  -5  -4  407.16   14.00
  -7   5   4  417.56   13.60
  -7   5   4  402.66   14.20
   7   5  -4  426.06   13.40
  -6  -5   4  205.68    8.10
   6  -5  -4  187.58    8.30
  -6  -5   4  196.98    8.30
   6   5  -4  183.58    7.60
  -6   5   4  170.18    8.00
   6   5  -4  197.38    7.70
  -6   5   4  194.68    7.80
  -5  -5   4  111.49    5.60
   5  -5  -4  107.79    5.80
   5   5  -4  100.59    4.70
  -5   5   4   99.39    5.00
   5   5  -4  113.09    5.40
   5   5  -4  108.89    5.40
  -5   5   4   94.39    5.40
  -4  -5   4  350.06   10.50
   4  -5  -4  352.46    9.70
   4  -5  -4  347.27   11.00
  -4   5   4  358.06   10.10
   4   5  -4  348.57    9.60
   4   5  -4  332.07   10.80
   4   5  -4  343.87   10.50
  -4   5   4  344.67   10.70
  -3  -5   4   20.90    2.30
   3  -5  -4   26.40    2.80
   3  -5  -4   22.80    2.40
   3   5  -4   26.70    2.00
   3   5  -4   25.60    2.70
   3   5  -4   24.70    2.90
  -3   5   4   22.90    2.20
  -3   5   4   24.90    2.50
   2  -5  -4   92.49    4.20
   2  -5  -4   89.69    4.30
  -2  -5   4   91.49    4.30
  -2  -5   4   91.69    3.70
   2   5  -4   97.09    4.30
  -2   5   4   90.89    4.00
   2   5  -4  100.79    3.30
  -2   5   4   91.29    3.80
   2   5  -4   90.29    4.70
   1  -5  -4  822.12   19.40
   1  -5  -4  802.52   20.40
  -1  -5   4  798.52   19.90
  -1  -5   4  788.12   19.00
  -1   5   4  801.72   19.60
   1   5  -4  826.92   18.80
   1   5  -4  817.92   20.60
  -1   5   4  803.82   19.40
   0  -5   4  362.76    9.40
   0  -5   4  372.16   10.10
   0  -5  -4  376.16    9.30
   0  -5  -4  370.76   11.00
   0   5   4  353.06    9.90
   0   5  -4  347.57    9.50
   0   5   4  370.96   10.00
   0   5  -4  361.86   10.70
  -1  -5  -4  325.07   10.30
   1  -5   4  328.27    9.30
   1  -5   4  325.57    8.90
  -1  -5  -4  332.67    7.80
  -1   5  -4  301.97    9.20
  -1   5  -4  328.07    9.80
   1   5   4  328.27    9.40
   1   5   4  339.17    9.60
   2  -5   4    3.10    1.40
   2  -5   4    2.20    1.30
  -2  -5  -4   -1.90    1.50
  -2   5  -4    3.80    1.50
   2   5   4    2.10    1.70
   2   5   4    0.10    1.30
  -2   5  -4    2.90    1.40
   3  -5   4    7.60    1.90
   3  -5   4    5.00    1.70
  -3  -5  -4    8.10    2.40
  -3   5  -4    7.10    2.30
   3   5   4    4.90    1.80
  -3   5  -4    8.80    1.90
   3   5   4    5.30    2.10
   4  -5   4  449.56   13.00
   4  -5   4  476.05   13.80
  -4  -5  -4  454.85   14.00
   4   5   4  453.15   14.30
  -4   5  -4  478.45   12.70
   4   5   4  448.76   13.80
  -4   5  -4  463.15   14.30
   5  -5   4  342.77   10.70
   5  -5   4  320.07   11.20
  -5  -5  -4  325.27   11.30
  -5   5  -4  336.87   12.20
   5   5   4  337.77   11.70
   5   5   4  332.67   11.90
  -6  -5  -4   -2.90    2.20
   6  -5   4   -1.90    1.90
  -6  -5  -4    2.10    2.90
   6  -5   4   -0.60    2.30
   6   5   4    2.00    2.50
  -6   5  -4    0.20    2.60
   7  -5   4   -3.00    2.50
  -7  -5  -4   -0.10    3.10
   7  -5   4    2.90    2.60
   7   5   4    2.30    3.10
  -7   5  -4    2.90    3.50
   8  -5   4   54.39    6.20
  -8  -5  -4   54.49    7.30
   8   5   4   56.69    6.50
  -8   5  -4   56.69    6.70
  -9  -5  -4  226.28   13.00
   9  -5   4  203.78   11.40
   9   5   4  252.57   12.60
  -9   5  -4  214.48   12.60
  10  -5   4    5.80    4.70
 -10  -5  -4   -2.30    4.50
  10   5   4    6.20    4.50
 -10   5  -4    0.30    5.00
 -11  -6   4    5.30    4.90
  10  -6  -4  184.58   10.60
 -10  -6   4  164.28   10.60
 -10   6   4  158.78   10.70
  10   6  -4  170.18    9.50
   9  -6  -4  114.79    8.20
  -9  -6   4  113.49    8.40
  -9   6   4  120.79    8.10
   9   6  -4  122.39    7.40
  -9   6   4  106.39    8.50
   8  -6  -4  198.88    9.70
  -8  -6   4  182.88    9.40
  -8   6   4  189.18    9.00
  -8   6   4  187.08    9.60
   8   6  -4  183.28    8.40
  -7  -6   4   87.09    6.40
   7  -6  -4   89.89    7.00
  -7   6   4   86.79    5.80
   7   6  -4   82.99    5.50
  -7   6   4   91.39    6.30
   7   6  -4   98.99    5.80
   6  -6  -4  725.73   20.90
  -6  -6   4  708.93   20.50
  -6  -6   4  773.52   20.60
  -6   6   4  774.12   20.40
  -6   6   4  723.53   20.80
   6   6  -4  758.32   20.30
   6   6  -4  740.63   20.30
   5  -6  -4  333.07   11.20
  -5  -6   4  321.57   10.70
  -5   6   4  339.37   10.50
  -5   6   4  328.47   11.00
   5   6  -4  346.07   10.80
   5   6  -4  329.07   10.90
   5   6  -4  334.17   10.10
   4  -6  -4  954.90   24.60
  -4  -6   4  967.90   23.90
   4  -6  -4  917.11   23.10
  -4   6   4  921.61   24.10
  -4   6   4  985.60   23.80
   4   6  -4 1006.00   24.30
   4   6  -4  966.50   23.20
   4   6  -4 1000.90   24.90
   3  -6  -4  347.27   10.30
  -3  -6   4  355.56   10.00
   3  -6  -4  349.07   10.70
   3   6  -4  356.26   10.60
  -3   6   4  364.36   10.20
   3   6  -4  356.26    9.60
  -3   6   4  363.46   10.40
   3   6  -4  356.76   11.10
  -2  -6   4  230.68    6.60
  -2  -6   4  224.88    7.50
   2  -6  -4  219.38    7.30
   2  -6  -4  218.48    7.50
  -2   6   4  222.18    7.00
  -2   6   4  227.88    7.10
   2   6  -4  213.78    6.40
   2   6  -4  231.68    8.00
  -1  -6   4 1159.38   26.90
   1  -6  -4 1177.08   27.60
   1  -6  -4 1189.08   28.70
  -1  -6   4 1172.58   28.10
   1   6  -4 1154.28   27.00
  -1   6   4 1175.98   27.70
  -1   6   4 1200.98   27.70
   1   6  -4 1194.78   28.90
   0  -6  -4 1567.24   37.10
   0  -6   4 1573.34   35.00
   0  -6   4 1532.25   36.00
   0  -6  -4 1605.64   35.10
   0   6   4 1528.95   36.00
   0   6  -4 1543.35   35.40
   0   6   4 1533.25   35.70
   0   6  -4 1503.55   36.60
   1  -6   4   51.69    2.80
  -1  -6  -4   52.59    4.10
  -1  -6  -4   57.69    2.30
   1  -6   4   57.59    3.20
  -1   6  -4   51.09    3.20
   1   6   4   53.89    3.20
  -1   6  -4   60.29    3.60
   1   6   4   60.39    3.40
  -2  -6  -4  607.24   17.00
   2  -6   4  627.94   15.50
   2  -6   4  636.34   16.00
  -2   6  -4  585.54   16.00
   2   6   4  595.14   15.90
  -2   6  -4  583.84   16.10
   2   6   4  593.94   16.30
   3  -6   4    3.00    1.60
  -3  -6  -4    2.20    2.00
   3  -6   4    5.90    1.80
   3   6   4    4.40    1.80
  -3   6  -4    5.30    1.70
   3   6   4    5.30    2.10
  -3   6  -4    7.50    2.30
   4  -6   4 1315.27   31.80
  -4  -6  -4 1320.57   32.90
   4  -6   4 1239.58   31.80
   4   6   4 1308.97   32.90
   4   6   4 1286.07   32.30
  -4   6  -4 1338.57   31.00
  -4   6  -4 1297.87   33.10
  -5  -6  -4  153.88    7.60
   5  -6   4  173.08    7.20
   5  -6   4  162.68    7.50
   5   6   4  154.98    7.70
   5   6   4  165.88    7.70
  -5   6  -4  162.08    8.20
   6  -6   4  161.58    8.00
   6  -6   4  155.98    7.50
  -6  -6  -4  167.78    8.00
   6   6   4  158.58    8.30
   6   6   4  170.88    8.40
  -6   6  -4  166.18    9.00
  -7  -6  -4   88.09    6.70
   7  -6   4   92.19    7.00
  -7  -6  -4  103.39    9.10
   7  -6   4  103.49    6.60
  -7   6  -4  101.29    8.00
   7   6   4   96.19    7.20
   8  -6   4  145.89    8.80
  -8  -6  -4  124.69    9.90
   8   6   4  114.79    8.60
  -8   6  -4  140.29    9.30
  -9  -6  -4  113.19   10.70
   9  -6   4  103.59    8.90
   9   6   4   93.39    8.70
  -9   6  -4  108.79   10.00
 -10  -6  -4    3.70    8.70
  10  -6   4   -0.20    4.70
  10   6   4   -1.50    4.30
 -11  -7   4  111.59   10.30
  10  -7  -4   41.10    6.30
 -10  -7   4   36.90    6.20
 -10   7   4   42.50    6.50
   9  -7  -4   -3.70    3.30
  -9  -7   4   -0.60    3.40
   9   7  -4    0.30    2.70
  -9   7   4    1.20    3.60
  -9   7   4   -2.30    2.90
  -8  -7   4   12.20    3.70
   8  -7  -4   19.10    4.30
  -8   7   4    9.90    3.50
  -8   7   4   14.30    3.90
   8   7  -4   18.50    3.60
   7  -7  -4  368.36   13.20
  -7  -7   4  339.07   12.50
   7   7  -4  350.16   12.10
  -7   7   4  340.87   12.20
   7   7  -4  344.57   11.80
  -7   7   4  345.77   12.70
  -6  -7   4   -1.30    2.00
   6  -7  -4    0.60    2.20
  -6   7   4    2.60    2.20
   6   7  -4    1.60    2.20
   6   7  -4   -0.60    1.90
  -6   7   4   -0.20    2.00
   6   7  -4   -0.90    2.00
  -5  -7   4   34.20    3.50
   5  -7  -4   44.20    4.40
   5   7  -4   37.20    3.40
   5   7  -4   30.40    3.40
   5   7  -4   36.30    4.00
  -5   7   4   35.10    3.50
  -5   7   4   31.70    3.50
   4  -7  -4  122.19    5.10
   4  -7  -4  125.99    6.10
  -4  -7   4  130.59    5.40
   4   7  -4  126.19    5.70
   4   7  -4  127.89    6.10
   4   7  -4  126.49    5.10
  -4   7   4  121.29    5.40
  -4   7   4  121.49    5.50
   3  -7  -4   27.30    3.10
   3  -7  -4   17.80    2.40
  -3  -7   4   23.50    2.30
  -3  -7   4   24.80    2.80
   3   7  -4   29.80    3.40
   3   7  -4   24.40    2.30
  -3   7   4   20.70    2.40
  -3   7   4   22.20    2.50
   2  -7  -4   75.89    4.20
  -2  -7   4   68.39    3.10
   2  -7  -4   74.39    4.00
  -2  -7   4   72.29    4.00
  -2   7   4   66.29    3.60
  -2   7   4   72.49    3.60
   2   7  -4   71.69    3.30
   2   7  -4   62.69    4.20
  -1  -7   4   56.59    3.50
  -1  -7   4   60.89    2.70
   1  -7  -4   60.59    3.40
   1  -7  -4   66.19    4.20
  -1   7   4   58.09    3.30
   1   7  -4   64.39    4.20
   1   7  -4   57.09    2.90
  -1   7   4   54.49    3.10
   0  -7   4   25.00    1.90
   0  -7   4   25.80    2.70
   0  -7  -4   29.70    2.30
   0  -7  -4   30.00    3.30
   0   7   4   27.40    2.70
   0   7  -4   24.30    2.30
   0   7  -4   25.70    2.80
   0   7   4   25.30    2.40
   1  -7   4    3.70    1.20
   1  -7   4    0.10    1.30
  -1  -7  -4    3.20    2.00
  -1  -7  -4    1.70    1.00
   1   7   4    4.10    1.40
  -1   7  -4    0.80    1.40
  -1   7  -4    3.50    1.50
   1   7   4    1.10    1.50
   2  -7   4  600.84   15.60
   2  -7   4  618.04   16.40
  -2  -7  -4  635.34   17.70
  -2  -7  -4  623.44   14.50
  -2   7  -4  618.24   16.50
   2   7   4  618.44   16.90
   2   7   4  620.94   16.30
  -2   7  -4  581.84   16.50
   3  -7   4  345.57   10.80
  -3  -7  -4  314.77   11.50
   3  -7   4  357.86   10.50
  -3   7  -4  348.27   10.50
   3   7   4  365.36   11.10
   3   7   4  355.76   11.50
  -3   7  -4  345.07   11.30
   4  -7   4  170.08    7.00
  -4  -7  -4  165.88    7.70
   4  -7   4  174.58    7.10
   4   7   4  168.48    7.60
  -4   7  -4  169.78    6.50
  -4   7  -4  178.18    8.00
   4   7   4  164.78    7.30
   5  -7   4  339.37   11.70
   5  -7   4  329.47   11.40
  -5  -7  -4  333.37   12.20
  -5   7  -4  349.27   12.70
   5   7   4  337.47   12.40
   5   7   4  363.96   12.30
   6  -7   4   66.59    5.50
   6  -7   4   75.59    5.70
  -6  -7  -4   62.39    5.90
  -6   7  -4   82.69    6.40
   6   7   4   79.29    6.90
   6   7   4   61.49    5.70
  -7  -7  -4  122.89    7.60
  -7  -7  -4  114.79    8.50
   7  -7   4  106.89    6.80
   7  -7   4  109.49    7.60
  -7   7  -4  111.99    8.10
   7   7   4  112.89    7.70
   7   7   4  124.19    8.00
   8  -7   4    5.00    3.70
   8  -7   4    7.70    3.90
  -8  -7  -4   11.10    4.90
  -8   7  -4    3.80    3.70
   8   7   4    6.70    3.80
  -9  -7  -4   28.50    6.80
   9  -7   4   36.70    6.20
   9   7   4   45.60    6.60
  -9   7  -4   22.80    5.50
  10  -7   4   81.09    8.90
  10   7   4   86.39    9.80
 -11  -8   4  118.09   12.20
 -10  -8   4  136.19   10.10
  10  -8  -4   98.19    8.80
 -10   8   4  107.49    9.40
   9  -8  -4    2.50    3.80
  -9  -8   4    2.00    3.70
  -9   8   4    3.30    4.00
   9   8  -4    3.80    3.20
  -9   8   4    5.40    3.60
   8  -8  -4  532.15   18.10
  -8  -8   4  515.05   17.50
   8   8  -4  547.95   16.70
  -8   8   4  537.95   17.30
  -8   8   4  531.95   17.70
  -7  -8   4   89.29    6.40
   7  -8  -4   89.69    7.20
   7   8  -4   75.69    6.20
   7   8  -4   92.29    6.00
  -7   8   4   82.89    6.40
  -7   8   4   80.89    6.00
   6  -8  -4   68.49    5.90
  -6  -8   4   53.69    4.80
   6   8  -4   61.29    5.40
  -6   8   4   56.89    4.90
   6   8  -4   63.09    5.00
  -6   8   4   57.99    5.10
   5  -8  -4  213.18    8.90
  -5  -8   4  222.48    8.20
   5   8  -4  230.18    8.50
  -5   8   4  224.38    8.40
  -5   8   4  205.78    8.10
   5   8  -4  226.88    8.00
   5   8  -4  213.38    8.90
   4  -8  -4 1104.99   28.10
  -4  -8   4 1077.29   27.60
   4  -8  -4 1065.69   26.70
  -4  -8   4 1108.89   26.80
  -4   8   4 1113.89   27.20
   4   8  -4 1092.79   26.80
   4   8  -4 1127.69   28.50
  -4   8   4 1134.89   27.40
  -3  -8   4  238.48    8.40
  -3  -8   4  244.68    7.40
   3  -8  -4  240.18    8.60
   3  -8  -4  239.98    8.20
  -3   8   4  248.28    8.20
  -3   8   4  238.58    7.80
   3   8  -4  241.88    9.10
   3   8  -4  243.48    7.60
   2  -8  -4  249.48    8.70
  -2  -8   4  248.48    7.00
  -2  -8   4  253.17    8.40
   2  -8  -4  261.17    8.50
   2   8  -4  248.78    9.10
  -2   8   4  232.08    7.90
   2   8  -4  254.47    7.60
  -2   8   4  248.98    7.70
   1  -8  -4  728.33   19.80
  -1  -8   4  729.43   19.10
  -1  -8   4  754.12   17.40
   1  -8  -4  744.73   18.70
  -1   8   4  730.93   18.30
   1   8  -4  772.92   18.40
   1   8  -4  721.43   19.90
  -1   8   4  765.22   19.00
   0  -8   4  717.33   16.50
   0  -8  -4  692.13   19.10
   0  -8   4  719.83   18.20
   0  -8  -4  680.63   17.10
   0   8  -4  682.53   17.50
   0   8   4  699.93   17.40
   0   8   4  689.13   18.10
   0   8  -4  707.13   18.90
   1  -8   4  259.47    8.70
  -1  -8  -4  252.97    9.50
   1  -8   4  262.57    7.50
  -1  -8  -4  277.47    7.40
  -1   8  -4  265.77    8.50
  -1   8  -4  273.57    9.10
   1   8   4  262.07    8.20
   1   8   4  261.67    8.80
  -2  -8  -4   47.20    4.40
   2  -8   4   55.39    3.20
   2  -8   4   55.19    3.90
   2   8   4   54.39    3.70
  -2   8  -4   56.99    4.00
  -2   8  -4   57.49    3.90
   2   8   4   63.99    4.10
   3  -8   4  111.19    5.10
  -3  -8  -4  113.99    6.50
   3  -8   4  117.19    5.70
   3   8   4  116.39    6.10
   3   8   4  129.99    5.90
  -3   8  -4  115.69    6.00
  -3   8  -4  116.19    5.50
   4  -8   4 1736.03   41.30
   4  -8   4 1726.53   41.80
  -4  -8  -4 1785.82   43.20
   4   8   4 1716.83   42.80
  -4   8  -4 1728.73   42.60
  -4   8  -4 1706.73   40.70
   4   8   4 1741.63   41.90
   5  -8   4   80.79    5.60
   5  -8   4   85.69    5.60
  -5  -8  -4   91.39    6.30
  -5   8  -4   93.09    6.20
   5   8   4   68.29    6.20
   5   8   4   80.49    5.70
   6  -8   4   99.99    6.50
   6  -8   4  121.89    6.90
  -6  -8  -4  117.29    7.50
  -6   8  -4  116.39    7.50
   6   8   4  123.19    7.30
   6   8   4  113.69    7.70
  -7  -8  -4   40.20    5.50
   7  -8   4   55.69    5.50
   7  -8   4   49.90    5.50
   7   8   4   49.60    5.80
   7   8   4   51.29    6.10
  -7   8  -4   41.70    5.70
   8  -8   4  161.78    9.60
   8  -8   4  145.59    9.00
  -8  -8  -4  152.28   10.70
   8   8   4  180.38   10.10
  -8   8  -4  165.28   10.60
   9  -8   4   15.20    5.30
  -9  -8  -4   17.70    6.10
  -9   8  -4   15.20    5.50
   9   8   4   15.80    5.10
  10  -8   4  106.59   10.00
  10  -9  -4   30.00    6.20
 -10  -9   4   31.90    6.20
 -10   9   4   25.20    5.70
 -10   9   4   31.20    6.70
  -9  -9   4  142.49    9.50
   9  -9  -4  132.19    9.40
   9   9  -4  133.39    8.90
  -9   9   4  148.99    9.30
  -9   9   4  142.59    9.20
   8  -9  -4   22.00    4.40
  -8  -9   4   29.80    5.00
  -8   9   4   26.70    4.60
  -8   9   4   21.50    4.50
   8   9  -4   27.90    4.20
  -7  -9   4    6.00    3.00
   7  -9  -4    1.10    3.10
   7   9  -4    2.40    2.80
   7   9  -4    4.20    2.70
  -7   9   4    7.70    3.10
  -7   9   4    1.20    2.70
  -6  -9   4  520.15   16.00
   6  -9  -4  535.25   17.00
  -6   9   4  523.15   16.20
   6   9  -4  538.75   16.90
   6   9  -4  552.34   16.10
  -6   9   4  550.34   16.30
   5  -9  -4    7.70    2.70
  -5  -9   4    1.60    2.00
  -5  -9   4    3.50    2.10
  -5   9   4    4.20    2.00
   5   9  -4    2.90    2.40
   5   9  -4    3.00    2.10
  -5   9   4    2.40    2.20
   4  -9  -4  386.16   12.70
   4  -9  -4  393.96   11.80
  -4  -9   4  403.36   12.30
  -4  -9   4  392.76   11.40
  -4   9   4  387.86   12.10
   4   9  -4  404.66   11.70
   4   9  -4  396.66   13.20
  -4   9   4  405.26   11.90
  -3  -9   4   17.70    2.10
  -3  -9   4   15.10    2.60
   3  -9  -4   17.70    2.70
   3  -9  -4   14.70    2.60
  -3   9   4   17.90    2.40
   3   9  -4   23.90    3.60
   3   9  -4   15.40    2.30
  -3   9   4   20.70    2.80
  -2  -9   4  212.18    7.70
   2  -9  -4  209.48    7.70
  -2  -9   4  213.58    6.20
   2  -9  -4  209.98    8.10
  -2   9   4  218.18    7.70
   2   9  -4  229.38    7.30
   2   9  -4  220.28    8.60
  -2   9   4  222.28    7.10
  -1  -9   4    0.80    0.90
  -1  -9   4    1.10    1.50
   1  -9  -4   -0.30    1.90
   1  -9  -4    0.10    1.40
   1   9  -4    0.10    1.20
  -1   9   4    0.20    1.30
   1   9  -4    3.20    1.90
  -1   9   4    1.00    1.20
   0  -9   4    7.70    2.00
   0  -9  -4    5.50    1.60
   0  -9   4    9.70    1.30
   0  -9  -4    8.80    2.40
   0   9  -4    7.10    1.80
   0   9   4    7.50    1.60
   0   9   4    8.50    2.10
   0   9  -4   11.80    2.60
  -1  -9  -4    9.50    1.70
  -1  -9  -4   10.30    2.70
   1  -9   4   10.70    1.60
   1  -9   4    9.20    2.00
   1   9   4    6.90    2.00
  -1   9  -4    5.30    1.80
   1   9   4    8.40    1.80
  -1   9  -4    8.30    2.30
   2  -9   4    9.30    2.20
   2  -9   4   14.60    2.10
  -2  -9  -4   16.70    3.30
   2   9   4   14.70    2.70
   2   9   4   13.70    2.30
  -2   9  -4   15.30    2.70
  -2   9  -4   11.30    2.50
   3  -9   4   40.40    4.00
   3  -9   4   40.00    3.40
  -3  -9  -4   39.10    4.60
  -3   9  -4   44.50    4.30
   3   9   4   40.80    4.10
  -3   9  -4   39.80    3.80
   3   9   4   40.50    3.70
  -4  -9  -4   51.59    5.30
   4  -9   4   44.80    4.50
   4  -9   4   44.30    4.00
   4   9   4   40.70    4.70
   4   9   4   32.30    3.80
  -4   9  -4   43.60    4.00
  -4   9  -4   38.10    4.50
  -5  -9  -4  159.88    8.50
   5  -9   4  176.78    8.10
   5  -9   4  174.18    7.70
  -5   9  -4  158.48    8.50
   5   9   4  164.98    7.90
   5   9   4  156.48    8.20
  -6  -9  -4  231.68   10.70
   6  -9   4  247.68   10.30
   6  -9   4  248.68   10.20
   6   9   4  246.48   10.40
  -6   9  -4  238.38   11.10
   6   9   4  236.78   10.90
   7  -9   4  139.49    8.50
   7  -9   4  146.99    8.30
  -7  -9  -4  147.49    9.00
  -7   9  -4  152.78    9.50
   7   9   4  146.29    9.00
   7   9   4  143.19    8.70
  -8  -9  -4   17.10    5.30
   8  -9   4   22.70    4.70
   8  -9   4   12.70    4.60
  -8   9  -4   26.30    5.80
   8   9   4   27.60    5.10
  -9  -9  -4   89.69   10.30
  -9   9  -4   92.49    9.50
   9   9   4   87.89    8.80
 -10  10   4   66.59    8.00
 -10  10   4   67.09    7.90
   9 -10  -4    3.90    4.30
  -9  10   4    5.70    4.10
  -9  10   4    8.00    4.30
   8 -10  -4  127.09    8.80
  -8  10   4  121.49    8.10
  -8  10   4  117.79    7.80
   8  10  -4  128.29    7.40
   7 -10  -4   51.89    6.00
  -7 -10   4   48.50    5.00
   7  10  -4   47.80    5.10
  -7  10   4   49.00    5.20
   7  10  -4   46.40    5.40
  -7  10   4   45.10    5.10
   6 -10  -4  497.95   16.40
  -6 -10   4  497.65   15.40
  -6  10   4  523.15   15.60
  -6  10   4  501.55   15.70
   6  10  -4  478.05   16.20
   5 -10  -4  107.09    6.70
  -5 -10   4   99.79    5.70
  -5  10   4   86.29    5.50
  -5  10   4   93.69    5.50
   5  10  -4   98.89    6.30
   5  10  -4   93.99    5.60
   4 -10  -4  275.87   10.30
  -4 -10   4  269.77    9.70
  -4  10   4  287.17    9.30
  -4  10   4  277.27    9.80
   4  10  -4  286.77    9.40
   4  10  -4  278.67   10.90
   3 -10  -4   97.59    5.60
  -3 -10   4  110.29    5.40
   3 -10  -4   97.79    5.60
  -3  10   4   98.69    4.70
  -3  10   4  101.79    5.40
   3  10  -4  111.39    6.40
   3  10  -4  103.09    4.90
   2 -10  -4 1033.00   26.60
   2 -10  -4 1103.59   27.50
  -2 -10   4 1023.70   26.60
  -2  10   4 1133.29   25.70
   2  10  -4 1027.10   27.70
  -2  10   4 1076.49   26.70
   2  10  -4 1058.79   26.10
   1 -10  -4  324.97   10.10
  -1 -10   4  324.97   10.60
   1 -10  -4  336.77   11.40
   1  10  -4  333.47   10.00
  -1  10   4  328.57   10.40
   1  10  -4  324.67   11.40
  -1  10   4  351.26    9.70
   0 -10  -4 1180.88   31.40
   0 -10   4 1208.78   30.30
   0 -10  -4 1235.28   29.40
   0  10  -4 1239.28   29.90
   0  10   4 1287.77   29.30
   0  10  -4 1207.38   31.20
   0  10   4 1278.67   30.70
  -1 -10  -4    6.60    1.70
  -1 -10  -4    8.60    2.70
   1 -10   4    6.60    2.10
  -1  10  -4    9.80    2.10
   1  10   4    6.20    1.80
  -1  10  -4    5.90    2.20
   1  10   4    4.10    1.90
  -2 -10  -4  658.83   19.90
   2 -10   4  667.53   18.80
  -2  10  -4  691.83   18.80
   2  10   4  681.63   17.90
   2  10   4  690.83   19.20
  -2  10  -4  688.63   18.70
  -3 -10  -4   54.29    5.50
   3 -10   4   70.39    5.00
  -3  10  -4   68.29    4.70
   3  10   4   71.29    5.20
   3  10   4   64.39    4.50
  -3  10  -4   68.99    5.00
   4 -10   4    3.80    2.50
  -4 -10  -4    2.50    2.60
   4  10   4    8.30    2.60
  -4  10  -4   11.60    3.30
   4  10   4   10.40    3.00
  -5 -10  -4  320.67   12.80
   5 -10   4  309.37   11.70
  -5  10  -4  312.37   12.30
   5  10   4  313.97   11.60
   5  10   4  310.67   12.40
   6 -10   4  390.16   14.20
  -6 -10  -4  404.26   15.20
  -6  10  -4  416.06   15.10
   6  10   4  397.26   15.00
   6  10   4  402.26   14.20
  -7 -10  -4   17.70    4.70
   7 -10   4    8.50    3.90
   7  10   4   22.80    4.60
   7  10   4   14.90    4.20
  -7  10  -4   22.80    4.90
   8 -10   4   47.00    6.20
   8  10   4   34.00    6.10
  -8  10  -4   32.70    5.80
   8  10   4   41.10    6.10
  -9 -10  -4   17.70    6.00
   9  10   4   13.10    5.10
  -9  10  -4   12.10    5.90
 -10  11   4   20.40    6.10
   9 -11  -4  146.39   10.50
  -9  11   4  153.08    9.90
  -8 -11   4   17.90    4.20
   8 -11  -4   24.50    5.10
  -8  11   4   10.10    4.20
   8  11  -4   28.20    7.80
  -8  11   4   15.40    4.40
   7 -11  -4    4.10    3.50
  -7 -11   4   -1.90    2.40
  -7  11   4   -2.40    2.80
   7  11  -4    0.80    3.00
  -7  11   4   -5.10    2.40
   6 -11  -4   48.10    5.40
  -6 -11   4   57.99    5.20
  -6  11   4   50.39    4.90
   6  11  -4   42.00    5.10
  -6  11   4   58.09    5.10
  -5 -11   4    7.90    2.60
   5 -11  -4    3.90    3.00
   5  11  -4   11.10    3.20
  -5  11   4    8.30    2.50
  -5  11   4   10.10    2.90
   5  11  -4   10.00    4.50
   4 -11  -4    4.60    2.50
  -4 -11   4    3.60    2.10
  -4  11   4    0.90    2.10
   4  11  -4    3.60    2.40
   4  11  -4    5.00    2.20
  -4  11   4    1.10    1.80
   3 -11  -4  200.08    8.30
   3 -11  -4  200.88    8.30
  -3 -11   4  194.78    7.80
  -3  11   4  197.98    7.00
   3  11  -4  193.38    8.80
  -3  11   4  206.78    8.00
   3  11  -4  192.88    7.40
   2 -11  -4   89.29    5.60
  -2 -11   4   87.99    5.10
   2 -11  -4   85.89    5.10
  -2  11   4   86.19    4.30
  -2  11   4   91.59    5.20
   2  11  -4   89.19    4.70
   2  11  -4   77.69    5.70
   1 -11  -4  100.89    6.10
   1 -11  -4  110.29    5.40
  -1 -11   4  108.29    5.60
   1  11  -4  101.69    5.00
  -1  11   4  106.79    4.60
   1  11  -4  106.69    6.10
  -1  11   4  109.69    5.40
   0 -11   4  302.57   10.20
   0 -11  -4  307.17    9.50
   0 -11  -4  300.27   11.30
   0  11   4  303.37    9.00
   0  11  -4  290.47    9.70
   0  11   4  308.27   10.40
   0  11  -4  292.57   10.80
   1 -11   4  238.68    9.00
  -1 -11  -4  238.38   10.10
   1  11   4  255.77    9.40
  -1  11  -4  239.08    8.60
  -1  11  -4  231.88    9.30
   1  11   4  254.27    8.10
   2 -11   4   14.00    3.00
  -2 -11  -4   14.00    3.20
   2  11   4   18.50    3.20
   2  11   4   15.00    2.50
  -2  11  -4   15.30    2.80
  -2  11  -4   19.20    3.10
   3 -11   4    0.80    2.20
  -3 -11  -4    0.80    2.40
  -3  11  -4    1.50    2.20
   3  11   4   -1.40    1.90
   3  11   4    2.00    2.50
  -3  11  -4    3.50    2.50
  -4 -11  -4   66.89    6.20
   4 -11   4   61.49    5.70
  -4  11  -4   61.09    5.60
   4  11   4   74.09    6.40
   4  11   4   61.19    5.10
  -5 -11  -4  247.98   11.50
   5 -11   4  246.28   10.80
   5  11   4  279.17   11.70
  -5  11  -4  283.37   11.50
   5  11   4  249.97   10.30
   6 -11   4  190.68    9.50
  -6 -11  -4  183.58   10.20
   6  11   4  178.08   10.00
   6  11   4  168.78    9.20
  -6  11  -4  191.58    9.80
   7 -11   4  188.88   10.10
  -7 -11  -4  183.28   10.70
   7  11   4  198.28   11.10
   7  11   4  178.38   10.10
  -7  11  -4  182.88   10.30
   8 -11   4   -5.00    3.60
   8  11   4   -1.70    3.50
   8  11   4   -2.70    4.00
  -8  11  -4    7.30    4.40
   9 -11   4  164.98   10.90
   9 -12  -4  212.28   12.50
  -9  12   4  236.88   12.00
  -8 -12   4  149.39   10.70
   8 -12  -4  130.49    9.40
  -8  12   4  131.39    8.90
   8  12  -4  124.09    9.20
  -7 -12   4   10.10    3.40
   7 -12  -4    7.30    3.80
   7  12  -4    6.50    3.60
  -7  12   4    4.20    3.10
   6 -12  -4  523.35   17.50
  -6 -12   4  499.15   16.00
  -6  12   4  525.85   16.60
   6  12  -4  521.35   17.70
   5 -12  -4  292.87   11.80
  -5 -12   4  307.37   10.90
   5  12  -4  300.07   12.20
  -5  12   4  294.67   11.10
  -4 -12   4  134.69    6.70
   4 -12  -4  123.29    7.20
   4  12  -4  138.89    6.80
   4  12  -4  136.99    7.90
  -4  12   4  129.59    6.80
   3 -12  -4   12.60    3.00
  -3 -12   4   12.40    2.70
   3 -12  -4   16.30    3.20
   3  12  -4    8.40    2.80
   3  12  -4   11.50    2.60
  -3  12   4   11.10    2.70
   2 -12  -4 1126.49   28.10
   2 -12  -4 1098.99   28.90
  -2 -12   4 1125.89   28.20
  -2  12   4 1090.29   28.10
   2  12  -4 1122.69   29.70
   2  12  -4 1065.49   27.60
  -1 -12   4  332.87   11.40
   1 -12  -4  363.46   11.30
   1 -12  -4  363.06   12.60
  -1  12   4  345.57   11.50
   1  12  -4  355.96   11.10
   1  12  -4  343.47   12.50
   0 -12   4  150.58    7.00
   0 -12  -4  152.68    6.40
   0 -12  -4  159.18    8.20
   0  12  -4  151.28    7.70
   0  12   4  158.48    7.30
   0  12  -4  167.88    6.80
   1 -12   4  179.38    7.80
  -1 -12  -4  170.48    8.50
   1  12   4  171.08    7.70
  -1  12  -4  164.98    7.20
  -1  12  -4  165.88    7.90
   2 -12   4  602.94   18.00
  -2 -12  -4  633.14   19.60
  -2  12  -4  596.44   17.50
  -2  12  -4  617.24   18.00
   2  12   4  629.14   18.40
  -3 -12  -4  233.18   10.90
   3 -12   4  235.28    9.60
  -3  12  -4  219.68    9.10
  -3  12  -4  226.48    9.40
   3  12   4  233.68    9.80
   4 -12   4   61.69    5.80
  -4 -12  -4   61.79    6.70
   4  12   4   70.79    6.50
  -4  12  -4   60.09    5.90
   5 -12   4  143.59    8.30
  -5 -12  -4  146.49    9.20
  -5  12  -4  156.98    8.60
   5  12   4  129.39    8.50
   6 -12   4  183.08    9.60
  -6 -12  -4  157.78   10.00
  -6  12  -4  177.78   10.00
   6  12   4  175.98    9.80
  -7 -12  -4   20.30    5.50
   7 -12   4   25.30    5.10
   7  12   4   20.60    5.50
  -7  12  -4   15.30    4.90
   8 -12   4   23.20    5.50
   8  12   4   29.30    6.00
  -8  12  -4   28.50    6.20
   9 -12   4  190.18   12.00
  -9  13   4   62.29    7.50
   8 -13  -4   12.30    4.80
   8  13  -4   17.70    5.00
  -8  13   4   12.00    4.60
  -7 -13   4   16.00    3.90
   7 -13  -4   15.50    4.50
   7  13  -4   16.90    4.60
  -7  13   4   19.40    4.30
  -6 -13   4  109.19    6.70
   6 -13  -4   99.19    8.00
  -6  13   4   87.89    6.80
   6  13  -4   87.49    7.70
  -5 -13   4   36.20    4.20
   5 -13  -4   40.70    5.20
  -5  13   4   42.50    4.60
   5  13  -4   37.60    5.00
   4 -13  -4    1.30    2.60
  -4 -13   4    2.00    2.30
   4  13  -4    0.80    2.40
   4  13  -4   -2.50    2.20
  -4  13   4   -1.70    2.20
   3 -13  -4    2.00    2.60
   3 -13  -4    1.80    2.50
  -3 -13   4    0.50    2.10
   3  13  -4    0.70    2.40
   3  13  -4    3.60    2.20
  -3  13   4    0.30    2.20
   2 -13  -4   33.70    4.50
   2 -13  -4   43.20    4.30
  -2 -13   4   41.60    4.10
   2  13  -4   50.39    5.40
  -2  13   4   42.90    4.40
   2  13  -4   52.19    4.60
   1 -13  -4   32.40    4.40
  -1 -13   4   22.90    3.30
   1 -13  -4   29.00    3.60
  -1  13   4   30.70    3.70
   1  13  -4   19.30    3.60
   1  13  -4   36.10    3.70
   0 -13  -4  341.07   13.00
   0 -13  -4  345.67   10.90
   0 -13   4  330.37   11.70
   0  13  -4  333.47   11.20
   0  13   4  332.67   11.70
   0  13  -4  361.96   12.80
  -1 -13  -4   13.00    3.40
   1 -13   4    8.60    2.60
   1  13   4   15.10    3.20
  -1  13  -4   12.00    3.40
  -1  13  -4   10.30    2.60
   2 -13   4   23.80    3.80
  -2 -13  -4   37.90    5.20
   2  13   4   29.20    4.10
  -2  13  -4   25.80    4.00
  -2  13  -4   28.20    3.80
   3 -13   4  264.47   11.00
  -3 -13  -4  308.67   12.90
   3  13   4  284.27   11.40
  -3  13  -4  280.97   10.90
  -3  13  -4  303.17   11.10
  -4 -13  -4  162.28    9.70
   4 -13   4  160.38    8.60
  -4  13  -4  158.08    8.50
   4  13   4  157.78    8.90
  -5 -13  -4  138.39    9.30
   5 -13   4  129.89    8.30
  -5  13  -4  130.39    8.50
   5  13   4  124.79    8.40
  -6 -13  -4   44.50    6.70
   6 -13   4   37.60    5.50
  -6  13  -4   47.30    6.30
   6  13   4   51.39    6.60
   7 -13   4  130.09    9.20
  -7 -13  -4  125.19   10.30
   7  13   4  123.59   10.40
  -7  13  -4  128.39    9.10
   8 -13   4  101.29    9.20
  -8 -13  -4  108.19   10.30
  -8  13  -4  124.99   15.10
   8 -14  -4  378.96   16.10
  -8  14   4  363.56   15.00
   8  14  -4  394.06   16.10
   7 -14  -4  176.18   10.40
  -7 -14   4  156.88    8.50
   7  14  -4  139.59    9.60
  -7  14   4  158.98    9.30
   6 -14  -4   15.90    4.40
  -6 -14   4   23.40    4.10
  -6  14   4   17.80    3.90
   6  14  -4   22.50    4.60
   5 -14  -4  519.95   17.40
  -5 -14   4  513.15   16.10
  -5  14   4  517.05   16.70
   5  14  -4  493.05   17.90
   4 -14  -4  820.62   23.20
  -4 -14   4  806.22   22.30
   4  14  -4  795.72   24.20
  -4  14   4  814.22   22.70
   4  14  -4  730.33   23.00
  -3 -14   4   66.19    5.50
   3 -14  -4   41.00    4.70
   3 -14  -4   50.09    5.30
   3  14  -4   48.50    4.70
   3  14  -4   45.50    5.70
  -3  14   4   47.30    5.00
   2 -14  -4  124.19    6.80
  -2 -14   4  126.39    6.80
   2 -14  -4  128.49    7.50
  -2  14   4  108.59    6.40
   2  14  -4  116.99    7.70
   2  14  -4  126.19    6.50
  -1 -14   4  142.69    7.20
   1 -14  -4  139.19    7.10
   1 -14  -4  145.29    8.10
  -1  14   4  143.29    7.40
   1  14  -4  140.09    6.80
   1  14  -4  143.99    8.20
   0 -14  -4  338.37   13.30
   0 -14   4  345.57   12.30
   0  14  -4  362.26   13.20
   0  14   4  364.26   12.70
   0  14  -4  341.07   11.70
  -1 -14  -4  325.37   13.10
   1 -14   4  303.17   11.40
   1  14   4  299.67   11.40
  -1  14  -4  297.87   11.80
  -1  14  -4  299.07   10.80
  -2 -14  -4  164.58    9.20
   2 -14   4  150.48    8.00
   2  14   4  152.68    8.20
  -2  14  -4  158.98    7.80
  -2  14  -4  156.18    8.10
  -3 -14  -4  130.19    8.50
   3 -14   4  118.59    7.50
   3  14   4  119.39    7.40
  -3  14  -4  112.79    7.10
  -3  14  -4  123.39    7.30
  -4 -14  -4  302.67   13.40
   4 -14   4  265.67   11.80
  -4  14  -4  296.47   11.90
   4  14   4  293.97   12.60
  -5 -14  -4  139.19    9.70
   5 -14   4  149.59    9.10
   5  14   4  128.29    8.90
  -5  14  -4  138.49    8.40
   6 -14   4  130.59    8.90
  -6 -14  -4  124.19   10.30
   6  14   4   89.79    8.60
  -6  14  -4  135.89    9.20
  -7 -14  -4   -1.50    4.90
   7 -14   4    1.30    4.10
   7  14   4    2.80    4.50
  -7  14  -4   -1.90    3.50
  -8 -14  -4   53.19    8.50
   8  15  -4    1.80    4.60
  -8  15   4    3.10    4.60
   7 -15  -4   30.80    5.90
  -7  15   4   28.30    5.20
   7  15  -4   21.90    5.50
  -6 -15   4   54.09    5.70
   6 -15  -4   39.90    6.00
   6  15  -4   73.69    7.90
  -6  15   4   69.69    6.80
  -5 -15   4   18.60    3.90
   5 -15  -4   23.10    4.80
  -5  15   4   20.40    4.10
   5  15  -4   24.60    5.00
   4 -15  -4   34.00    5.10
  -4 -15   4   40.20    4.90
  -4  15   4   38.80    4.80
   4  15  -4   30.80    5.30
  -3 -15   4  145.79    7.60
   3 -15  -4  150.98    8.30
   3  15  -4  141.99    7.50
   3  15  -4  150.38    8.80
  -3  15   4  137.09    7.50
   2 -15  -4  138.49    8.10
   2 -15  -4  143.49    7.70
  -2 -15   4  135.99    7.30
   2  15  -4  134.29    7.10
   2  15  -4  118.49    8.10
  -2  15   4  131.69    7.40
  -1 -15   4  397.16   13.30
   1 -15  -4  352.26   14.10
   1 -15  -4  377.06   12.80
  -1  15   4  376.36   13.30
   1  15  -4  386.66   12.70
   1  15  -4  361.66   14.10
   0 -15  -4  402.16   15.30
   0 -15   4  405.76   13.90
   0  15   4  412.66   14.20
   0  15  -4  397.86   14.70
   0  15  -4  405.46   13.40
   1 -15   4   27.60    4.40
  -1 -15  -4   29.60    5.00
   1  15   4   27.30    4.40
  -1  15  -4   33.00    4.90
  -1  15  -4   33.40    4.20
  -2 -15  -4   54.69    6.40
   2 -15   4   67.69    6.30
  -2  15  -4   73.59    6.70
  -2  15  -4   75.19    5.80
   2  15   4   76.79    6.70
   3 -15   4  424.36   15.30
  -3 -15  -4  416.36   16.50
   3  15   4  424.66   15.40
  -3  15  -4  440.36   14.90
  -4 -15  -4   22.50    5.30
   4 -15   4   22.80    4.80
  -4  15  -4   24.50    4.50
   4  15   4   26.00    4.90
  -5 -15  -4   18.40    5.50
   5 -15   4   24.50    5.00
   5  15   4   24.80    5.00
  -5  15  -4   18.80    4.30
  -6 -15  -4  108.89    9.90
   6 -15   4  101.09    8.60
   6  15   4  115.09   10.00
  -6  15  -4  131.19    9.20
   7 -15   4  205.98   12.10
  -7 -15  -4  205.88   13.40
  -7  15  -4  198.88   13.00
   7 -16  -4  151.88   10.80
   7  16  -4  142.29   10.70
  -7  16   4  146.09    9.70
  -6 -16   4   38.90    5.30
   6 -16  -4   43.10    6.30
  -6  16   4   26.30    4.80
   6  16  -4   35.90    6.40
  -5 -16   4  216.78   10.10
   5 -16  -4  220.38   11.20
   5  16  -4  206.98   11.30
  -5  16   4  211.38   10.10
   4 -16  -4  415.96   15.00
  -4 -16   4  383.96   13.70
  -4  16   4  376.56   14.00
   4  16  -4  373.96   15.50
  -3 -16   4   47.50    5.10
   3 -16  -4   45.60    5.60
   3  16  -4   49.90    6.50
   3  16  -4   50.69    5.30
  -3  16   4   51.39    5.40
  -2 -16   4  207.28    9.30
   2 -16  -4  203.68    9.40
   2 -16  -4  191.78    9.90
  -2  16   4  210.78    9.60
   2  16  -4  172.58    9.90
   2  16  -4  217.68    9.40
  -1 -16   4  585.74   18.40
   1 -16  -4  594.14   19.80
  -1  16   4  597.84   18.70
   1  16  -4  610.04   19.90
   1  16  -4  579.54   17.70
   0 -16   4  198.88    9.50
   0 -16  -4  211.48   10.90
   0  16   4  195.68    9.30
   0  16  -4  213.78   10.40
   0  16  -4  205.78    9.00
   1 -16   4   56.69    5.80
  -1 -16  -4   67.09    7.20
  -1  16  -4   58.79    5.70
   1  16   4   51.69    5.50
  -1  16  -4   59.89    6.30
  -2 -16  -4  153.98   10.10
   2 -16   4  182.18    9.30
   2  16   4  177.98    9.30
  -2  16  -4  150.88    8.90
  -2  16  -4  167.78    8.60
  -3 -16  -4  249.08   12.50
   3 -16   4  240.08   11.40
  -3  16  -4  234.78   10.70
   3  16   4  251.17   11.70
  -4 -16  -4  129.29   10.00
   4 -16   4  138.19    9.10
   4  16   4  129.69    9.10
  -4  16  -4  152.18    8.90
   5 -16   4    1.50    3.70
  -5 -16  -4    0.10    4.50
   5  16   4   -4.30    3.10
  -5  16  -4    2.00    3.50
   6 -16   4  173.68   11.00
  -6 -16  -4  183.48   11.80
   6  16   4  169.28   10.90
  -6  16  -4  167.18   10.60
   6 -17  -4   59.29    7.60
   6  17  -4   66.49    8.00
  -6  17   4   70.79    7.50
   5 -17  -4  206.08   11.60
  -5 -17   4  221.28   10.50
   5  17  -4  253.57   13.00
  -5  17   4  242.98   11.10
   4 -17  -4   89.29    7.90
  -4 -17   4   72.39    6.60
   4  17  -4   73.19    8.00
  -4  17   4   91.69    7.70
  -3 -17   4   96.69    7.10
   3 -17  -4  112.29    8.00
   3  17  -4  104.39    9.10
  -3  17   4  109.69    7.50
  -2 -17   4   15.10    3.80
   2 -17  -4   18.10    4.20
   2 -17  -4   11.80    4.10
   2  17  -4   20.10    4.00
   2  17  -4   17.00    4.80
  -2  17   4   18.40    3.70
   1 -17  -4    1.60    3.30
  -1 -17   4    4.50    3.10
  -1  17   4    1.50    3.20
   1  17  -4   -0.20    3.40
   1  17  -4    4.30    2.80
   0 -17   4    3.00    3.00
   0 -17  -4    3.20    3.90
   0  17  -4    4.70    3.80
   0  17  -4    4.40    3.10
   0  17   4    6.30    3.40
   1 -17   4   11.90    3.60
  -1 -17  -4   13.40    4.30
  -1  17  -4   22.00    4.90
  -1  17  -4   25.70    4.10
   1  17   4   13.90    3.80
   2 -17   4   31.30    5.00
  -2 -17  -4   28.80    5.80
  -2  17  -4   23.60    4.90
  -2  17  -4   20.90    4.20
   2  17   4   27.20    5.00
  -3 -17  -4   53.19    7.50
   3 -17   4   57.99    6.60
  -3  17  -4   46.10    5.60
   3  17   4   58.19    6.50
  -4 -17  -4    0.80    4.30
   4 -17   4    7.80    4.20
   4  17   4    0.40    3.80
  -4  17  -4    9.10    3.90
  -5 -17  -4   19.80    6.10
   5 -17   4   20.70    5.50
  -5  17  -4   13.60    4.70
   5  17   4   11.60    4.70
   6 -18  -4   97.39   12.00
  -6  18   4  137.29   14.80
  -5 -18   4   98.59    8.00
   5 -18  -4   90.39    8.80
   5  18  -4   91.49    9.20
  -5  18   4   95.99    8.20
   4 -18  -4   31.70    6.00
  -4 -18   4   45.60    5.80
  -4  18   4   44.50    5.80
   4  18  -4   28.90    5.60
  -3 -18   4  368.86   14.00
   3 -18  -4  376.46   14.90
   3  18  -4  391.26   16.40
  -3  18   4  374.96   14.50
   2 -18  -4  221.08   11.50
  -2 -18   4  212.98   10.50
  -2  18   4  242.18   10.90
   2  18  -4  203.08    9.90
   2  18  -4  214.28   11.40
   1 -18  -4  183.38   10.80
  -1 -18   4  162.68    9.40
  -1  18   4  185.48    9.90
   1  18  -4  198.28   10.90
   1  18  -4  169.28    8.90
   0 -18   4   39.80    5.50
   0 -18  -4   34.60    5.90
   0  18   4   45.80    5.50
   0  18  -4   38.70    5.00
   0  18  -4   39.70    6.10
  -1 -18  -4  181.38   11.40
   1 -18   4  178.38   10.00
  -1  18  -4  206.88    9.80
  -1  18  -4  198.68   10.80
   1  18   4  168.18    9.70
  -2 -18  -4  834.52   26.90
   2 -18   4  837.22   24.90
  -2  18  -4  767.52   23.70
  -2  18  -4  818.52   24.90
   2  18   4  753.72   24.40
   3 -18   4   60.49    6.90
  -3 -18  -4   51.59    7.30
   3  18   4   53.19    6.80
  -3  18  -4   65.29    6.80
  -4 -18  -4    1.50    4.90
   4 -18   4    2.00    4.00
   4  18   4    4.90    4.50
  -4  18  -4    5.20    4.00
  -5  18  -4   38.60    6.60
   5 -19  -4   96.69    9.50
  -4 -19   4    3.30    4.00
   4 -19  -4    1.20    4.70
  -4  19   4    2.60    3.90
   4  19  -4    5.40    4.70
  -3 -19   4   19.60    4.70
   3 -19  -4   20.90    5.20
   3  19  -4   21.40    5.80
  -3  19   4   12.20    4.50
  -2 -19   4    1.20    3.20
   2  19  -4    2.30    3.70
  -2  19   4    3.10    3.60
   2  19  -4    4.30    4.30
   1 -19  -4   -0.20    4.20
  -1 -19   4    0.50    3.30
   1  19  -4    0.90    4.10
  -1  19   4    0.40    3.40
   1  19  -4    4.20    3.30
   0 -19  -4   -0.90    4.00
   0 -19   4    0.60    3.30
   0  19  -4    1.70    4.10
   0  19   4    7.90    4.00
   0  19  -4    9.00    3.90
   1 -19   4    2.20    3.70
  -1 -19  -4   -6.40    4.00
  -1  19  -4    0.00    4.20
  -1  19  -4   -0.10    3.40
   1  19   4    4.80    3.70
   2 -19   4   19.40    4.90
  -2 -19  -4   24.50    6.40
  -2  19  -4   23.90    4.70
   2  19   4   19.50    4.70
   3 -19   4   26.40    5.40
  -3 -19  -4   15.70    5.50
   3  19   4   23.40    5.60
  -3  19  -4   31.70    5.50
  -4  19  -4  245.58   12.50
  -4 -20   4   58.19    7.00
   4 -20  -4   55.59    7.90
  -3 -20   4   40.10    6.00
  -2 -20   4   79.89    7.90
   2  20  -4   79.69    9.00
  -2  20   4   70.69    7.20
   1 -20  -4  133.69   11.00
  -1 -20   4  125.59    9.10
   1  20  -4  126.69    8.60
  -1  20   4  147.29    9.20
   1  20  -4  117.79   10.10
   0 -20   4   30.20    5.50
   0 -20  -4   37.20    6.70
   0  20   4   35.30    5.90
   0  20  -4   30.80    5.10
   0  20  -4   34.00    6.50
   1 -20   4  265.07   13.00
  -1 -20  -4  283.47   15.10
   1  20   4  284.27   13.70
  -1  20  -4  285.27   12.50
  -1  20  -4  267.47   13.80
  -2 -20  -4  240.38   22.70
  -2  20  -4  247.98   12.00
   1 -21  -4   76.99    8.80
   1  21  -4  100.89   12.80
   0 -21  -4   19.10    7.30
   0  21  -4    6.30    5.40
   0  21  -4    3.10    4.00
  -1  21  -4  233.38   13.80
  -1  21  -4  222.58   11.80
 -11   0   5  186.68   11.80
  11   0  -5  178.18   10.80
 -10   0   5    0.70    3.50
  10   0  -5   -2.60    3.30
   9   0  -5   64.69    6.20
  -9   0   5   59.29    6.30
   8   0  -5   -2.10    2.40
  -8   0   5    0.90    2.80
   7   0  -5    5.20    2.40
  -7   0   5    4.00    2.70
  -6   0   5   -0.10    2.10
   6   0  -5   -1.20    1.80
  -6   0   5   -1.50    1.70
   5   0  -5   81.79    4.90
  -5   0   5   84.49    4.00
   5   0  -5   91.09    4.40
  -4   0   5   -1.40    1.50
  -4   0   5   -1.30    1.00
   4   0  -5   -3.10    1.30
   4   0  -5   -1.40    1.40
  -3   0   5  462.55   13.00
   3   0  -5  479.15   13.00
   3   0  -5  475.05   13.00
  -3   0   5  477.95   10.90
   2   0  -5   -2.90    1.10
   2   0  -5   -2.10    1.30
  -2   0   5   -2.00    1.10
   1   0  -5  377.66    9.80
   1   0  -5  364.36    8.70
   1   0  -5  347.67   10.50
  -1   0   5  367.66   10.10
   0   0   5   -1.10    1.20
   0   0  -5   -3.30    0.90
   0   0  -5   -0.80    1.40
   0   0  -5   -2.80    0.80
   1   0   5  106.49    3.70
  -1   0  -5  115.59    5.10
   1   0   5  114.99    4.80
  -1   0  -5  117.59    4.70
   2   0   5   -0.60    1.20
  -2   0  -5   -0.30    1.50
   2   0   5    1.00    0.80
  -2   0  -5    1.10    1.40
   3   0   5  190.78    7.20
  -3   0  -5  178.48    7.40
   3   0   5  179.08    5.30
  -3   0  -5  177.08    6.80
   4   0   5    0.50    1.90
   4   0   5   -0.20    1.20
  -4   0  -5   -2.80    1.90
  -4   0  -5   -0.50    1.60
  -5   0  -5  116.29    5.70
   5   0   5  103.69    6.20
  -5   0  -5  109.89    7.10
   6   0   5    2.10    2.60
  -6   0  -5   -1.10    2.90
   7   0   5  268.67   11.50
  -7   0  -5  262.17   12.50
   8   0   5    2.20    3.40
  -8   0  -5   -0.90    3.20
  -9   0  -5   23.40    6.00
   9   0   5   28.80    5.90
  10   0   5   -2.20    4.00
 -10   0  -5   -2.90    4.60
 -11  -1   5    8.90    4.80
  11  -1  -5    5.90    4.30
 -11   1   5    9.20    4.70
  11   1  -5   11.00    4.60
 -10  -1   5  178.68   10.70
  10  -1  -5  155.78    9.70
  10   1  -5  183.68    9.90
 -10   1   5  158.18   10.30
   9  -1  -5   48.80    5.70
  -9  -1   5   33.70    5.30
  -9   1   5   37.00    5.30
   9   1  -5   34.90    4.90
  -8  -1   5  261.97   11.60
   8  -1  -5  265.57   10.90
   8   1  -5  293.47   11.20
  -8   1   5  269.17   11.60
   7  -1  -5  104.59    6.40
  -7  -1   5  105.99    6.50
  -7   1   5  115.69    6.70
   7   1  -5  109.89    6.50
  -6  -1   5  253.07    9.90
   6  -1  -5  258.17    9.60
  -6   1   5  264.77    8.70
  -6   1   5  256.27    9.90
   6   1  -5  255.77    9.50
   6   1  -5  259.77    8.50
   5  -1  -5    2.90    1.90
   5  -1  -5    3.50    1.60
  -5  -1   5    1.50    1.80
  -5  -1   5    1.30    1.40
   5   1  -5    3.80    1.80
  -5   1   5    2.60    1.90
  -5   1   5    1.50    1.40
   5   1  -5    1.30    1.50
  -4  -1   5 2093.89   47.40
   4  -1  -5 1977.40   46.50
  -4  -1   5 2042.20   45.30
  -4   1   5 1958.50   47.30
   4   1  -5 2013.80   46.80
   4   1  -5 2048.59   47.20
  -4   1   5 2074.19   45.40
  -3  -1   5   19.40    1.00
  -3  -1   5   17.90    2.20
   3  -1  -5   15.60    2.20
   3  -1  -5   18.20    2.30
   3   1  -5   16.30    2.20
  -3   1   5   16.80    2.20
   3   1  -5   17.60    2.30
  -3   1   5   17.90    1.40
  -2  -1   5  216.48    7.00
   2  -1  -5  212.48    7.30
   2  -1  -5  222.78    7.00
   2   1  -5  214.88    7.00
   2   1  -5  220.28    7.30
  -2   1   5  220.68    5.40
  -2   1   5  216.78    7.10
   1  -1  -5  103.49    4.70
  -1  -1   5  100.39    4.10
   1  -1  -5   95.69    3.80
   1   1  -5  104.99    4.00
  -1   1   5   98.09    3.10
   1   1  -5   99.49    4.50
   1   1  -5   93.29    2.60
  -1   1   5   96.69    4.10
   0  -1   5 1700.23   39.20
   0  -1  -5 1686.93   39.90
   0  -1  -5 1692.53   38.30
   0  -1   5 1752.12   38.80
   0   1   5 1687.83   39.30
   0   1  -5 1719.43   38.50
   0   1  -5 1637.64   39.80
   0   1   5 1776.52   38.50
  -1  -1  -5  884.71   22.50
   1  -1   5  899.11   22.00
   1  -1   5  865.61   20.90
  -1   1  -5  885.91   22.30
   1   1   5  921.51   20.60
  -1   1  -5  862.11   21.70
   1   1   5  924.31   22.10
   1   1   5  934.81   21.70
  -2  -1  -5 1438.46   34.50
   2  -1   5 1391.46   33.90
  -2  -1  -5 1438.66   34.30
   2  -1   5 1425.76   32.50
  -2   1  -5 1410.56   34.10
  -2   1  -5 1422.36   34.30
   2   1   5 1507.15   32.00
   2   1   5 1432.96   34.20
   3  -1   5    4.10    1.90
   3  -1   5    4.20    1.20
  -3  -1  -5    3.10    1.70
  -3  -1  -5    3.20    2.00
  -3   1  -5    4.50    1.70
   3   1   5    5.60    1.80
  -3   1  -5    2.60    2.00
   3   1   5    3.90    1.00
   4  -1   5 1387.46   32.40
  -4  -1  -5 1418.46   35.70
   4  -1   5 1409.16   34.70
  -4  -1  -5 1435.16   34.10
  -4   1  -5 1393.66   35.40
   4   1   5 1361.26   34.70
  -4   1  -5 1420.26   33.70
  -5  -1  -5   41.90    4.90
   5  -1   5   52.89    4.90
  -5  -1  -5   59.99    4.30
  -5   1  -5   52.59    4.00
   5   1   5   53.89    5.00
  -5   1  -5   58.89    5.50
  -6  -1  -5   60.29    6.40
   6  -1   5   67.39    6.10
  -6  -1  -5   51.79    4.60
   6   1   5   60.99    5.90
  -6   1  -5   55.99    5.90
  -7  -1  -5   47.20    6.40
   7  -1   5   45.40    5.70
   7   1   5   38.80    5.20
  -7   1  -5   27.50    4.90
   8  -1   5   52.89    6.60
  -8  -1  -5   57.69    7.30
  -8   1  -5   49.10    6.70
   8   1   5   44.90    6.10
   9  -1   5   13.90    4.90
  -9  -1  -5   11.00    5.40
   9   1   5   10.00    4.60
  -9   1  -5   10.40    5.10
 -10  -1  -5  266.17   15.40
  10  -1   5  255.27   13.70
  10   1   5  246.58   14.10
 -10   1  -5  263.47   15.20
  11  -2  -5  167.28   10.90
 -11  -2   5  174.68   11.90
  11   2  -5  171.18   10.70
 -11   2   5  185.78   13.20
 -10  -2   5    9.70    4.40
  10  -2  -5   15.80    4.50
  10   2  -5   17.30    4.40
 -10   2   5   18.80    5.00
   9  -2  -5   83.39    7.00
  -9  -2   5   74.19    6.90
   9   2  -5   80.29    6.70
  -9   2   5   84.29    7.80
   8  -2  -5   86.39    6.50
  -8  -2   5   84.29    6.70
   8   2  -5   88.39    6.30
  -8   2   5   93.89    6.90
   7  -2  -5    3.60    2.60
  -7  -2   5    8.00    3.00
   7   2  -5    9.30    2.90
  -7   2   5    4.50    2.70
  -6  -2   5  197.28    8.40
   6  -2  -5  185.38    8.10
   6   2  -5  195.58    8.00
   6   2  -5  203.88    7.40
  -6   2   5  193.98    7.20
  -6   2   5  195.28    8.50
  -5  -2   5  104.89    4.60
   5  -2  -5  117.89    5.80
  -5  -2   5  107.49    5.70
   5  -2  -5  110.89    4.70
  -5   2   5  109.39    4.70
   5   2  -5  109.29    5.50
  -5   2   5  104.99    5.50
   5   2  -5  121.39    5.40
  -4  -2   5    4.50    1.20
   4  -2  -5    2.00    1.50
  -4  -2   5    6.20    1.90
   4  -2  -5    4.70    1.90
  -4   2   5    1.70    1.50
  -4   2   5    3.50    1.20
   4   2  -5    5.00    1.80
   4   2  -5    4.80    1.70
  -3  -2   5   70.89    3.80
   3  -2  -5   57.19    3.50
   3  -2  -5   66.99    3.80
  -3  -2   5   62.89    1.90
  -3   2   5   66.09    2.60
  -3   2   5   63.19    3.80
   3   2  -5   64.49    3.90
   3   2  -5   71.49    3.90
  -2  -2   5   58.99    3.30
   2  -2  -5   63.29    3.30
   2  -2  -5   60.39    3.60
  -2   2   5   56.49    3.30
   2   2  -5   62.49    3.40
   2   2  -5   61.29    3.80
  -2   2   5   57.99    2.30
   1  -2  -5  617.94   16.10
   1  -2  -5  617.34   15.10
  -1  -2   5  599.44   15.40
   1   2  -5  602.04   13.60
   1   2  -5  623.74   15.40
  -1   2   5  607.84   14.40
  -1   2   5  604.54   15.60
   1   2  -5  609.04   16.10
   0  -2  -5   44.60    2.30
   0  -2   5   45.50    2.60
   0  -2   5   41.90    2.80
   0  -2  -5   47.50    3.50
   0   2  -5   33.50    3.10
   0   2  -5   44.20    2.30
   0   2   5   51.19    3.10
   0   2   5   42.20    2.40
  -1  -2  -5  605.34   16.10
   1  -2   5  591.64   15.30
   1  -2   5  583.94   14.60
   1   2   5  607.44   13.80
   1   2   5  601.24   15.10
  -1   2  -5  597.54   15.20
   1   2   5  579.14   15.40
  -1   2  -5  571.04   15.70
  -2  -2  -5   82.89    4.60
   2  -2   5   85.29    4.30
   2  -2   5   78.99    3.40
  -2   2  -5   76.79    4.20
  -2   2  -5   83.29    4.40
   2   2   5   81.79    2.50
   2   2   5   77.79    4.20
   2   2   5   81.79    4.30
   3  -2   5   -0.30    1.10
   3  -2   5    2.00    1.60
  -3  -2  -5    1.20    1.70
  -3  -2  -5    0.10    1.70
   3   2   5    0.30    1.60
  -3   2  -5    1.20    1.50
  -3   2  -5    2.50    1.80
   3   2   5    1.20    1.50
  -4  -2  -5  153.88    7.70
   4  -2   5  154.08    6.90
  -4  -2  -5  148.99    6.60
   4  -2   5  146.79    5.40
   4   2   5  149.99    7.00
  -4   2  -5  140.39    7.20
  -4   2  -5  147.29    6.20
  -5  -2  -5  403.96   14.20
   5  -2   5  389.86   13.00
   5  -2   5  372.86   11.10
  -5  -2  -5  380.66   12.20
   5   2   5  406.36   13.20
  -5   2  -5  370.06   13.60
  -5   2  -5  382.16   11.60
  -6  -2  -5    4.50    2.60
  -6  -2  -5    4.00    2.90
   6  -2   5   -0.20    2.60
  -6   2  -5    2.10    3.10
   6   2   5    0.80    2.60
   7  -2   5  606.34   19.20
  -7  -2  -5  591.64   20.40
   7   2   5  575.04   18.90
  -7   2  -5  570.24   19.90
   8  -2   5   28.70    5.10
  -8  -2  -5   27.00    5.70
   8   2   5   29.50    5.30
  -8   2  -5   32.00    6.10
   9  -2   5   56.19    7.00
  -9  -2  -5   52.19    7.50
  -9   2  -5   68.39    8.40
   9   2   5   68.09    7.80
  10  -2   5   42.70    7.10
 -10  -2  -5   48.40    9.50
  10   2   5   38.10    7.20
 -10   2  -5   36.20    8.10
 -11  -3   5    3.40    4.40
  11  -3  -5    1.80    4.20
 -11   3   5    0.20    6.70
  11   3  -5   -3.20    3.50
  10  -3  -5  321.67   13.60
 -10  -3   5  311.37   14.20
  10   3  -5  328.27   13.30
 -10   3   5  329.47   14.50
  -9  -3   5   17.80    4.30
   9  -3  -5   11.30    3.70
  -9   3   5   14.20    4.00
   9   3  -5    8.40    3.50
   8  -3  -5  273.07   11.30
  -8  -3   5  269.47   11.50
  -8   3   5  275.87   11.70
   8   3  -5  269.77   10.90
   7  -3  -5   80.29    6.00
  -7  -3   5   98.79    6.50
  -7   3   5   91.99    6.40
   7   3  -5   90.49    5.80
  -7   3   5   81.79    5.40
  -6  -3   5  645.04   18.60
   6  -3  -5  638.34   18.60
   6   3  -5  641.34   17.50
  -6   3   5  633.84   18.70
  -6   3   5  662.33   17.30
   6   3  -5  636.54   18.10
   5  -3  -5    1.70    1.50
   5  -3  -5    1.30    1.80
  -5  -3   5    2.40    1.60
  -5  -3   5    4.10    2.00
   5   3  -5    0.60    1.70
  -5   3   5    4.20    1.60
   5   3  -5    2.40    1.70
  -5   3   5    1.40    1.90
  -4  -3   5 2200.18   49.10
  -4  -3   5 2179.18   50.79
   4  -3  -5 2152.08   50.09
  -4   3   5 2198.48   51.09
   4   3  -5 2259.47   50.99
   4   3  -5 2215.08   50.99
  -4   3   5 2177.98   49.40
   3  -3  -5   34.70    3.00
  -3  -3   5   31.70    2.80
   3  -3  -5   38.80    3.20
  -3  -3   5   36.60    1.80
  -3   3   5   35.10    3.10
  -3   3   5   35.70    2.20
   3   3  -5   39.70    3.10
   3   3  -5   34.80    3.20
  -2  -3   5  610.94   15.50
   2  -3  -5  613.34   15.60
   2  -3  -5  638.14   16.20
  -2   3   5  632.94   15.80
  -2   3   5  594.54   14.50
   2   3  -5  592.34   16.20
   2   3  -5  600.84   15.70
   1  -3  -5  105.99    4.00
   1  -3  -5  101.29    4.80
  -1  -3   5  101.19    4.20
   1   3  -5  100.79    2.90
  -1   3   5  100.49    3.60
   1   3  -5  107.99    4.40
   1   3  -5   99.09    4.80
  -1   3   5  102.59    4.40
   0  -3  -5  719.03   16.40
   0  -3  -5  698.53   18.30
   0  -3   5  674.53   17.10
   0  -3   5  691.73   17.20
   0   3   5  685.33   16.90
   0   3   5  704.23   17.50
   0   3  -5  679.73   16.50
   0   3  -5  703.13   18.10
  -1  -3  -5   -0.40    1.40
   1  -3   5   -0.30    1.10
  -1  -3  -5    0.90    0.70
   1  -3   5    0.40    1.10
  -1   3  -5   -1.30    1.40
   1   3   5    1.70    1.30
  -1   3  -5   -0.70    1.10
   1   3   5    0.20    1.30
   2  -3   5  673.83   17.30
  -2  -3  -5  686.93   18.10
   2  -3   5  646.44   16.40
   2   3   5  639.64   17.40
  -2   3  -5  645.44   17.40
   2   3   5  684.33   17.50
  -2   3  -5  681.23   17.60
  -3  -3  -5  116.59    5.70
   3  -3   5  105.89    5.30
   3  -3   5  102.99    4.50
   3   3   5  113.19    5.40
  -3   3  -5  111.59    5.20
   3   3   5  105.39    5.40
  -3   3  -5  114.49    5.80
  -4  -3  -5  485.65   15.20
   4  -3   5  444.06   13.80
  -4  -3  -5  475.55   13.90
   4  -3   5  446.26   12.50
   4   3   5  451.15   14.10
   4   3   5  479.15   14.30
  -4   3  -5  434.96   12.90
  -4   3  -5  433.96   14.30
   5  -3   5   23.10    3.50
  -5  -3  -5   10.80    3.20
   5  -3   5   16.70    2.50
  -5  -3  -5   14.80    3.10
   5   3   5   19.70    3.40
  -5   3  -5   19.10    2.80
  -5   3  -5   16.60    3.60
  -6  -3  -5  724.33   22.90
  -6  -3  -5  741.53   20.40
   6  -3   5  731.93   21.40
  -6   3  -5  708.33   22.20
   6   3   5  737.33   21.80
   7  -3   5   73.29    7.00
  -7  -3  -5   56.49    6.90
   7   3   5   69.19    6.90
  -7   3  -5   73.49    7.00
   8  -3   5    0.60    3.20
  -8  -3  -5   -1.40    3.80
   8   3   5   -3.70    3.20
  -8   3  -5    5.10    3.80
   9  -3   5   -3.20    3.70
  -9  -3  -5   -2.20    4.50
   9   3   5   -0.80    3.70
  -9   3  -5   -2.50    4.30
  10  -3   5  178.68   12.00
  10   3   5  180.08   18.50
  11  -4  -5   49.99    7.10
 -11  -4   5   40.00    6.80
  11   4  -5   54.79    6.90
 -10  -4   5   -1.30    3.60
  10  -4  -5   -2.20    3.70
  10   4  -5    0.70    3.40
 -10   4   5    4.60    4.00
  -9  -4   5  110.49    8.00
   9  -4  -5   88.39    7.30
  -9   4   5  103.09    7.80
   9   4  -5   94.29    7.00
  -8  -4   5   58.99    5.90
   8  -4  -5   66.29    6.30
  -8   4   5   68.09    6.50
   8   4  -5   57.09    5.70
  -7  -4   5   68.19    5.90
   7  -4  -5   44.10    4.80
   7   4  -5   52.99    5.00
  -7   4   5   46.80    5.10
  -7   4   5   55.59    4.80
   6  -4  -5   13.00    2.90
  -6  -4   5   13.90    3.00
  -6   4   5   14.70    2.60
   6   4  -5   10.60    2.60
  -6   4   5   11.00    2.80
   6   4  -5   12.60    2.60
   5  -4  -5  765.62   20.60
   5  -4  -5  751.12   19.00
  -5  -4   5  738.23   20.30
   5   4  -5  760.12   20.20
  -5   4   5  775.62   19.30
   5   4  -5  770.22   20.30
  -5   4   5  763.12   20.60
   4  -4  -5  251.47    8.80
  -4  -4   5  260.67    8.60
   4  -4  -5  262.07    8.10
  -4  -4   5  258.27    7.50
   4   4  -5  270.97    8.80
  -4   4   5  251.47    7.70
  -4   4   5  248.88    8.70
   4   4  -5  255.57    8.90
   3  -4  -5 1429.16   33.30
  -3  -4   5 1350.46   33.00
   3  -4  -5 1421.26   33.50
   3   4  -5 1377.16   33.40
  -3   4   5 1410.56   33.50
   3   4  -5 1399.46   33.90
   3   4  -5 1432.26   31.40
  -3   4   5 1431.16   32.30
   2  -4  -5    8.40    1.80
  -2  -4   5    6.50    1.50
   2  -4  -5   11.10    2.20
   2   4  -5   10.50    2.30
   2   4  -5    8.90    2.00
   2   4  -5   10.90    1.00
  -2   4   5    8.30    1.40
  -2   4   5    9.40    1.80
  -1  -4   5  689.53   17.00
  -1  -4   5  718.73   17.60
   1  -4  -5  687.03   16.90
   1  -4  -5  681.73   18.10
  -1   4   5  673.53   16.70
  -1   4   5  689.33   17.40
   1   4  -5  701.93   15.90
   1   4  -5  678.63   18.10
   0  -4   5   23.40    2.20
   0  -4  -5   24.00    1.80
   0  -4  -5   29.90    3.20
   0  -4   5   23.00    2.30
   0   4  -5   23.10    2.00
   0   4   5   16.60    2.10
   0   4  -5   26.70    3.00
   0   4   5   27.70    2.50
   1  -4   5 1225.48   28.80
   1  -4   5 1214.88   28.60
  -1  -4  -5 1214.58   30.00
  -1  -4  -5 1217.18   27.00
   1   4   5 1220.08   29.20
   1   4   5 1201.98   29.00
  -1   4  -5 1209.88   29.60
  -1   4  -5 1234.08   28.80
   2  -4   5    1.70    1.40
   2  -4   5    0.10    1.20
  -2  -4  -5    3.80    2.00
  -2   4  -5   -0.70    1.40
  -2   4  -5    1.70    1.50
   2   4   5    0.30    1.50
   2   4   5    0.10    1.50
   3  -4   5   33.40    2.90
  -3  -4  -5   36.70    3.80
   3  -4   5   30.20    3.20
   3   4   5   26.50    3.10
   3   4   5   28.80    3.30
  -3   4  -5   32.70    3.60
  -3   4  -5   35.80    3.30
  -4  -4  -5   76.39    5.10
   4  -4   5   72.09    4.20
   4  -4   5   73.29    4.80
   4   4   5   82.59    5.10
  -4   4  -5   76.49    4.50
   4   4   5   68.59    5.00
  -4   4  -5   75.99    5.20
  -5  -4  -5 1439.16   37.70
   5  -4   5 1406.16   36.10
  -5  -4  -5 1434.86   35.80
   5  -4   5 1458.35   34.60
   5   4   5 1475.25   36.50
  -5   4  -5 1416.26   35.30
  -5   4  -5 1445.76   37.00
   6  -4   5  122.89    8.00
  -6  -4  -5  127.09    7.10
  -6  -4  -5  127.79    8.60
   6  -4   5  141.89    7.70
   6   4   5  124.19    7.60
  -6   4  -5  116.89    7.90
  -7  -4  -5    2.30    3.40
   7  -4   5   -0.40    2.90
  -7   4  -5    9.30    4.10
   7   4   5    3.30    3.30
  -8  -4  -5    8.40    4.10
   8  -4   5   16.10    4.50
  -8   4  -5    5.30    4.00
   8   4   5   19.60    5.00
   9  -4   5   42.90    6.50
  -9  -4  -5   49.80    7.80
  -9   4  -5   48.70    7.40
   9   4   5   46.00    6.60
  10  -4   5    2.80    4.90
 -11  -5   5   44.40    8.00
  11   5  -5   37.70    6.00
 -10  -5   5  288.27   13.70
  10  -5  -5  315.17   13.90
  10   5  -5  278.97   12.30
 -10   5   5  299.27   13.80
   9  -5  -5  201.68   10.60
  -9  -5   5  204.18   10.70
   9   5  -5  188.08    9.60
  -9   5   5  203.38   10.60
   8  -5  -5  247.18   11.10
  -8  -5   5  255.07   11.30
  -8   5   5  267.57   11.40
   8   5  -5  264.67   10.50
   7  -5  -5   21.90    4.10
  -7  -5   5   22.30    3.90
   7   5  -5   24.70    3.60
  -7   5   5   18.00    3.30
  -7   5   5   18.40    3.60
  -6  -5   5  646.54   18.60
   6  -5  -5  641.14   18.80
   6   5  -5  640.54   18.10
   6   5  -5  627.34   18.00
  -6   5   5  642.44   18.70
  -6   5   5  651.33   17.40
  -5  -5   5  206.18    8.00
   5  -5  -5  207.58    8.40
  -5   5   5  204.88    8.10
   5   5  -5  212.38    8.30
   5   5  -5  201.98    7.90
  -5   5   5  213.58    7.40
   4  -5  -5 1029.50   26.20
  -4  -5   5 1009.00   25.60
   4  -5  -5 1023.80   25.20
   4   5  -5 1055.89   26.40
  -4   5   5 1063.59   25.00
   4   5  -5 1037.20   25.00
   4   5  -5 1010.20   25.90
  -4   5   5 1077.19   26.10
  -3  -5   5    6.70    1.60
   3  -5  -5   12.30    2.30
   3  -5  -5    8.80    2.00
   3   5  -5    7.80    1.20
   3   5  -5   12.00    2.40
  -3   5   5    6.40    1.70
   3   5  -5   10.00    2.20
  -3   5   5    5.90    1.50
   2  -5  -5  760.42   19.10
  -2  -5   5  773.82   18.70
   2  -5  -5  784.22   19.90
  -2  -5   5  744.33   19.50
  -2   5   5  780.72   18.60
  -2   5   5  777.32   19.20
   2   5  -5  754.72   17.60
   2   5  -5  755.72   20.10
   2   5  -5  759.62   19.50
   1  -5  -5  244.48    8.60
  -1  -5   5  251.47    7.40
  -1  -5   5  245.88    8.00
   1  -5  -5  260.37    7.50
  -1   5   5  254.67    7.50
   1   5  -5  248.68    6.70
  -1   5   5  264.77    8.00
   1   5  -5  243.68    8.50
   0  -5   5  331.87    9.70
   0  -5  -5  333.37   10.70
   0  -5  -5  340.87    8.80
   0  -5   5  323.37    9.20
   0   5   5  350.06    9.90
   0   5  -5  344.87    9.10
   0   5  -5  345.17   10.60
   0   5   5  330.67    9.60
  -1  -5  -5  191.08    4.90
   1  -5   5  188.78    6.30
  -1  -5  -5  173.38    7.20
   1  -5   5  179.38    6.40
   1   5   5  185.78    6.70
   1   5   5  192.48    6.70
  -1   5  -5  182.38    6.40
  -1   5  -5  196.18    7.10
   2  -5   5 1079.09   26.40
  -2  -5  -5 1067.89   27.90
   2  -5   5 1144.59   26.70
  -2   5  -5 1119.09   27.10
   2   5   5 1079.69   27.00
   2   5   5 1093.79   27.20
  -2   5  -5 1091.09   27.00
   3  -5   5   31.40    3.00
   3  -5   5   28.00    3.10
  -3  -5  -5   31.00    3.60
  -3   5  -5   34.70    3.70
   3   5   5   29.70    3.50
   3   5   5   34.20    3.70
  -3   5  -5   30.70    3.10
   4  -5   5  867.81   23.40
   4  -5   5  914.71   22.80
  -4  -5  -5  871.61   24.00
   4   5   5  888.81   24.10
   4   5   5  896.11   23.90
  -4   5  -5  894.41   22.60
  -4   5  -5  923.41   24.40
   5  -5   5  550.34   15.30
  -5  -5  -5  541.55   16.40
   5  -5   5  540.95   16.40
   5   5   5  497.85   16.60
   5   5   5  536.35   16.60
  -5   5  -5  541.75   17.20
  -6  -5  -5  157.38    9.30
   6  -5   5  186.58    7.70
   6  -5   5  166.18    8.50
  -6  -5  -5  162.68    8.10
   6   5   5  145.99    8.40
  -6   5  -5  166.08    9.20
   7  -5   5   93.49    7.60
  -7  -5  -5   63.19    7.30
  -7   5  -5   80.09    7.60
   7   5   5   94.29    7.90
  -8  -5  -5    2.60    4.50
   8  -5   5    7.70    3.90
  -8   5  -5    3.70    4.00
   8   5   5    6.40    3.90
   9  -5   5  220.88   12.00
  -9  -5  -5  213.68   13.50
  -9   5  -5  218.08   12.50
   9   5   5  234.68   12.50
  10  -5   5   65.59    8.50
 -11  -6   5   46.20    9.40
 -10  -6   5   15.40    5.00
  10  -6  -5   12.60    4.90
 -10   6   5    7.80    4.30
  10   6  -5   20.10    4.80
   9  -6  -5  109.39    8.70
  -9  -6   5  109.69    8.20
  -9   6   5  103.39    8.10
   9   6  -5  102.39    7.30
   8  -6  -5    0.30    2.80
  -8  -6   5   -0.90    2.80
   8   6  -5    1.80    2.70
  -8   6   5    4.30    5.10
  -8   6   5   -0.40    2.90
   7  -6  -5   84.49    6.70
  -7  -6   5   73.99    5.70
  -7   6   5   60.29    5.60
   7   6  -5   62.29    5.30
   7   6  -5   76.19    5.70
  -7   6   5   74.19    5.50
   6  -6  -5  169.98    7.90
  -6  -6   5  147.69    7.30
   6   6  -5  161.28    7.50
  -6   6   5  176.88    7.30
  -6   6   5  167.98    7.80
   6   6  -5  176.48    7.80
   5  -6  -5    1.20    2.20
  -5  -6   5    2.90    1.80
  -5   6   5    1.40    1.80
   5   6  -5    4.40    2.10
  -5   6   5    1.00    1.70
   5   6  -5    0.90    1.90
  -4  -6   5   54.09    3.60
   4  -6  -5   66.69    4.60
   4  -6  -5   59.19    3.80
  -4   6   5   56.99    3.50
  -4   6   5   65.49    4.20
   4   6  -5   63.19    4.60
   4   6  -5   58.19    4.20
   3  -6  -5   37.30    3.40
   3  -6  -5   35.40    3.40
  -3  -6   5   34.70    2.90
   3   6  -5   30.90    3.10
  -3   6   5   34.40    2.70
   3   6  -5   39.30    2.40
  -3   6   5   41.20    3.20
   3   6  -5   40.50    4.00
  -2  -6   5  179.18    5.80
   2  -6  -5  177.98    6.40
   2  -6  -5  183.18    7.00
  -2  -6   5  179.28    6.70
  -2   6   5  186.48    6.40
   2   6  -5  175.48    5.30
   2   6  -5  163.78    7.00
  -2   6   5  181.48    6.10
   1  -6  -5   20.00    2.20
  -1  -6   5   14.50    2.10
  -1  -6   5   20.80    2.00
   1  -6  -5   17.70    2.70
   1   6  -5   19.60    1.80
  -1   6   5   19.10    2.30
  -1   6   5   23.00    2.30
   1   6  -5   22.20    3.00
   0  -6  -5   12.90    1.60
   0  -6   5   13.90    1.80
   0  -6   5    9.70    1.80
   0  -6  -5    8.20    2.20
   0   6   5   11.10    1.90
   0   6  -5   12.60    1.70
   0   6   5   13.40    2.00
   0   6  -5   10.30    2.20
  -1  -6  -5  559.14   16.60
   1  -6   5  591.94   15.00
   1  -6   5  590.84   15.50
  -1  -6  -5  596.14   13.70
   1   6   5  583.64   15.70
  -1   6  -5  613.64   16.30
   1   6   5  581.44   15.60
  -1   6  -5  565.44   15.20
  -2  -6  -5    2.90    2.20
   2  -6   5    1.80    1.50
   2  -6   5   -0.20    1.40
   2   6   5    2.20    1.60
   2   6   5    2.30    1.70
  -2   6  -5   -0.60    1.60
  -2   6  -5   -0.50    1.50
  -3  -6  -5  811.92   22.20
   3  -6   5  828.72   21.00
   3  -6   5  805.22   20.80
   3   6   5  819.22   21.50
  -3   6  -5  817.12   21.70
  -3   6  -5  789.62   20.90
   3   6   5  784.32   21.60
   4  -6   5   15.70    2.90
  -4  -6  -5   18.10    3.40
   4  -6   5   19.50    2.90
  -4   6  -5   18.00    2.80
  -4   6  -5   13.00    3.00
   4   6   5   17.00    3.10
   4   6   5   17.20    3.10
   5  -6   5  179.58    8.10
  -5  -6  -5  171.68    8.40
   5  -6   5  191.18    7.80
   5   6   5  180.48    8.80
   5   6   5  200.58    8.80
  -5   6  -5  177.48    8.90
   6  -6   5   78.49    5.50
  -6  -6  -5   69.29    6.20
  -6  -6  -5   65.69    6.90
   6  -6   5   75.79    6.40
   6   6   5   78.19    6.50
   6   6   5   56.99    5.90
  -6   6  -5   84.99    6.60
  -7  -6  -5  171.78   10.30
  -7  -6  -5  198.88   11.40
   7  -6   5  186.28    9.70
   7   6   5  182.88   10.00
  -7   6  -5  195.28   10.60
  -8  -6  -5    2.50    4.30
   8  -6   5   -1.20    3.30
   8   6   5    5.00    3.80
  -8   6  -5   -0.10    4.10
  -9  -6  -5    6.40    5.40
   9  -6   5    5.50    4.40
  -9   6  -5    4.00    5.00
   9   6   5    5.70    4.40
  10  -6   5    1.60    5.30
  10  -7  -5   56.89    7.10
 -10  -7   5   78.89    8.20
 -10   7   5   85.89    8.50
  10   7  -5   72.89    7.00
   9  -7  -5  337.27   13.80
  -9  -7   5  288.17   13.00
   9   7  -5  294.77   12.10
  -9   7   5  310.87   13.30
  -8  -7   5 1084.69   29.90
   8  -7  -5 1039.70   30.10
  -8   7   5 1091.59   28.90
  -8   7   5 1112.39   30.20
   8   7  -5 1110.39   29.20
  -7  -7   5  200.48    9.00
   7  -7  -5  192.28    9.50
   7   7  -5  192.58    8.80
  -7   7   5  193.88    8.60
  -7   7   5  196.28    9.20
   7   7  -5  212.68    9.00
  -6  -7   5  394.16   12.90
   6  -7  -5  369.06   13.30
  -6   7   5  405.06   12.40
   6   7  -5  391.16   13.10
   6   7  -5  379.96   12.70
  -6   7   5  395.86   13.10
  -5  -7   5   81.99    5.00
   5  -7  -5   80.09    5.60
   5   7  -5   97.69    5.80
  -5   7   5   86.19    5.20
  -5   7   5   82.89    4.80
   5   7  -5   87.99    5.30
  -4  -7   5 1054.99   26.40
   4  -7  -5 1093.19   27.60
   4  -7  -5 1065.79   26.50
   4   7  -5 1107.09   27.30
   4   7  -5 1063.59   27.90
  -4   7   5 1087.99   26.40
  -4   7   5 1093.09   27.00
  -3  -7   5  106.99    5.30
   3  -7  -5  104.89    5.20
  -3  -7   5  113.29    4.60
   3  -7  -5   95.49    5.20
  -3   7   5   99.29    4.60
   3   7  -5  103.29    5.80
  -3   7   5  109.89    5.00
   3   7  -5  106.89    4.20
  -2  -7   5  266.97    8.90
   2  -7  -5  259.57    9.20
  -2  -7   5  262.17    7.70
   2  -7  -5  270.17    8.60
   2   7  -5  261.47    9.40
  -2   7   5  268.17    8.40
   2   7  -5  274.37    7.60
  -2   7   5  280.37    8.40
  -1  -7   5  184.98    5.70
   1  -7  -5  184.28    6.20
  -1  -7   5  183.78    6.80
   1  -7  -5  176.98    7.40
  -1   7   5  177.18    6.30
   1   7  -5  177.38    5.70
   1   7  -5  180.58    7.40
  -1   7   5  174.18    6.40
   0  -7   5 3489.75   79.09
   0  -7  -5 3432.16   77.69
   0  -7  -5 3489.95   80.29
   0  -7   5 3567.54   77.89
   0   7   5 3536.75   78.69
   0   7  -5 3523.75   78.19
   0   7   5 3564.44   78.99
   0   7  -5 3509.75   79.99
  -1  -7  -5  698.63   18.90
   1  -7   5  648.74   16.60
   1  -7   5  675.63   17.50
  -1  -7  -5  642.14   15.50
   1   7   5  676.53   17.40
  -1   7  -5  657.23   17.00
  -1   7  -5  658.33   18.00
   1   7   5  644.14   17.60
   2  -7   5   92.09    4.60
   2  -7   5   97.19    4.90
  -2  -7  -5   98.99    5.90
  -2   7  -5   95.89    5.00
   2   7   5  100.59    5.30
  -2   7  -5  100.19    5.20
   2   7   5   98.79    5.10
   3  -7   5   27.00    3.10
   3  -7   5   28.90    3.10
  -3  -7  -5   31.00    4.00
   3   7   5   22.70    3.30
   3   7   5   28.90    3.40
  -3   7  -5   32.00    3.40
  -3   7  -5   27.90    3.40
   4  -7   5  412.06   12.50
   4  -7   5  382.76   12.40
  -4  -7  -5  393.76   13.50
  -4   7  -5  395.26   12.00
   4   7   5  375.26   13.20
  -4   7  -5  397.56   13.30
   4   7   5  404.36   13.10
  -5  -7  -5  148.89    8.00
   5  -7   5  159.68    7.50
   5  -7   5  156.08    7.60
  -5   7  -5  169.78    8.60
   5   7   5  160.58    8.40
   5   7   5  155.58    7.90
  -6  -7  -5   72.29    6.30
   6  -7   5   86.09    6.10
   6  -7   5   93.89    6.70
   6   7   5   97.49    7.20
  -6   7  -5   95.79    7.10
   6   7   5   81.79    6.90
   7  -7   5   12.00    3.90
  -7  -7  -5    5.50    3.80
  -7  -7  -5   12.60    4.90
   7  -7   5   12.60    3.60
   7   7   5   18.30    4.30
  -7   7  -5   14.50    4.30
   8  -7   5  126.89    8.90
  -8  -7  -5  117.39   10.60
  -8   7  -5  134.99   10.10
   8   7   5  137.59    9.80
   9  -7   5   61.49    7.50
  -9  -7  -5   52.39    8.60
   9   7   5   52.59    7.30
  -9   7  -5   66.59    8.70
 -10  -8   5  205.98   11.70
  10  -8  -5  208.38   11.80
 -10   8   5  204.68   11.60
  10   8  -5  200.38   10.80
   9  -8  -5   64.19    6.90
  -9  -8   5   79.59    7.40
  -9   8   5   77.49    7.60
   9   8  -5   84.19    7.00
  -8  -8   5   55.09    5.90
   8  -8  -5   64.09    6.80
  -8   8   5   56.59    6.00
   8   8  -5   49.99    5.30
  -8   8   5   52.49    5.60
  -7  -8   5   33.60    4.40
   7  -8  -5   30.00    4.70
   7   8  -5   35.20    4.40
   7   8  -5   30.40    4.30
  -7   8   5   36.00    4.70
  -7   8   5   25.70    3.90
  -6  -8   5   97.99    5.90
   6  -8  -5   92.79    6.60
  -6   8   5  103.19    6.20
   6   8  -5   94.29    6.30
  -6   8   5   81.99    5.30
   6   8  -5   90.69    5.80
   5  -8  -5   37.50    4.40
  -5  -8   5   33.30    3.50
   5   8  -5   39.00    4.30
  -5   8   5   34.90    3.60
  -5   8   5   34.30    3.70
   5   8  -5   29.80    3.60
   4  -8  -5  325.17   11.00
  -4  -8   5  313.77    9.80
   4  -8  -5  308.67   10.10
   4   8  -5  316.77   11.30
  -4   8   5  331.27   10.40
  -4   8   5  320.47   10.10
   3  -8  -5   11.10    2.50
   3  -8  -5    5.70    2.10
  -3  -8   5    8.60    2.20
  -3  -8   5    8.80    1.80
  -3   8   5   11.30    2.10
   3   8  -5    8.50    2.70
   3   8  -5   11.60    1.90
  -3   8   5    9.40    2.10
  -2  -8   5    5.40    1.80
   2  -8  -5    2.30    1.70
   2  -8  -5    3.20    1.90
  -2  -8   5    3.90    1.40
  -2   8   5    0.60    1.30
   2   8  -5    5.10    1.40
  -2   8   5    2.90    1.50
   2   8  -5    4.00    2.00
  -1  -8   5    2.20    1.10
  -1  -8   5    0.80    1.50
   1  -8  -5    1.00    1.40
   1  -8  -5    1.90    1.90
   1   8  -5    0.60    1.20
   1   8  -5    1.10    2.00
  -1   8   5   -0.30    1.40
  -1   8   5    0.80    1.30
   0  -8   5    8.80    1.50
   0  -8  -5    9.60    2.70
   0  -8  -5    7.30    1.60
   0  -8   5    9.50    2.20
   0   8   5    9.70    1.90
   0   8  -5   11.80    2.50
   0   8  -5   12.00    1.90
   0   8   5   12.40    2.30
   1  -8   5   76.99    3.80
  -1  -8  -5   71.49    5.30
   1  -8   5   80.89    4.50
   1   8   5   77.69    4.60
   1   8   5   74.39    4.20
  -1   8  -5   75.09    4.90
  -1   8  -5   84.59    4.30
   2  -8   5  150.08    5.90
   2  -8   5  152.48    6.40
  -2  -8  -5  148.19    7.40
   2   8   5  154.48    6.80
  -2   8  -5  149.59    6.60
  -2   8  -5  141.49    6.30
   2   8   5  153.78    6.40
   3  -8   5  829.22   21.50
  -3  -8  -5  821.62   22.90
   3  -8   5  785.12   20.70
   3   8   5  795.92   22.10
   3   8   5  812.52   21.50
  -3   8  -5  785.22   21.20
  -3   8  -5  797.22   21.80
  -4  -8  -5   31.60    4.50
   4  -8   5   36.00    3.80
   4  -8   5   34.70    3.90
  -4   8  -5   38.80    3.90
   4   8   5   31.60    4.20
   4   8   5   36.10    4.10
  -4   8  -5   34.50    4.20
  -5  -8  -5   52.29    5.60
   5  -8   5   51.99    5.00
   5  -8   5   52.09    4.90
   5   8   5   48.40    5.00
   5   8   5   50.49    5.60
  -5   8  -5   52.49    5.60
  -6  -8  -5  413.06   14.80
   6  -8   5  387.96   13.90
   6  -8   5  416.76   13.80
   6   8   5  398.06   14.60
  -6   8  -5  405.66   15.20
   6   8   5  403.46   15.20
   7  -8   5  277.67   11.40
  -7  -8  -5  251.77   13.10
   7  -8   5  280.67   11.80
  -7  -8  -5  295.67   12.30
   7   8   5  254.17   12.10
  -7   8  -5  270.57   12.80
   7   8   5  272.57   12.50
   8  -8   5   24.10    5.30
  -8  -8  -5   26.00    6.20
  -8   8  -5   19.80    5.10
   8   8   5   17.80    5.00
  -9  -8  -5  157.08   12.50
   9  -8   5  150.78   10.90
  -9   8  -5  146.09   11.30
   9   8   5  147.09   10.60
 -10   9   5   89.79    8.70
  -9  -9   5   46.40    6.80
   9  -9  -5   51.19    6.90
   9   9  -5   54.69    6.10
  -9   9   5   42.60    6.00
  -8  -9   5  307.47   12.50
   8  -9  -5  314.07   13.40
   8   9  -5  328.17   12.50
  -8   9   5  331.57   12.60
  -8   9   5  333.27   13.00
   7  -9  -5  116.69    8.00
  -7  -9   5  134.39    7.60
  -7   9   5  125.89    7.30
   7   9  -5  132.49    7.30
  -7   9   5  126.89    7.50
   7   9  -5  125.39    7.60
  -6  -9   5  642.94   17.80
   6  -9  -5  596.74   18.80
   6   9  -5  584.44   18.60
  -6   9   5  617.44   18.00
   6   9  -5  638.34   18.20
  -6   9   5  587.54   17.60
   5  -9  -5   26.90    4.00
  -5  -9   5   19.50    3.20
  -5  -9   5   21.70    3.10
   5   9  -5   27.70    4.10
  -5   9   5   20.10    3.00
  -5   9   5   18.20    3.00
   4  -9  -5  184.28    7.90
   4  -9  -5  183.88    7.40
  -4  -9   5  184.48    6.80
  -4  -9   5  188.48    7.80
  -4   9   5  180.28    7.20
   4   9  -5  185.68    8.50
  -4   9   5  192.48    7.40
  -3  -9   5  217.48    8.40
   3  -9  -5  238.48    8.60
   3  -9  -5  229.28    8.50
  -3  -9   5  222.98    7.10
   3   9  -5  232.88    7.40
   3   9  -5  227.28    9.20
  -3   9   5  214.58    7.70
  -3   9   5  222.98    8.00
  -2  -9   5  408.26   10.80
   2  -9  -5  404.86   12.90
  -2  -9   5  397.36   12.30
   2  -9  -5  413.06   12.20
   2   9  -5  431.26   11.50
  -2   9   5  406.66   11.70
  -2   9   5  421.56   12.10
   2   9  -5  395.36   13.40
  -1  -9   5  604.44   16.70
  -1  -9   5  619.44   15.20
   1  -9  -5  615.34   17.60
   1  -9  -5  612.74   16.00
   1   9  -5  591.54   17.60
   1   9  -5  608.54   15.60
  -1   9   5  600.44   16.50
  -1   9   5  599.84   15.90
   0  -9  -5 1520.75   38.00
   0  -9  -5 1563.24   35.30
   0  -9   5 1558.04   35.30
   0  -9   5 1469.55   36.50
   0   9   5 1502.15   35.80
   0   9   5 1511.35   36.60
   0   9  -5 1547.95   37.60
   0   9  -5 1500.55   35.70
   1  -9   5  192.68    7.50
   1  -9   5  187.38    6.40
  -1  -9  -5  192.28    8.60
   1   9   5  205.08    7.80
   1   9   5  187.78    7.00
  -1   9  -5  178.78    7.80
  -1   9  -5  195.48    7.20
  -2  -9  -5 1106.49   30.00
   2  -9   5 1146.09   28.60
   2  -9   5 1127.39   27.20
  -2   9  -5 1167.38   28.50
   2   9   5 1131.49   28.20
  -2   9  -5 1152.58   28.90
   2   9   5 1116.59   29.00
   3  -9   5  151.38    6.90
   3  -9   5  136.89    6.20
  -3  -9  -5  142.39    7.90
  -3   9  -5  139.69    6.70
  -3   9  -5  144.29    7.00
   3   9   5  138.99    7.00
   3   9   5  141.09    6.70
   4  -9   5   20.60    3.40
  -4  -9  -5   14.70    3.60
   4  -9   5   23.60    3.50
  -4   9  -5   22.10    3.40
   4   9   5   17.10    3.60
   4   9   5   20.10    3.30
  -4   9  -5   24.70    4.00
   5  -9   5   16.60    3.40
  -5  -9  -5   25.50    4.50
   5  -9   5   24.90    3.80
  -5   9  -5   25.90    4.30
   5   9   5   24.40    3.90
   5   9   5   21.40    4.00
   6  -9   5   75.39    6.40
   6  -9   5   72.09    6.40
  -6  -9  -5   91.59    7.70
   6   9   5   84.79    7.00
   6   9   5   67.89    6.70
  -6   9  -5   87.59    7.60
   7  -9   5   44.20    5.50
   7  -9   5   41.10    5.80
  -7  -9  -5   38.80    5.90
   7   9   5   47.20    6.40
   7   9   5   39.90    5.80
  -7   9  -5   49.20    6.40
  -8  -9  -5   58.39    8.30
  -8   9  -5   80.19    8.50
   8   9   5   88.39    8.40
  -9   9  -5    3.50    6.40
   9   9   5    4.10    4.40
 -10  10   5  199.28   12.00
   9 -10  -5  154.78   10.40
  -9  10   5  143.29    9.40
   9  10  -5  145.79    8.90
   8 -10  -5   18.90    4.80
  -8  10   5   21.30    4.30
   8  10  -5   27.00    4.60
  -8  10   5   19.70    4.30
  -7 -10   5   37.90    4.90
   7 -10  -5   41.80    5.70
  -7  10   5   27.70    4.40
   7  10  -5   33.00    4.80
  -7  10   5   39.80    4.80
   7  10  -5   29.70    4.50
  -6 -10   5   61.19    5.40
   6 -10  -5   74.49    6.40
  -6  10   5   66.69    5.30
  -6  10   5   72.89    5.60
   6  10  -5   77.59    6.70
   5 -10  -5    4.10    2.60
  -5 -10   5    2.10    2.20
   5  10  -5   -0.60    2.40
  -5  10   5    0.30    1.90
  -5  10   5    3.00    2.20
   4 -10  -5   62.99    5.20
  -4 -10   5   51.09    4.40
  -4  10   5   62.89    4.40
   4  10  -5   63.69    5.80
  -4  10   5   52.49    4.40
   3 -10  -5  120.89    6.30
  -3 -10   5  120.39    6.10
   3 -10  -5  114.29    6.30
   3  10  -5  133.29    7.20
  -3  10   5  119.09    5.30
   3  10  -5  116.89    5.30
  -3  10   5  125.39    5.90
   2 -10  -5   20.50    3.40
  -2 -10   5   20.60    2.90
   2 -10  -5   19.80    3.00
  -2  10   5   18.20    2.80
   2  10  -5   12.60    3.10
  -2  10   5   15.10    2.30
   2  10  -5   20.50    2.50
  -1 -10   5    2.80    1.90
   1 -10  -5   -2.40    1.70
   1 -10  -5    1.50    1.70
  -1  10   5   -0.20    1.50
  -1  10   5   -1.60    1.40
   1  10  -5    2.20    2.30
   1  10  -5   -0.60    1.40
   0 -10  -5    9.50    2.00
   0 -10   5    6.20    2.20
   0 -10  -5   12.60    3.20
   0  10   5    7.30    1.90
   0  10  -5    9.60    2.80
   0  10   5    8.00    2.30
   0  10  -5    7.60    2.00
  -1 -10  -5  257.77   10.40
   1 -10   5  251.37    9.30
   1  10   5  267.27    8.80
  -1  10  -5  266.97    9.10
  -1  10  -5  261.57    9.90
   1  10   5  266.27    9.50
  -2 -10  -5  484.75   16.00
   2 -10   5  502.25   14.90
  -2  10  -5  498.35   15.10
   2  10   5  504.55   15.30
  -2  10  -5  474.05   14.50
   2  10   5  475.35   14.20
  -3 -10  -5   15.10    3.70
   3 -10   5    8.50    2.60
  -3  10  -5   12.60    2.90
  -3  10  -5   10.10    2.80
   3  10   5    8.70    2.70
   3  10   5   10.20    2.70
   4 -10   5    5.10    2.60
  -4 -10  -5    5.30    2.90
   4  10   5    6.30    2.70
   4  10   5    4.50    3.00
  -4  10  -5    8.30    3.10
  -5 -10  -5  189.48   10.00
   5 -10   5  195.28    9.00
  -5  10  -5  193.48    9.60
   5  10   5  190.08    9.10
   5  10   5  186.18    9.40
  -6 -10  -5  365.16   14.30
   6 -10   5  330.07   12.70
  -6  10  -5  326.87   13.60
   6  10   5  330.97   12.90
   6  10   5  299.87   13.30
  -7 -10  -5   40.60    6.30
   7 -10   5   33.80    5.20
   7  10   5   47.40    6.70
  -7  10  -5   29.60    5.30
   7  10   5   24.30    4.90
   8 -10   5    1.20    4.50
  -8 -10  -5   12.40    5.70
   8  10   5    9.60    5.10
  -8  10  -5   -1.90    3.70
   8  10   5    5.40    4.50
   9  10   5  116.79   10.10
   9 -11  -5  109.09    9.50
  -9 -11   5  128.39    8.90
  -9  11   5  124.99   11.90
  -8 -11   5  169.28    9.40
   8 -11  -5  196.48   11.00
   8  11  -5  194.38   16.60
  -8  11   5  171.68    9.50
  -8  11   5  171.38    9.30
   7 -11  -5   36.20    5.50
  -7 -11   5   22.80    4.20
   7  11  -5   35.50    5.40
  -7  11   5   32.80    4.60
  -7  11   5   30.80    4.60
   6 -11  -5  525.65   17.60
  -6 -11   5  576.44   17.00
  -6  11   5  534.25   16.40
  -6  11   5  525.55   16.50
   6  11  -5  531.05   17.90
   5 -11  -5  353.76   12.70
  -5 -11   5  323.17   11.70
   5  11  -5  347.77   13.10
  -5  11   5  331.07   11.20
  -5  11   5  327.07   11.60
   4 -11  -5    1.80    2.50
  -4 -11   5    4.90    2.30
  -4  11   5    6.50    2.50
   4  11  -5    3.50    2.80
  -4  11   5    4.00    2.20
   3 -11  -5   71.79    5.30
   3 -11  -5   71.49    5.20
  -3 -11   5   82.89    5.20
  -3  11   5   72.49    4.70
   3  11  -5   75.29    6.30
  -3  11   5   74.49    4.40
   2 -11  -5  927.81   24.30
  -2 -11   5  955.00   24.80
   2 -11  -5  923.41   25.30
   2  11  -5  933.91   23.70
  -2  11   5  954.00   23.50
  -2  11   5 1000.40   24.70
   2  11  -5  913.01   25.80
   1 -11  -5  212.78    9.10
  -1 -11   5  200.98    8.10
   1 -11  -5  202.38    7.60
   1  11  -5  182.98    8.80
  -1  11   5  201.98    8.10
  -1  11   5  211.08    7.20
   1  11  -5  208.18    7.50
   0 -11   5  690.23   19.50
   0 -11  -5  705.23   20.90
   0  11  -5  689.33   20.30
   0  11   5  711.43   19.70
   0  11   5  737.63   18.60
   0  11  -5  731.73   18.90
   1 -11   5  305.87   10.90
  -1 -11  -5  322.77   12.40
   1  11   5  314.07   11.20
  -1  11  -5  350.96   11.90
  -1  11  -5  313.97   10.40
   1  11   5  327.07   10.20
  -2 -11  -5 1523.15   39.90
   2 -11   5 1542.95   38.30
   2  11   5 1536.95   38.70
  -2  11  -5 1540.65   37.80
  -2  11  -5 1617.04   38.60
   2  11   5 1528.35   37.30
  -3 -11  -5   51.99    5.60
   3 -11   5   60.59    5.40
  -3  11  -5   50.99    4.90
   3  11   5   47.70    4.90
   3  11   5   57.89    4.90
  -3  11  -5   60.89    4.80
  -4 -11  -5    7.60    3.70
   4 -11   5   12.80    3.50
   4  11   5   16.50    3.30
  -4  11  -5    9.20    3.30
   4  11   5   12.70    3.30
   5 -11   5   93.09    7.00
  -5 -11  -5   98.79    8.30
  -5  11  -5   88.49    6.70
   5  11   5   99.49    7.40
   5  11   5   91.49    6.60
  -6 -11  -5   69.19    7.30
   6 -11   5   77.79    6.60
   6  11   5   79.19    7.00
   6  11   5   82.89    8.00
  -6  11  -5   94.59    8.10
   7 -11   5   -3.10    3.30
  -7 -11  -5    1.20    4.20
   7  11   5    0.00    3.70
   7  11   5    2.00    4.00
  -7  11  -5   -0.10    3.30
   8 -11   5   97.39    8.60
  -8  11  -5   85.69    9.00
   8  11   5   80.39    8.20
   8  11   5   93.89    9.60
  -8 -12   5    3.10    3.40
   8 -12  -5    4.30    4.30
  -8  12   5   -0.30    3.60
   8  12  -5    3.30    3.80
  -7 -12   5   19.20    4.00
   7 -12  -5   18.00    4.60
   7  12  -5   25.40    5.10
  -7  12   5   16.50    4.00
   6 -12  -5    9.40    3.60
  -6 -12   5   13.10    3.40
  -6  12   5   14.10    3.80
   6  12  -5   10.10    3.90
   5 -12  -5   48.00    5.40
  -5 -12   5   41.00    4.50
  -5  12   5   39.40    4.30
   5  12  -5   36.20    5.10
   4 -12  -5    6.60    3.00
  -4 -12   5    3.80    2.40
  -4  12   5    7.00    2.60
   4  12  -5    6.50    3.30
  -3 -12   5    9.90    2.70
   3 -12  -5   14.70    3.40
   3 -12  -5   12.70    3.10
   3  12  -5   11.80    3.20
  -3  12   5    9.20    2.80
   2 -12  -5   19.70    3.30
  -2 -12   5   22.60    3.40
   2 -12  -5   20.00    3.60
   2  12  -5   22.60    3.80
  -2  12   5   20.90    3.10
   2  12  -5   22.70    3.10
  -1 -12   5   92.09    5.60
   1 -12  -5   93.39    5.40
   1 -12  -5   90.89    6.40
   1  12  -5   89.89    6.10
   1  12  -5   93.29    5.10
  -1  12   5   82.29    5.20
   0 -12   5   31.80    3.90
   0 -12  -5   34.50    4.70
   0  12  -5   23.20    3.70
   0  12   5   35.60    4.10
   0  12  -5   37.30    3.60
   1 -12   5  162.38    7.60
  -1 -12  -5  156.58    8.70
   1  12   5  170.88    7.70
  -1  12  -5  162.88    8.10
  -1  12  -5  168.88    7.20
   2 -12   5  593.14   17.60
  -2 -12  -5  557.04   18.80
  -2  12  -5  603.04   17.20
  -2  12  -5  559.44   17.40
   2  12   5  569.24   17.70
   3 -12   5    2.80    2.40
  -3 -12  -5    3.40    3.00
  -3  12  -5    0.70    2.60
   3  12   5    0.50    2.60
  -3  12  -5    3.30    2.80
   4 -12   5   -0.70    2.60
  -4 -12  -5    4.10    3.40
   4  12   5    1.00    3.00
  -4  12  -5   -5.00    2.50
  -5 -12  -5  119.69    8.80
   5 -12   5  125.59    8.10
   5  12   5  117.79    8.30
  -5  12  -5  129.19    7.90
   6 -12   5   38.10    5.30
  -6 -12  -5   27.40    5.50
   6  12   5   38.70    6.20
  -6  12  -5   37.50    5.90
   7 -12   5   63.59    6.90
  -7 -12  -5   59.79    7.90
   7  12   5   64.89    7.90
  -7  12  -5   77.19    8.00
   8 -12   5    2.10    4.40
  -8  12  -5    3.20    5.30
  -8 -13   5  203.58   10.40
   8 -13  -5  235.58   12.50
   8  13  -5  207.68   11.90
  -8  13   5  237.98   11.40
  -7 -13   5   14.50    3.80
   7 -13  -5    2.30    3.70
  -7  13   5    1.60    3.60
   7  13  -5   13.90    4.30
  -6 -13   5  373.06   12.90
   6 -13  -5  326.87   13.60
   6  13  -5  347.57   14.30
  -6  13   5  335.17   12.80
  -5 -13   5  525.35   16.50
   5 -13  -5  527.95   17.40
   5  13  -5  512.85   18.00
  -5  13   5  513.85   16.40
   4 -13  -5   38.60    4.90
  -4 -13   5   43.10    4.60
   4  13  -5   45.60    5.70
  -4  13   5   51.99    5.10
   3 -13  -5   26.50    4.00
  -3 -13   5   33.50    4.20
   3 -13  -5   30.20    4.30
  -3  13   5   27.70    3.90
   3  13  -5   29.60    4.50
   2 -13  -5  296.97   10.70
   2 -13  -5  314.57   11.90
  -2 -13   5  283.97   10.70
   2  13  -5  281.97   10.00
  -2  13   5  310.97   10.90
   2  13  -5  283.07   11.90
   1 -13  -5   21.60    4.10
  -1 -13   5   23.50    3.70
   1 -13  -5   20.00    3.20
   1  13  -5   16.70    3.60
  -1  13   5   29.90    3.80
   1  13  -5   21.10    3.10
   0 -13   5  520.05   16.50
   0 -13  -5  573.74   18.40
   0  13  -5  552.54   17.70
   0  13  -5  560.24   16.10
   0  13   5  566.44   17.00
  -1 -13  -5  429.86   15.60
   1 -13   5  415.36   14.00
  -1  13  -5  438.56   13.60
   1  13   5  415.86   14.10
  -1  13  -5  446.16   14.80
   2 -13   5  137.09    7.60
  -2 -13  -5  143.69    8.60
   2  13   5  158.48    8.20
  -2  13  -5  152.88    7.90
  -2  13  -5  146.09    7.20
  -3 -13  -5    7.40    3.90
   3 -13   5    9.20    3.30
   3  13   5   14.10    3.70
  -3  13  -5    7.30    2.90
  -3  13  -5   16.90    3.70
   4 -13   5   30.40    4.70
  -4 -13  -5   35.80    5.90
   4  13   5   33.90    5.00
  -4  13  -5   38.90    5.20
  -5 -13  -5  453.75   17.50
   5 -13   5  479.75   16.60
  -5  13  -5  463.55   16.50
   5  13   5  470.55   17.20
   6 -13   5   61.39    6.90
  -6 -13  -5   54.99    7.50
   6  13   5   53.19    6.50
  -6  13  -5   50.09    6.10
  -7 -13  -5   39.10    6.90
   7 -13   5   41.30    6.10
  -7  13  -5   33.90    6.20
   7  13   5   45.60    7.30
   8 -13   5  180.88   11.40
  -8 -13  -5  164.58   17.30
   8 -14  -5   35.60    6.40
   8  14  -5   28.90    5.90
  -8  14   5   29.50    5.90
   7 -14  -5   59.69    6.90
  -7 -14   5   72.29    6.60
   7  14  -5   58.49    7.00
  -7  14   5   57.99    6.40
  -6 -14   5   38.90    5.00
   6 -14  -5   56.49    6.60
  -6  14   5   51.39    5.80
   6  14  -5   57.79    6.50
  -5 -14   5  217.58    9.60
   5 -14  -5  207.48   10.50
  -5  14   5  205.38    9.50
   5  14  -5  211.38   11.00
   4 -14  -5   21.10    4.40
  -4 -14   5   31.00    4.30
  -4  14   5   25.00    4.00
   4  14  -5   22.10    4.50
   3 -14  -5  209.38    9.40
   3 -14  -5  201.08    9.70
  -3 -14   5  215.58    9.30
  -3  14   5  197.48    9.00
   3  14  -5  210.28   10.50
   2 -14  -5   90.39    6.80
  -2 -14   5   79.19    5.80
   2 -14  -5   87.59    6.00
   2  14  -5   95.59    6.40
  -2  14   5   83.59    5.90
   2  14  -5   96.39    7.00
  -1 -14   5    8.30    2.90
   1 -14  -5    9.60    3.50
   1  14  -5    7.50    2.60
  -1  14   5    9.30    2.80
   1  14  -5    7.40    3.00
   0 -14  -5   41.90    5.70
   0 -14   5   43.60    4.70
   0  14  -5   43.30    4.40
   0  14   5   43.20    4.90
   0  14  -5   33.70    4.80
  -1 -14  -5   39.40    5.50
   1 -14   5   36.90    4.80
  -1  14  -5   32.50    4.00
   1  14   5   41.60    4.90
  -1  14  -5   31.70    4.60
  -2 -14  -5  104.59    8.10
   2 -14   5   98.19    6.60
  -2  14  -5  106.19    6.50
   2  14   5  105.19    7.10
  -2  14  -5  104.29    7.30
   3 -14   5  562.14   17.80
  -3 -14  -5  554.04   19.40
  -3  14  -5  519.95   18.80
  -3  14  -5  545.75   17.30
   3  14   5  525.35   17.90
  -4 -14  -5   28.00    5.70
   4 -14   5   21.60    4.50
  -4  14  -5   15.40    3.80
   4  14   5   28.20    4.70
   5 -14   5    0.50    3.20
  -5 -14  -5    1.50    3.60
  -5  14  -5    0.70    3.50
   5  14   5   -3.50    3.30
   6 -14   5   57.49    6.90
  -6 -14  -5   55.49    7.80
   6  14   5   56.39    7.30
  -6  14  -5   49.20    6.80
   7 -14   5   25.30    5.80
  -7 -14  -5   21.80    6.80
  -7  14  -5   19.20    5.50
   7  14   5   21.20    8.60
   8  15  -5  276.97   14.20
  -8  15   5  263.17   12.90
  -7 -15   5   45.80    6.00
   7 -15  -5   47.30    6.80
  -7  15   5   61.69    6.90
   7  15  -5   50.89    7.10
   6 -15  -5   51.89    6.60
  -6 -15   5   50.59    5.70
  -6  15   5   54.69    6.20
   6  15  -5   60.49    7.30
  -5 -15   5  286.57   11.50
   5 -15  -5  281.87   12.60
   5  15  -5  296.47   13.50
  -5  15   5  265.67   11.30
   4 -15  -5  254.47   11.60
  -4 -15   5  265.77   10.90
  -4  15   5  240.18   10.70
   4  15  -5  273.87   12.50
   3 -15  -5  217.28   10.10
  -3 -15   5  209.88    9.40
   3  15  -5  219.08   10.80
  -3  15   5  197.38    9.30
   2 -15  -5   25.00    4.60
  -2 -15   5   18.70    3.60
   2 -15  -5   17.90    3.90
   2  15  -5   21.00    4.70
  -2  15   5   25.80    3.90
  -1 -15   5   59.49    5.70
   1 -15  -5   53.79    6.10
   1  15  -5   64.09    6.70
  -1  15   5   74.29    6.40
   1  15  -5   68.89    5.30
   0 -15   5  359.36   13.20
   0 -15  -5  373.86   14.70
   0  15   5  362.56   13.40
   0  15  -5  357.56   12.40
   0  15  -5  376.66   14.20
  -1 -15  -5  191.38   10.30
   1 -15   5  202.28    9.50
  -1  15  -5  212.28   10.20
   1  15   5  199.28    9.60
  -1  15  -5  186.88    8.60
  -2 -15  -5  243.68   12.10
   2 -15   5  237.48   10.70
  -2  15  -5  241.28   10.90
   2  15   5  248.98   10.90
  -2  15  -5  241.38   10.10
  -3 -15  -5   84.39    8.20
   3 -15   5   69.09    6.70
  -3  15  -5   81.59    6.80
   3  15   5   86.59    6.90
   4 -15   5  198.48   10.30
  -4 -15  -5  186.38   11.30
   4  15   5  172.48   10.20
  -4  15  -5  179.88    9.80
  -5 -15  -5  125.89   10.50
   5 -15   5  108.79    8.80
  -5  15  -5  128.89    8.80
   5  15   5  116.99    8.80
  -6 -15  -5   46.20    7.60
   6 -15   5   31.90    5.70
   6  15   5   49.20    6.80
  -6  15  -5   44.90    6.80
  -7 -15  -5    9.20    6.70
   7 -16  -5   28.00    6.40
  -7 -16   5   22.50    6.30
   7  16  -5   31.20    6.60
  -7  16   5   26.10    5.20
  -6 -16   5   31.60    5.20
   6 -16  -5   28.00    5.60
  -6  16   5   31.70    5.40
   6  16  -5   27.70    6.00
  -5 -16   5   76.79    7.00
   5 -16  -5   77.19    7.80
   5  16  -5   86.49    8.60
  -5  16   5   85.79    7.40
   4 -16  -5   37.30    5.40
  -4 -16   5   36.60    4.80
  -4  16   5   31.90    4.80
   4  16  -5   19.00    5.00
  -3 -16   5  156.98    8.30
   3 -16  -5  139.39    8.70
   3  16  -5  152.98    9.70
  -3  16   5  133.69    7.70
  -2 -16   5    1.70    2.70
   2 -16  -5    3.90    3.70
  -2  16   5    4.40    2.80
   2  16  -5    5.70    4.00
  -1 -16   5   57.39    5.70
   1 -16  -5   62.69    6.90
   1  16  -5   51.79    6.20
   1  16  -5   50.09    5.00
  -1  16   5   51.29    5.40
   0 -16  -5    9.10    4.20
   0 -16   5   16.40    3.80
   0  16   5   15.20    3.80
   0  16  -5   14.00    4.40
   0  16  -5   21.00    3.80
   1 -16   5    8.30    3.20
  -1 -16  -5   12.10    4.20
   1  16   5    8.40    3.20
  -1  16  -5    8.70    3.60
  -1  16  -5    9.40    3.30
   2 -16   5  286.57   12.40
  -2 -16  -5  312.57   14.20
   2  16   5  292.77   12.60
  -2  16  -5  286.97   12.50
  -2  16  -5  297.87   11.80
  -3 -16  -5  355.06   15.80
   3 -16   5  394.46   15.00
  -3  16  -5  374.86   14.20
   3  16   5  422.16   15.70
   4 -16   5   71.19    7.30
  -4 -16  -5   67.99    8.40
  -4  16  -5   59.89    6.50
   4  16   5   66.39    7.50
  -5 -16  -5   12.70    5.20
   5 -16   5    7.50    4.50
  -5  16  -5   17.30    5.20
   5  16   5   15.40    5.10
   6 -16   5  295.37   15.70
  -6 -16  -5  319.97   16.40
  -6  16  -5  325.57   14.70
  -6 -17   5  437.56   15.90
   6 -17  -5  420.06   17.10
  -6  17   5  417.26   16.20
   6  17  -5  413.96   17.80
   5 -17  -5   22.20    5.70
  -5 -17   5   28.30    5.10
  -5  17   5   27.90    5.30
   5  17  -5   34.70    6.40
  -4 -17   5   71.79    6.70
   4 -17  -5   57.79    6.80
   4  17  -5   61.89    7.30
  -4  17   5   64.19    6.40
  -3 -17   5   53.69    5.80
   3 -17  -5   55.59    6.30
   3  17  -5   57.99    7.30
  -3  17   5   65.69    6.40
  -2 -17   5  687.33   21.10
   2 -17  -5  700.33   22.40
  -2  17   5  683.93   21.20
   2  17  -5  691.23   22.90
  -1 -17   5  249.48   11.00
   1 -17  -5  245.38   12.30
   1  17  -5  219.48   11.30
  -1  17   5  248.88   11.20
   0 -17   5    6.00    3.20
   0 -17  -5    8.60    4.30
   0  17  -5    7.60    3.20
   0  17  -5    7.60    3.90
   0  17   5    0.70    3.30
   1 -17   5  153.68    9.10
  -1 -17  -5  139.39    9.60
  -1  17  -5  156.38    9.60
   1  17   5  165.58    9.40
  -1  17  -5  153.98    8.40
   2 -17   5  344.57   13.80
  -2 -17  -5  347.37   15.40
  -2  17  -5  321.07   12.80
  -2  17  -5  312.77   13.50
   2  17   5  304.37   13.50
  -3 -17  -5   80.19    8.40
   3 -17   5   83.19    7.60
  -3  17  -5   95.39    7.50
   3  17   5  109.49    8.20
   4 -17   5    5.80    4.10
  -4 -17  -5    7.10    5.40
  -4  17  -5    6.10    4.00
   4  17   5    8.30    4.20
   5 -17   5   39.40    6.90
  -5 -17  -5   46.30    7.90
  -5  17  -5   47.70    6.70
   5  17   5   62.09   12.10
  -6 -18   5    6.40    4.40
  -5 -18   5    5.30    4.00
   5 -18  -5    4.70    4.90
   5  18  -5   -0.80    5.10
  -5  18   5    0.80    3.50
   4 -18  -5   11.60    5.00
  -4 -18   5   10.80    4.20
   4  18  -5   20.00    5.30
  -4  18   5   17.60    4.90
  -3 -18   5    6.70    3.80
  -3  18   5    4.90    3.60
   3  18  -5    3.20    4.30
   2 -18  -5   -0.80    3.80
  -2 -18   5    5.20    3.50
  -2  18   5    1.80    3.60
   2  18  -5    1.00    3.50
  -1 -18   5   11.20    3.80
   1 -18  -5    5.50    4.40
   1  18  -5    9.60    4.20
  -1  18   5    7.70    3.90
   0 -18  -5   12.20    4.70
   0 -18   5    9.90    3.80
   0  18  -5    7.20    4.00
   0  18   5   13.80    4.20
   0  18  -5   11.20    3.70
  -1 -18  -5   55.29    7.30
   1 -18   5   60.69    6.60
   1  18   5   71.69    7.30
  -1  18  -5   50.89    6.60
  -1  18  -5   71.39    6.50
   2 -18   5   27.40    5.10
  -2 -18  -5   38.40    6.80
   2  18   5   36.60    5.70
  -2  18  -5   35.90    5.30
  -2  18  -5   32.60    6.40
  -3 -18  -5   11.00    5.60
   3 -18   5   15.40    5.10
   3  18   5   17.00    5.10
  -3  18  -5   11.60    4.00
   4 -18   5   18.10    6.30
  -4 -18  -5    9.10    9.40
  -4  18  -5   20.70    5.00
   4  18   5   19.00    8.60
   5 -19  -5   84.19    9.20
  -5 -19   5   86.29    7.90
  -4 -19   5   13.60    4.90
   4 -19  -5   11.20    5.40
  -4  19   5   19.50    5.20
  -3 -19   5  197.98   10.90
   3  19  -5  228.08   12.70
  -3  19   5  249.48   11.70
  -2 -19   5  339.27   14.20
   2  19  -5  367.06   16.20
  -2  19   5  360.76   14.50
   1 -19  -5   69.29    7.90
  -1 -19   5   69.09    7.10
   1  19  -5   91.69    9.00
  -1  19   5   68.99    7.20
   0 -19  -5   13.60    5.30
   0 -19   5   14.20    4.30
   0  19   5   12.10    4.10
   0  19  -5   12.20    4.70
   0  19  -5   21.40    7.30
   1 -19   5  193.48   11.00
  -1 -19  -5  225.28   12.90
  -1  19  -5  203.98   11.80
   1  19   5  179.08   10.90
  -1  19  -5  205.58   10.30
   2 -19   5  352.76   14.80
  -2 -19  -5  326.17   16.20
   2  19   5  338.07   15.00
  -2  19  -5  311.77   13.30
  -3  19  -5   28.70    5.30
  -3 -20   5   -0.30    4.40
  -2 -20   5    8.00    4.50
  -1 -20   5  162.78   10.40
   1 -20  -5  156.68   11.40
  -1  20   5  147.19   14.80
   1  20  -5  133.49   11.20
   0 -20   5   -4.40    3.90
   0 -20  -5   -1.00    4.70
   0  20   5   -0.40    6.30
   0  20  -5   -0.90    4.30
  -1 -20  -5   57.39   12.80
  -1  20  -5   79.09    7.60
  -1  20  -5   66.59    8.30
  -2  20  -5    1.50    4.10
   1 -21  -5   94.29   14.80
  11   0  -6   -5.10    3.90
 -10   0   6  258.67   12.80
  10   0  -6  256.57   12.20
  -9   0   6   -1.00    2.90
   9   0  -6   -4.00    3.00
  -8   0   6 1025.20   28.60
   8   0  -6 1008.50   27.90
  -7   0   6    0.10    2.30
   7   0  -6    3.90    2.30
  -6   0   6   56.69    5.10
   6   0  -6   54.69    5.00
  -5   0   6    0.60    1.70
   5   0  -6    0.50    1.60
   5   0  -6   -1.30    1.80
  -4   0   6 1809.02   43.50
   4   0  -6 1892.21   43.60
   4   0  -6 1833.82   43.20
   3   0  -6   -1.60    1.30
  -3   0   6   -1.50    1.30
   3   0  -6    2.50    1.80
   2   0  -6 1748.63   40.30
   2   0  -6 1692.63   41.00
  -2   0   6 1787.82   40.60
   1   0  -6    0.50    1.20
  -1   0   6   -1.00    1.40
   1   0  -6   -0.50    1.40
   1   0  -6   -0.30    0.80
   0   0  -6 1523.05   34.30
   0   0  -6 1466.35   34.10
   0   0   6 1494.35   35.20
  -1   0  -6    1.50    1.70
  -1   0  -6   -0.60    1.30
   1   0   6    1.70    1.50
   1   0   6    0.70    0.90
   2   0   6    5.50    1.20
  -2   0  -6    2.10    1.70
  -2   0  -6    3.50    1.80
   2   0   6    3.60    1.80
   3   0   6   -0.10    1.00
  -3   0  -6   -0.50    1.70
   3   0   6   -1.90    1.40
  -3   0  -6   -0.70    1.70
  -4   0  -6  556.84   16.00
   4   0   6  551.24   16.50
  -4   0  -6  565.54   17.30
  -5   0  -6    1.20    2.10
  -5   0  -6    1.00    2.80
   5   0   6    1.80    2.30
  -6   0  -6  255.77   11.70
   6   0   6  237.38   10.70
   7   0   6    2.10    3.20
  -7   0  -6   -2.80    3.00
  -8   0  -6  162.88   10.90
   8   0   6  116.19    9.60
  -9   0  -6    0.60    4.70
   9   0   6   -0.90    4.20
  11  -1  -6   66.89    7.50
  11   1  -6   70.29    7.60
  10  -1  -6   18.30    4.70
 -10  -1   6   13.90    4.40
  10   1  -6   19.20    4.60
 -10   1   6   13.00    4.70
  -9  -1   6  128.39    8.60
   9  -1  -6  127.29    8.20
   9   1  -6  131.39    8.30
  -9   1   6  132.59    8.70
  -8  -1   6   56.19    6.10
   8  -1  -6   64.39    6.10
   8   1  -6   58.99    5.90
  -8   1   6   57.29    6.10
   7  -1  -6   78.29    5.80
  -7  -1   6   70.59    6.00
   7   1  -6   73.39    5.90
  -7   1   6   72.49    5.60
  -6  -1   6  135.69    7.00
   6  -1  -6  141.99    6.80
   6   1  -6  132.49    6.20
  -6   1   6  133.09    7.10
   6   1  -6  150.98    7.10
   5  -1  -6   52.59    3.80
  -5  -1   6   49.50    4.30
   5  -1  -6   52.89    4.40
   5   1  -6   50.69    3.80
   5   1  -6   44.20    3.90
  -5   1   6   56.79    4.30
   4  -1  -6    0.80    1.70
  -4  -1   6    3.90    1.70
   4  -1  -6    1.80    1.80
  -4   1   6    2.60    1.70
   4   1  -6    0.70    1.50
   4   1  -6    1.80    1.80
   3  -1  -6   96.79    4.90
   3  -1  -6   90.69    4.70
  -3  -1   6   88.29    4.50
  -3   1   6  102.29    4.80
   3   1  -6  102.79    5.10
   3   1  -6   95.19    4.70
  -3   1   6   98.09    2.90
  -2  -1   6   17.60    2.20
   2  -1  -6   15.00    2.10
   2  -1  -6   17.90    2.50
   2   1  -6   14.30    2.30
  -2   1   6   17.80    1.20
   2   1  -6   12.70    2.00
  -2   1   6   17.70    2.30
   1  -1  -6 1150.88   27.50
   1  -1  -6 1177.58   28.80
  -1  -1   6 1181.78   28.10
  -1   1   6 1165.08   26.50
   1   1  -6 1154.78   27.70
   1   1  -6 1175.98   26.10
   1   1  -6 1210.88   29.00
  -1   1   6 1166.38   28.20
   0  -1   6  250.37    8.10
   0  -1   6  265.17    7.60
   0  -1  -6  252.87    8.80
   0  -1  -6  255.27    7.30
   0   1  -6  258.17    7.40
   0   1   6  266.77    8.40
   0   1  -6  254.27    8.80
   0   1   6  264.87    7.40
   1  -1   6   76.79    3.40
   1  -1   6   79.39    4.20
  -1  -1  -6   81.89    4.60
  -1  -1  -6   80.19    4.20
  -1   1  -6   79.09    4.50
  -1   1  -6   79.09    4.00
   1   1   6   72.79    3.00
   1   1   6   69.99    4.00
  -2  -1  -6   51.59    4.10
   2  -1   6   59.59    4.00
  -2  -1  -6   55.39    4.20
   2  -1   6   56.29    2.90
  -2   1  -6   58.49    4.00
   2   1   6   53.09    2.40
  -2   1  -6   57.19    4.10
   2   1   6   58.49    4.00
   3  -1   6 1034.00   24.30
  -3  -1  -6 1038.80   27.10
  -3  -1  -6 1013.50   26.40
   3  -1   6 1059.59   26.60
  -3   1  -6 1047.30   26.90
  -3   1  -6 1013.70   26.10
   3   1   6 1035.30   26.50
  -4  -1  -6   71.39    6.10
   4  -1   6   63.79    5.00
  -4  -1  -6   66.99    4.80
  -4   1  -6   63.29    5.50
   4   1   6   66.19    5.00
  -4   1  -6   61.89    4.60
   5  -1   6    1.60    2.40
  -5  -1  -6    8.50    2.80
  -5  -1  -6    5.60    3.20
  -5   1  -6    5.70    2.50
  -5   1  -6   10.50    3.40
   5   1   6    4.40    2.70
  -6  -1  -6   33.90    5.50
  -6  -1  -6   29.10    4.50
   6  -1   6   43.80    5.20
   6   1   6   47.30    5.50
  -6   1  -6   36.50    5.20
   7  -1   6  840.82   25.00
  -7  -1  -6  837.22   26.30
   7   1   6  802.02   24.80
  -7   1  -6  835.32   26.10
  -8  -1  -6   10.40    4.70
   8  -1   6   10.00    4.30
  -8   1  -6    7.80    4.70
   8   1   6    5.60    4.30
   9  -1   6   38.60    6.80
  -9  -1  -6   33.90    6.80
   9   1   6   36.40    6.60
  -9   1  -6   42.20    7.30
  11  -2  -6   31.70    7.30
  11   2  -6   37.60    6.10
 -10  -2   6  104.69    9.10
  10  -2  -6  107.69    8.80
  10   2  -6   80.79    7.60
 -10   2   6  106.59    9.40
  -9  -2   6   23.20    4.70
   9  -2  -6   15.80    4.00
  -9   2   6   24.30    5.00
   9   2  -6   13.60    3.80
   8  -2  -6  823.62   23.20
  -8  -2   6  779.92   23.40
   8   2  -6  770.32   22.50
  -8   2   6  764.62   23.30
  -7  -2   6  132.39    7.40
   7  -2  -6  133.29    7.30
  -7   2   6  126.79    7.40
   7   2  -6  123.59    7.00
  -6  -2   6   49.40    4.80
   6  -2  -6   38.20    4.10
  -6   2   6   41.00    4.50
   6   2  -6   41.30    3.90
   6   2  -6   37.10    3.90
   5  -2  -6   18.10    2.70
   5  -2  -6   24.10    3.10
  -5  -2   6   18.60    2.90
   5   2  -6   18.20    3.00
  -5   2   6   20.00    3.10
   5   2  -6   21.40    2.90
  -4  -2   6 1660.53   39.40
   4  -2  -6 1676.63   39.10
   4  -2  -6 1620.14   39.30
  -4   2   6 1667.03   39.60
   4   2  -6 1642.74   39.40
   4   2  -6 1637.14   39.50
  -4   2   6 1674.33   37.20
   3  -2  -6   -1.40    1.40
   3  -2  -6   -2.00    1.30
  -3  -2   6   -1.40    1.30
  -3   2   6   -0.20    0.80
   3   2  -6   -1.70    1.50
   3   2  -6   -1.30    1.30
  -3   2   6   -0.90    1.30
   2  -2  -6 1634.34   38.40
   2  -2  -6 1591.24   37.60
  -2  -2   6 1607.84   37.70
  -2   2   6 1609.44   37.90
  -2   2   6 1629.24   36.10
   2   2  -6 1633.84   38.60
   2   2  -6 1620.74   37.80
   1  -2  -6  413.66   10.80
  -1  -2   6  408.66   11.30
   1  -2  -6  395.86   12.00
  -1   2   6  396.86   11.40
   1   2  -6  413.46   12.20
  -1   2   6  393.56   10.10
   1   2  -6  402.66    9.30
   1   2  -6  401.56   11.10
   0  -2   6 1626.44   38.00
   0  -2  -6 1705.03   37.40
   0  -2   6 1657.53   38.50
   0   2  -6 1629.14   39.30
   0   2   6 1710.03   37.80
   0   2  -6 1647.44   37.40
   0   2   6 1593.94   38.60
   1  -2   6   87.49    4.50
   1  -2   6   99.99    4.00
  -1   2  -6   96.29    5.10
   1   2   6   97.19    4.80
   1   2   6   95.09    4.30
  -1   2  -6   91.79    4.30
   1   2   6   93.99    3.30
   2  -2   6  404.66   10.80
  -2  -2  -6  408.66   12.50
   2  -2   6  419.56   12.10
  -2   2  -6  399.86   12.20
   2   2   6  409.76   10.00
   2   2   6  391.36   12.10
   2   2   6  404.06   11.90
  -2   2  -6  395.86   12.10
   3  -2   6  156.38    6.70
  -3  -2  -6  146.69    6.80
  -3  -2  -6  153.18    7.30
   3  -2   6  142.39    5.30
   3   2   6  145.89    6.60
  -3   2  -6  144.69    6.40
  -3   2  -6  145.69    6.80
  -4  -2  -6    7.60    2.80
   4  -2   6    1.40    1.60
   4  -2   6    6.20    2.50
  -4  -2  -6    0.10    1.90
   4   2   6    2.50    2.00
  -4   2  -6    4.00    2.40
  -4   2  -6    1.80    2.00
  -5  -2  -6   11.00    3.30
  -5  -2  -6   16.30    3.20
   5  -2   6    9.60    3.10
   5   2   6   13.60    3.30
  -5   2  -6   19.50    4.10
  -5   2  -6   15.60    2.90
  -6  -2  -6  451.05   16.80
  -6  -2  -6  451.25   14.70
   6  -2   6  467.85   16.00
   6   2   6  463.85   16.00
  -6   2  -6  476.55   16.80
   7  -2   6   11.40    3.90
  -7  -2  -6    6.70    4.30
   7   2   6   11.00    3.90
  -7   2  -6   15.50    4.60
   8  -2   6   -0.40    3.80
  -8  -2  -6   -4.50    3.30
   8   2   6    4.90    4.00
  -8   2  -6    1.40    3.70
  -9  -2  -6  138.79   12.00
   9  -2   6  132.79   10.40
   9   2   6  130.79   10.90
  -9   2  -6  129.99   10.30
  11   3  -6   -0.60    4.20
  10  -3  -6    3.80    4.00
 -10  -3   6    2.40    3.70
 -10   3   6    8.60    4.20
  10   3  -6    5.10    3.80
  -9  -3   6  246.18   11.70
   9  -3  -6  246.18   11.40
  -9   3   6  250.57   11.80
   9   3  -6  245.68   11.10
   8  -3  -6   60.69    6.00
  -8  -3   6   60.49    6.20
   8   3  -6   76.29    6.30
  -8   3   6   71.09    6.50
   7  -3  -6  109.99    6.90
  -7  -3   6  114.69    6.90
  -7   3   6   91.29    6.50
   7   3  -6  100.99    6.40
   6  -3  -6   74.69    5.20
  -6  -3   6   73.99    5.30
   6   3  -6   59.09    4.90
  -6   3   6   68.39    5.20
   6   3  -6   67.69    4.80
   5  -3  -6  156.98    6.40
  -5  -3   6  162.78    7.20
   5  -3  -6  167.78    7.40
   5   3  -6  173.18    7.20
   5   3  -6  172.88    7.30
  -5   3   6  167.48    7.30
   4  -3  -6   18.50    2.60
  -4  -3   6   12.90    2.30
   4  -3  -6   13.50    2.50
   4   3  -6   16.40    2.70
  -4   3   6   18.50    1.90
   4   3  -6   16.80    2.70
  -4   3   6   18.30    2.70
   3  -3  -6  297.37    9.50
   3  -3  -6  286.07    9.30
  -3  -3   6  282.77    9.10
   3   3  -6  299.57    9.80
   3   3  -6  297.37    9.50
  -3   3   6  297.67    7.80
  -3   3   6  298.67    9.50
  -2  -3   6  270.37    8.10
   2  -3  -6  250.77    7.90
   2  -3  -6  252.07    8.70
  -2   3   6  265.37    8.40
  -2   3   6  254.87    7.00
   2   3  -6  244.68    8.70
   2   3  -6  259.07    8.30
  -1  -3   6  150.78    5.80
  -1  -3   6  153.78    5.70
   1  -3  -6  150.68    6.50
   1  -3  -6  157.18    5.40
  -1   3   6  146.09    4.90
   1   3  -6  146.29    6.30
   1   3  -6  160.28    4.10
  -1   3   6  159.48    6.00
   0  -3  -6  332.07   10.70
   0  -3  -6  329.07    8.60
   0  -3   6  316.77    9.60
   0  -3   6  332.07    9.50
   0   3   6  337.37   10.00
   0   3  -6  319.87   10.40
   0   3  -6  312.77    8.70
   0   3   6  332.77    9.30
  -1  -3  -6  636.14   14.70
   1  -3   6  602.24   15.80
   1  -3   6  638.64   16.50
  -1  -3  -6  619.24   17.50
  -1   3  -6  628.84   16.20
  -1   3  -6  643.34   17.30
   1   3   6  636.44   16.40
   1   3   6  619.14   16.70
  -2  -3  -6   95.89    5.50
   2  -3   6  101.39    4.30
   2  -3   6   97.89    4.90
  -2   3  -6   96.49    4.90
   2   3   6   90.89    4.80
  -2   3  -6   96.39    5.20
   2   3   6   94.79    5.10
   3  -3   6  175.18    7.20
   3  -3   6  168.88    6.10
  -3  -3  -6  178.28    7.70
   3   3   6  158.98    7.00
  -3   3  -6  172.08    7.00
   3   3   6  158.08    7.20
  -3   3  -6  176.18    7.40
   4  -3   6   24.40    3.60
  -4  -3  -6   22.20    4.00
  -4  -3  -6   20.50    3.30
   4  -3   6   23.30    2.70
  -4   3  -6   20.40    3.10
  -4   3  -6   27.10    3.90
   4   3   6   28.30    3.90
   5  -3   6   13.50    3.00
  -5  -3  -6    5.70    2.80
  -5  -3  -6    2.50    3.10
   5   3   6    4.70    2.80
  -5   3  -6    9.70    3.20
  -5   3  -6    7.00    2.50
   6  -3   6   29.60    4.70
  -6  -3  -6   37.90    4.70
  -6  -3  -6   36.00    5.30
  -6   3  -6   37.40    5.50
   6   3   6   36.40    4.90
   7  -3   6  424.56   15.70
  -7  -3  -6  414.66   17.00
  -7   3  -6  423.56   16.60
   7   3   6  428.76   15.90
  -8  -3  -6   -2.50    3.90
   8  -3   6    0.00    3.70
   8   3   6    3.60    4.00
  -8   3  -6   -0.80    3.90
  -9  -3  -6   64.89    8.50
   9  -3   6   90.09    8.90
   9   3   6   88.99    9.00
  -9   3  -6   82.79    9.00
  11   4  -6   13.40    5.00
  10  -4  -6  259.97   12.50
 -10  -4   6  269.77   12.80
  10   4  -6  240.38   11.70
 -10   4   6  230.78   12.40
   9  -4  -6   53.69    6.00
  -9  -4   6   53.39    6.40
  -9   4   6   50.59    6.10
   9   4  -6   40.60    5.20
   8  -4  -6  651.13   20.70
  -8  -4   6  634.64   20.60
   8   4  -6  669.43   20.20
  -8   4   6  735.03   21.40
  -7  -4   6   12.80    3.40
   7  -4  -6   13.60    3.60
  -7   4   6   11.10    3.20
   7   4  -6   21.40    3.80
  -6  -4   6  428.66   13.70
   6  -4  -6  410.46   13.80
  -6   4   6  404.86   13.60
   6   4  -6  406.86   13.30
   6   4  -6  420.36   13.30
   5  -4  -6  187.98    8.20
  -5  -4   6  203.38    7.90
   5  -4  -6  196.78    7.10
  -5   4   6  187.58    6.60
  -5   4   6  194.58    8.00
   5   4  -6  192.48    7.90
   5   4  -6  202.48    8.00
   4  -4  -6  157.58    6.80
   4  -4  -6  152.18    6.20
  -4  -4   6  146.69    6.20
  -4   4   6  153.08    5.30
  -4   4   6  142.69    6.30
   4   4  -6  149.88    6.80
   4   4  -6  150.18    6.60
   3  -4  -6  168.18    6.70
   3  -4  -6  175.88    6.70
  -3  -4   6  164.58    6.30
   3   4  -6  168.68    7.10
  -3   4   6  174.88    5.40
  -3   4   6  161.38    6.40
   3   4  -6  170.18    6.70
   2  -4  -6 2867.81   63.99
   2  -4  -6 2834.82   65.09
  -2  -4   6 2846.52   63.89
   2   4  -6 2744.63   64.39
   2   4  -6 2854.01   65.29
  -2   4   6 2912.01   64.49
  -2   4   6 2804.52   62.99
   1  -4  -6    4.80    1.40
  -1  -4   6    1.50    1.30
   1  -4  -6    3.40    1.90
  -1  -4   6    2.40    1.40
  -1   4   6    2.20    1.40
  -1   4   6    3.90    1.30
   1   4  -6    3.20    0.90
   1   4  -6    6.90    2.20
   0  -4  -6  732.03   19.80
   0  -4   6  745.63   18.50
   0  -4   6  703.23   18.30
   0  -4  -6  730.63   17.30
   0   4   6  767.12   18.30
   0   4  -6  727.63   19.50
   0   4  -6  703.33   17.50
   0   4   6  735.93   18.80
  -1  -4  -6   65.49    2.50
   1  -4   6   64.09    3.80
  -1  -4  -6   66.19    4.70
   1  -4   6   69.89    3.70
  -1   4  -6   63.69    4.20
   1   4   6   66.89    4.10
  -1   4  -6   70.29    3.80
   1   4   6   64.19    3.90
  -2  -4  -6 1369.36   34.30
   2  -4   6 1348.37   33.20
   2  -4   6 1391.76   32.50
   2   4   6 1443.06   33.60
  -2   4  -6 1368.66   33.30
  -2   4  -6 1350.66   33.60
   2   4   6 1386.36   33.70
  -3  -4  -6  251.27    9.50
   3  -4   6  258.67    9.00
   3  -4   6  235.98    7.90
   3   4   6  235.68    9.00
  -3   4  -6  234.38    8.60
  -3   4  -6  240.08    9.10
   3   4   6  237.58    8.90
   4  -4   6   32.60    3.90
   4  -4   6   44.30    3.70
  -4  -4  -6   40.40    4.40
   4   4   6   38.30    4.50
  -4   4  -6   37.10    4.30
   4   4   6   41.50    4.50
  -4   4  -6   41.00    3.90
  -5  -4  -6   18.20    3.60
  -5  -4  -6   19.60    4.30
   5  -4   6   24.90    3.70
   5  -4   6   22.20    3.70
   5   4   6   29.00    4.10
  -5   4  -6   24.10    3.90
  -5   4  -6   26.90    3.90
  -6  -4  -6 1556.44   41.40
  -6  -4  -6 1477.85   38.50
   6  -4   6 1520.65   39.40
  -6   4  -6 1573.04   40.40
   6   4   6 1514.25   39.70
  -7  -4  -6  150.28   10.40
   7  -4   6  161.58    9.30
   7   4   6  154.68    9.40
  -7   4  -6  171.08    9.90
  -8  -4  -6   -0.80    3.70
   8  -4   6    0.20    3.70
  -8   4  -6    3.20    4.50
   8   4   6    1.70    3.70
   9  -4   6    7.80    4.80
  -9  -4  -6   10.20    5.10
  -9   4  -6   15.50    5.70
   9   4   6   11.90    5.00
  11   5  -6    8.60    4.90
  10  -5  -6    3.80    4.00
 -10  -5   6    2.90    4.00
 -10   5   6   -1.80    3.70
  10   5  -6   -1.60    3.50
  -9  -5   6  398.66   15.40
   9  -5  -6  381.26   15.10
   9   5  -6  376.16   14.30
  -9   5   6  392.86   15.30
  -8  -5   6   21.70    4.20
   8  -5  -6   10.60    3.80
   8   5  -6   19.20    4.20
  -8   5   6   15.40    3.90
  -7  -5   6  131.99    7.60
   7  -5  -6  120.39    7.60
   7   5  -6  131.19    7.20
   7   5  -6  115.89   10.70
  -7   5   6  132.79    7.60
   6  -5  -6  197.38    8.80
  -6  -5   6  194.98    8.50
   6   5  -6  188.28    8.20
  -6   5   6  203.38    8.60
   6   5  -6  179.68    8.10
   5  -5  -6  281.57   10.30
  -5  -5   6  281.17    9.80
  -5   5   6  295.17    8.90
  -5   5   6  286.37   10.10
   5   5  -6  277.97   10.00
   5   5  -6  275.97   10.20
  -4  -5   6  697.93   18.40
   4  -5  -6  695.73   18.40
   4  -5  -6  694.33   19.00
  -4   5   6  695.93   17.40
   4   5  -6  707.63   18.90
   4   5  -6  690.23   19.40
  -4   5   6  701.43   18.90
  -3  -5   6   10.30    1.90
   3  -5  -6    8.70    2.20
   3  -5  -6    9.50    2.20
   3   5  -6    7.20    2.10
   3   5  -6   10.50    2.30
  -3   5   6    8.60    2.10
  -3   5   6   11.10    1.70
   2  -5  -6  643.54   16.60
  -2  -5   6  627.34   16.20
   2  -5  -6  615.34   17.30
  -2  -5   6  617.84   16.90
  -2   5   6  637.34   15.80
  -2   5   6  613.74   16.60
   2   5  -6  657.53   17.80
   1  -5  -6  109.59    4.50
  -1  -5   6  101.99    4.90
   1  -5  -6  113.69    5.60
  -1  -5   6  101.99    4.50
  -1   5   6  113.29    5.00
   1   5  -6  104.69    3.50
  -1   5   6  108.69    4.40
   1   5  -6  105.59    5.50
   0  -5  -6    0.10    1.70
   0  -5   6    0.00    1.30
   0  -5  -6   -1.20    1.00
   0  -5   6    0.90    1.30
   0   5   6   -0.30    1.30
   0   5  -6   -0.50    1.70
   0   5  -6   -0.80    1.00
   0   5   6   -1.20    1.20
  -1  -5  -6  396.66   13.20
  -1  -5  -6  440.76   10.50
   1  -5   6  433.86   12.00
   1  -5   6  427.56   12.00
   1   5   6  420.56   12.30
  -1   5  -6  420.06   12.90
   1   5   6  422.76   12.50
  -1   5  -6  437.76   11.90
   2  -5   6   51.19    3.70
   2  -5   6   55.89    3.50
  -2  -5  -6   51.69    4.50
   2   5   6   49.50    3.70
  -2   5  -6   52.69    3.90
   2   5   6   56.09    4.00
  -2   5  -6   43.40    3.90
   3  -5   6  524.55   15.50
   3  -5   6  535.95   14.90
  -3  -5  -6  516.05   16.20
  -3   5  -6  523.35   15.50
   3   5   6  587.04   16.40
  -3   5  -6  554.64   16.10
   3   5   6  565.04   16.10
   4  -5   6   26.90    3.10
  -4  -5  -6   26.10    4.00
   4  -5   6   20.70    3.30
  -4   5  -6   22.70    3.20
   4   5   6   24.00    3.60
   4   5   6   31.40    4.20
  -4   5  -6   22.40    3.60
   5  -5   6   55.79    5.30
   5  -5   6   57.99    4.60
  -5  -5  -6   48.80    5.70
  -5  -5  -6   56.59    5.40
   5   5   6   48.10    5.20
   5   5   6   61.99    5.80
  -5   5  -6   54.49    5.70
  -6  -5  -6   22.00    4.20
  -6  -5  -6   14.50    4.20
   6  -5   6   23.40    4.20
   6   5   6   21.50    4.40
  -6   5  -6   21.80    4.50
  -7  -5  -6  237.08   12.80
   7  -5   6  230.48   11.20
  -7   5  -6  252.57   12.30
   7   5   6  248.08   11.60
  -8  -5  -6  119.99   10.90
   8  -5   6  119.39    9.20
   8   5   6  121.09    9.20
  -8   5  -6  135.89    9.50
  -9  -5  -6   70.89    9.20
   9  -5   6   66.29    8.00
   9   5   6   62.69    8.00
  -9   5  -6   69.69    8.70
 -10  -6   6   83.29    8.20
  10  -6  -6   85.99    8.50
 -10   6   6   74.19    7.70
  10   6  -6   77.39    7.40
  -9  -6   6  116.09    8.70
   9  -6  -6  116.89    8.80
   9   6  -6  114.29    7.90
  -9   6   6  116.09    8.40
   8  -6  -6 1031.20   29.30
  -8  -6   6 1095.09   29.10
   8   6  -6 1001.80   28.10
  -8   6   6 1014.60   28.90
  -7  -6   6   -0.80    2.40
   7  -6  -6   -0.80    2.60
  -7   6   6    1.30    2.50
   7   6  -6    1.10    2.50
   7   6  -6    0.30    2.60
  -6  -6   6   16.40    3.10
   6  -6  -6   18.60    3.50
   6   6  -6   21.80    3.70
  -6   6   6   25.20    3.80
  -6   6   6   18.70    3.30
   6   6  -6   25.40    3.50
  -5  -6   6   44.90    4.00
   5  -6  -6   45.60    4.50
  -5   6   6   43.70    3.60
   5   6  -6   45.00    4.50
  -5   6   6   46.00    4.20
   5   6  -6   54.49    4.90
  -4  -6   6  695.13   18.40
   4  -6  -6  671.13   19.10
   4  -6  -6  684.43   18.60
  -4   6   6  704.93   18.90
   4   6  -6  707.13   19.70
   4   6  -6  713.33   19.20
  -4   6   6  723.93   17.90
   3  -6  -6  160.38    6.70
  -3  -6   6  154.68    6.00
   3  -6  -6  162.08    6.60
   3   6  -6  157.98    6.70
  -3   6   6  153.78    5.70
  -3   6   6  164.88    6.50
   3   6  -6  154.38    7.20
   2  -6  -6  375.76   11.00
  -2  -6   6  372.06   11.50
   2  -6  -6  363.66   11.90
  -2  -6   6  376.86   10.60
  -2   6   6  382.36   10.50
  -2   6   6  404.66   11.40
   2   6  -6  366.26   12.20
  -1  -6   6   94.49    4.70
  -1  -6   6   94.09    4.20
   1  -6  -6   88.59    4.20
   1  -6  -6  106.09    5.50
   1   6  -6   89.99    5.20
  -1   6   6   96.99    4.40
  -1   6   6   91.09    4.60
   1   6  -6   94.59    3.50
   0  -6   6 1261.97   29.90
   0  -6  -6 1241.38   29.00
   0  -6   6 1252.57   30.40
   0  -6  -6 1308.27   32.00
   0   6  -6 1268.17   31.60
   0   6   6 1290.47   30.40
   0   6  -6 1244.68   29.40
   0   6   6 1253.97   30.60
   1  -6   6  433.36   12.10
  -1  -6  -6  425.86   13.50
   1  -6   6  408.46   11.70
   1   6   6  407.06   12.20
  -1   6  -6  398.86   11.60
  -1   6  -6  415.26   12.80
   1   6   6  408.56   12.30
   2  -6   6  243.48    8.40
   2  -6   6  248.48    8.50
  -2  -6  -6  256.87    9.70
  -2   6  -6  235.98    8.60
  -2   6  -6  245.98    9.00
   2   6   6  256.07    9.00
   2   6   6  248.78    8.90
   3  -6   6  218.08    8.00
   3  -6   6  194.58    7.60
  -3  -6  -6  213.08    9.00
   3   6   6  201.38    8.40
   3   6   6  175.78    7.90
  -3   6  -6  199.58    8.30
  -3   6  -6  200.28    8.00
   4  -6   6  789.22   21.40
   4  -6   6  793.22   20.70
  -4  -6  -6  782.52   22.30
  -4   6  -6  750.52   20.70
  -4   6  -6  808.12   22.30
   4   6   6  749.13   22.00
   4   6   6  767.92   21.80
  -5  -6  -6  300.37   12.00
   5  -6   6  329.37   12.00
   5  -6   6  320.27   10.90
   5   6   6  311.77   12.30
   5   6   6  340.17   12.30
  -5   6  -6  297.47   12.10
   6  -6   6  199.28    9.50
  -6  -6  -6  198.48   11.00
  -6  -6  -6  175.58    9.30
  -6   6  -6  198.18   10.30
   6   6   6  192.08    9.70
  -7  -6  -6    1.10    4.00
   7  -6   6   -0.10    3.40
   7   6   6   -2.70    3.10
  -7   6  -6   -5.80    3.10
   8  -6   6  169.98   10.40
  -8  -6  -6  150.68   11.50
   8   6   6  158.98   10.40
  -8   6  -6  163.08   11.00
  -9  -6  -6    5.10    5.50
   9  -6   6   -1.70    4.70
  -9   6  -6    2.40    5.10
   9   6   6    5.10    5.00
 -10  -7   6    7.40    4.90
  10  -7  -6    5.70    4.70
 -10   7   6    4.40    4.20
  10   7  -6    9.30    4.10
   9  -7  -6    4.40    3.90
  -9  -7   6    3.40    4.00
   9   7  -6    6.00    3.50
  -9   7   6    2.00    3.60
  -8  -7   6   38.70    5.40
   8  -7  -6   41.60    5.80
  -8   7   6   37.20    5.20
   8   7  -6   41.60    5.10
   7  -7  -6   73.69    6.70
  -7  -7   6   88.09    6.20
  -7   7   6   84.79    6.30
   7   7  -6   73.59    6.10
   7   7  -6   85.09    6.40
   6  -7  -6    1.30    2.50
  -6  -7   6    4.10    2.50
  -6   7   6    6.20    2.80
   6   7  -6    5.00    2.80
   6   7  -6    6.60    2.60
  -6   7   6    4.30    2.20
  -5  -7   6   14.70    2.70
   5  -7  -6   13.30    3.10
   5   7  -6   14.30    3.00
  -5   7   6   14.00    2.60
   5   7  -6   18.60    3.30
  -5   7   6   16.90    3.10
  -4  -7   6    8.10    2.20
   4  -7  -6    7.50    2.50
   4  -7  -6    4.20    2.10
  -4   7   6    8.20    2.20
   4   7  -6    5.50    2.20
  -4   7   6    9.00    2.00
   4   7  -6   10.60    2.90
  -3  -7   6   55.59    4.00
  -3  -7   6   56.39    3.60
   3  -7  -6   65.79    4.70
   3  -7  -6   59.09    4.30
  -3   7   6   57.49    3.90
   3   7  -6   63.89    5.20
  -3   7   6   61.29    3.70
   2  -7  -6   49.10    4.30
  -2  -7   6   52.39    3.30
   2  -7  -6   61.99    4.00
  -2  -7   6   62.99    4.00
  -2   7   6   68.49    4.00
   2   7  -6   61.89    5.20
  -2   7   6   65.49    3.70
   1  -7  -6  161.48    5.70
   1  -7  -6  143.19    6.80
  -1  -7   6  150.88    6.30
  -1  -7   6  148.69    5.50
   1   7  -6  145.39    5.00
   1   7  -6  156.38    7.20
  -1   7   6  139.09    5.80
  -1   7   6  157.58    6.20
   0  -7  -6  181.48    7.90
   0  -7   6  174.48    6.90
   0  -7  -6  192.88    6.00
   0  -7   6  183.18    6.40
   0   7   6  187.78    7.00
   0   7  -6  187.38    6.20
   0   7   6  199.88    7.10
   0   7  -6  182.78    7.70
   1  -7   6  191.28    7.20
  -1  -7  -6  198.98    8.50
   1  -7   6  182.88    6.60
   1   7   6  194.98    7.30
   1   7   6  184.08    7.30
  -1   7  -6  177.08    7.70
  -1   7  -6  190.88    6.90
   2  -7   6  611.64   16.40
   2  -7   6  592.84   16.60
  -2  -7  -6  618.84   18.40
   2   7   6  634.64   17.50
  -2   7  -6  597.24   16.70
  -2   7  -6  598.24   17.20
   2   7   6  597.44   17.00
   3  -7   6 1032.00   26.70
  -3  -7  -6 1019.30   28.20
   3  -7   6 1088.49   26.80
  -3   7  -6 1065.69   27.40
   3   7   6 1065.09   27.40
   3   7   6 1025.60   27.60
  -3   7  -6 1074.69   27.10
  -4  -7  -6    1.70    2.40
   4  -7   6    1.90    2.10
   4  -7   6   -2.00    2.00
   4   7   6   -1.00    2.20
  -4   7  -6    0.20    2.30
   4   7   6   -1.70    2.20
  -4   7  -6    3.30    2.30
   5  -7   6   55.39    5.00
   5  -7   6   57.29    5.40
  -5  -7  -6   59.89    6.10
  -5   7  -6   61.49    6.10
   5   7   6   69.69    6.10
   5   7   6   60.39    5.80
  -6  -7  -6   67.19    6.50
   6  -7   6   60.99    5.50
   6  -7   6   71.09    6.60
  -6   7  -6   62.19    6.90
   6   7   6   55.49    6.00
   6   7   6   52.69    6.00
  -7  -7  -6  282.57   12.50
  -7  -7  -6  294.57   14.70
   7  -7   6  287.67   12.70
   7   7   6  307.27   13.20
  -7   7  -6  306.07   13.60
  -8  -7  -6   53.59    7.70
   8  -7   6   60.19    7.10
  -8   7  -6   45.10    7.10
   8   7   6   57.39    7.40
   9  -7   6   37.30    7.00
   9   7   6   45.00    7.10
  -9   7  -6   47.20    8.50
 -10  -8   6   50.29    6.90
  10   8  -6   65.29    7.00
 -10   8   6   56.39    7.20
   9  -8  -6   -1.00    3.40
  -9  -8   6    3.10    3.90
  -9   8   6   -4.40    3.30
   9   8  -6    3.00    3.40
   8  -8  -6  179.98   10.10
  -8  -8   6  197.68    9.90
   8   8  -6  208.38    9.90
  -8   8   6  204.38   10.00
   7  -8  -6  104.79    7.60
  -7  -8   6  112.09    7.00
  -7   8   6  118.39    7.30
   7   8  -6  119.59    7.30
   7   8  -6  116.09    7.40
   6  -8  -6  433.46   15.00
  -6  -8   6  433.86   13.90
   6   8  -6  440.26   14.80
   6   8  -6  421.16   14.20
  -6   8   6  461.65   13.50
  -6   8   6  436.26   14.30
   5  -8  -6    4.50    2.70
  -5  -8   6    4.00    2.10
   5   8  -6    3.40    2.40
  -5   8   6    6.50    2.40
   5   8  -6    4.60    2.80
  -5   8   6    3.80    2.20
   4  -8  -6  960.50   25.10
   4  -8  -6  898.71   24.30
  -4  -8   6  973.50   23.80
  -4  -8   6  910.81   24.80
  -4   8   6  959.50   23.80
  -4   8   6  955.10   24.40
   4   8  -6  971.20   26.00
  -3  -8   6  985.40   24.10
   3  -8  -6 1028.20   25.60
   3  -8  -6  981.90   25.70
  -3  -8   6 1027.00   25.80
  -3   8   6  992.20   24.60
   3   8  -6 1010.20   26.70
  -3   8   6  933.11   24.80
  -2  -8   6   44.20    4.00
   2  -8  -6   50.99    4.60
  -2  -8   6   47.20    3.10
   2  -8  -6   42.00    3.70
  -2   8   6   49.99    3.70
  -2   8   6   42.70    3.60
   2   8  -6   49.60    4.80
  -1  -8   6    2.00    1.60
   1  -8  -6    2.60    1.60
  -1  -8   6    2.60    1.40
   1  -8  -6    2.20    2.10
   1   8  -6    2.50    1.40
  -1   8   6    0.30    1.50
   1   8  -6    3.00    2.20
  -1   8   6    0.50    1.60
   0  -8   6 1874.01   45.40
   0  -8   6 1986.60   44.20
   0  -8  -6 1902.21   43.80
   0  -8  -6 1944.91   47.00
   0   8   6 1986.60   45.20
   0   8  -6 1910.81   46.50
   0   8   6 1910.21   45.30
   0   8  -6 1924.11   44.30
   1  -8   6  229.38    8.40
  -1  -8  -6  237.78    9.60
   1  -8   6  245.58    7.80
   1   8   6  230.68    8.60
  -1   8  -6  236.08    8.10
   1   8   6  245.18    8.50
  -1   8  -6  221.58    9.00
   2  -8   6  598.84   16.70
  -2  -8  -6  609.44   18.30
   2  -8   6  609.54   16.10
  -2   8  -6  571.74   16.40
  -2   8  -6  591.04   17.10
   2   8   6  583.04   16.70
   2   8   6  567.74   17.00
  -3  -8  -6   35.60    4.60
   3  -8   6   39.00    4.00
   3  -8   6   37.30    3.80
   3   8   6   30.50    3.80
   3   8   6   29.00    3.90
  -3   8  -6   35.90    4.10
  -3   8  -6   29.30    3.80
  -4  -8  -6  192.08    9.50
   4  -8   6  203.68    8.40
   4  -8   6  205.78    8.60
   4   8   6  225.48    9.70
  -4   8  -6  211.88    8.60
   4   8   6  203.38    9.00
  -4   8  -6  186.68    8.90
  -5  -8  -6   20.30    4.20
   5  -8   6   15.30    3.70
   5  -8   6   13.60    3.30
   5   8   6   14.10    3.80
   5   8   6   14.30    3.50
  -5   8  -6   19.40    3.90
   6  -8   6   82.39    6.90
   6  -8   6   80.79    6.40
  -6  -8  -6   72.89    7.00
   6   8   6   76.09    7.20
   6   8   6   72.69    6.80
  -6   8  -6   88.99    7.80
  -7  -8  -6   83.39    8.60
   7  -8   6   76.59    7.40
  -7  -8  -6   96.99    8.30
   7   8   6   87.69    7.90
  -7   8  -6   74.29    7.60
   8  -8   6   61.79    7.20
  -8  -8  -6   55.29    8.00
  -8   8  -6   55.49    7.30
   8   8   6   70.49    8.00
   9  -8   6   17.10    5.80
   9   8   6   10.50    5.50
  10   9  -6  131.89    9.50
 -10   9   6  127.59   10.10
   9  -9  -6   24.60    5.60
  -9   9   6   27.50    5.20
   9   9  -6   37.20    5.50
   8  -9  -6    8.30    4.00
  -8   9   6   11.50    3.80
   8   9  -6   14.00    3.90
   7  -9  -6    1.40    3.30
  -7  -9   6    2.80    3.10
   7   9  -6    2.70    3.00
  -7   9   6   -1.10    2.80
   7   9  -6    0.70    2.80
  -6  -9   6    1.20    2.40
   6  -9  -6    0.60    3.00
  -6   9   6    0.40    2.30
  -6   9   6    1.00    2.50
   6   9  -6    3.20    2.90
   6   9  -6    1.90    2.60
  -5  -9   6    4.80    2.20
   5  -9  -6    5.00    2.90
  -5  -9   6    5.90    2.30
   5   9  -6    9.40    3.20
  -5   9   6    8.20    2.60
  -5   9   6    5.50    2.40
  -4  -9   6    5.10    2.30
   4  -9  -6    7.80    2.80
   4  -9  -6    6.40    2.50
  -4  -9   6    6.30    2.10
  -4   9   6    6.40    2.20
   4   9  -6    2.10    2.40
  -4   9   6    6.80    2.20
   3  -9  -6    1.10    2.10
  -3  -9   6    3.90    1.80
  -3  -9   6    4.70    2.10
   3  -9  -6    6.80    2.40
   3   9  -6    2.20    2.60
  -3   9   6    5.60    2.00
  -3   9   6    2.20    1.80
   2  -9  -6  212.28    8.10
  -2  -9   6  248.38    8.80
   2  -9  -6  214.48    9.00
  -2   9   6  232.28    8.00
   2   9  -6  231.18    9.40
  -2   9   6  218.78    8.00
   1  -9  -6    4.00    2.40
  -1  -9   6    7.30    2.00
   1  -9  -6    4.30    1.90
   1   9  -6    3.90    2.60
  -1   9   6    4.10    1.80
  -1   9   6    7.10    2.10
   1   9  -6    6.60    1.70
   0  -9  -6  302.27   11.20
   0  -9   6  307.87   10.20
   0   9  -6  294.27   10.90
   0   9   6  310.57   10.20
   0   9   6  302.67    9.80
   0   9  -6  301.47    9.30
   1  -9   6  321.27   10.70
  -1  -9  -6  308.77   11.70
   1   9   6  309.07   10.80
  -1   9  -6  319.27   11.30
   1   9   6  311.77   10.30
  -1   9  -6  309.87    9.90
   2  -9   6    2.30    3.10
  -2  -9  -6    2.30    3.00
   2  -9   6    1.50    2.00
   2   9   6   -1.90    1.90
   2   9   6    1.30    1.90
  -2   9  -6    3.90    2.10
  -2   9  -6    1.20    2.20
   3  -9   6   71.19    5.40
   3  -9   6   87.59    6.90
  -3  -9  -6   69.69    6.50
  -3   9  -6   82.69    5.60
  -3   9  -6   80.69    5.50
   3   9   6   75.49    5.30
   3   9   6   68.89    5.90
   4  -9   6   14.60    3.90
   4  -9   6   10.00    2.90
  -4  -9  -6   12.90    3.90
   4   9   6    9.00    3.10
  -4   9  -6    5.90    3.00
  -4   9  -6    9.40    3.20
   4   9   6   10.80    3.00
   5  -9   6  163.18    8.20
   5  -9   6  153.48   11.40
  -5  -9  -6  163.68    9.20
  -5   9  -6  163.28    8.70
   5   9   6  168.18    9.20
   5   9   6  169.18    8.70
  -6  -9  -6  237.08   11.50
   6  -9   6  224.28   10.20
   6   9   6  232.18   11.30
  -6   9  -6  236.18   11.40
   6   9   6  219.38   10.80
  -7  -9  -6   99.39    8.50
   7   9   6   91.69    8.30
  -7   9  -6   90.09    8.20
   7   9   6  109.89    9.50
  -8  -9  -6   28.40    6.40
   8   9   6   28.80    6.10
  -8   9  -6   19.30    5.80
 -10  10   6   60.39    8.30
  10  10  -6   65.59    7.20
   9 -10  -6   21.40    5.30
  -9  10   6   24.40    5.10
   9  10  -6   29.10    5.20
   8 -10  -6  263.37   12.40
  -8  10   6  263.67   11.70
   8  10  -6  247.68   11.20
   7 -10  -6   13.50    4.20
  -7 -10   6   17.60    3.90
   7  10  -6   20.00    4.30
  -7  10   6   23.60    4.20
  -6 -10   6  593.64   17.90
   6 -10  -6  585.14   18.60
  -6  10   6  570.44   17.40
   6  10  -6  556.54   18.40
  -6  10   6  557.14   17.00
  -5 -10   6   10.50    3.00
   5 -10  -6    5.00    3.00
  -5  10   6   10.80    2.80
  -5  10   6    3.30    2.30
   5  10  -6   13.30    3.80
   4 -10  -6   70.69    8.00
   4 -10  -6   71.69    5.80
  -4 -10   6   63.89    5.20
   4  10  -6   60.19    5.60
  -4  10   6   63.09    4.70
  -4  10   6   62.49    4.50
   3 -10  -6  364.36   12.20
   3 -10  -6  362.16   11.80
  -3 -10   6  338.77   11.70
   3  10  -6  336.37   12.70
  -3  10   6  366.66   11.40
  -3  10   6  353.26   11.10
   2 -10  -6  654.63   19.30
   2 -10  -6  657.63   18.00
  -2 -10   6  702.23   18.90
  -2  10   6  655.83   17.70
  -2  10   6  654.43   18.00
   2  10  -6  659.23   19.80
   1 -10  -6    3.20    2.70
   1 -10  -6   13.20    2.50
  -1 -10   6    9.50    2.50
   1  10  -6    8.30    2.20
  -1  10   6    7.50    2.20
  -1  10   6   10.40    2.60
   1  10  -6    7.60    2.70
   0 -10   6  134.29    6.30
   0 -10  -6  112.09    6.80
   0  10   6  129.29    6.30
   0  10   6  123.89    5.80
   0  10  -6  119.99    5.30
   0  10  -6  110.39    6.70
   1 -10   6  187.08    7.80
  -1 -10  -6  182.08    8.80
   1  10   6  174.78    7.80
  -1  10  -6  174.18    8.20
   1  10   6  188.68    7.40
  -1  10  -6  174.48    7.10
   2 -10   6  795.72   21.90
  -2 -10  -6  808.32   23.60
  -2  10  -6  829.72   21.70
   2  10   6  770.12   22.20
  -2  10  -6  816.42   22.40
   2  10   6  808.02   21.70
  -3 -10  -6  133.69    8.00
   3 -10   6  136.59    7.10
   3  10   6  132.19    7.50
  -3  10  -6  141.09    7.10
   3  10   6  132.19    7.00
  -3  10  -6  133.49    7.30
  -4 -10  -6  119.09    8.10
   4 -10   6  114.59    6.80
   4  10   6  126.19    7.30
  -4  10  -6  120.89    7.40
   4  10   6  132.99    7.80
   5 -10   6    9.30    3.40
  -5 -10  -6    5.30    3.60
   5  10   6    9.30    3.50
   5  10   6    9.60    3.60
  -5  10  -6    8.30    3.50
   6 -10   6   72.69    6.40
  -6 -10  -6   76.79    7.50
   6  10   6   92.49    7.80
  -6  10  -6   73.99    7.10
   6  10   6   79.09    7.60
  -7 -10  -6   57.09    7.40
   7 -10   6   59.59    6.60
   7  10   6   58.89    7.00
   7  10   6   57.09    7.00
  -7  10  -6   67.79    7.70
  -8 -10  -6   86.99   10.60
  -8  10  -6  114.19   10.20
   8  10   6  116.99   10.10
  -9 -11   6   74.69    7.30
   9 -11  -6   67.49    8.40
  -9  11   6   88.69    8.10
   8 -11  -6   13.90    4.80
  -8 -11   6   22.70    4.70
  -8  11   6   24.10    4.70
  -7 -11   6   40.30    5.10
   7 -11  -6   42.10    5.90
  -7  11   6   40.30    5.40
   7  11  -6   37.30    5.40
  -7  11   6   48.80    5.30
  -6 -11   6   -0.60    2.40
   6 -11  -6   -0.90    3.10
  -6  11   6    1.60    2.70
   6  11  -6    3.40    3.50
  -6  11   6    1.50    2.60
   5 -11  -6   23.00    4.20
  -5 -11   6   17.50    3.60
   5  11  -6   18.80    4.10
  -5  11   6   16.40    3.30
  -5  11   6   16.50    3.30
  -4 -11   6   80.99    5.60
   4 -11  -6   85.29    6.10
  -4  11   6   76.99    5.10
  -4  11   6   83.39    5.40
   4  11  -6   88.59    7.40
   3 -11  -6    0.00    2.20
   3 -11  -6    1.00    2.40
  -3 -11   6   -0.70    2.00
  -3  11   6    2.40    2.20
  -3  11   6    0.30    1.90
   3  11  -6    0.40    2.50
  -2 -11   6  151.38    7.20
   2 -11  -6  151.78    7.90
   2 -11  -6  146.39    6.90
  -2  11   6  155.08    6.50
  -2  11   6  157.28    7.00
   2  11  -6  150.98    8.20
  -1 -11   6   23.00    3.40
   1 -11  -6   19.90    3.70
   1 -11  -6   26.20    3.60
  -1  11   6   24.30    3.40
  -1  11   6   28.80    3.20
   1  11  -6   28.00    4.20
   0 -11  -6  179.28    9.00
   0 -11   6  169.08    7.70
   0  11  -6  179.28    8.50
   0  11   6  174.28    7.10
   0  11   6  176.88    7.80
   0  11  -6  175.48    6.90
  -1 -11  -6  419.06   14.60
   1 -11   6  379.36   12.70
  -1  11  -6  373.06   13.30
   1  11   6  368.06   12.70
   1  11   6  393.96   12.20
  -1  11  -6  383.66   12.00
  -2 -11  -6  312.87   12.70
   2 -11   6  287.57   11.00
  -2  11  -6  320.57   11.00
   2  11   6  305.87   10.80
   2  11   6  320.37   11.60
  -2  11  -6  316.57   11.70
  -3 -11  -6  118.59    8.30
   3 -11   6  120.79    7.20
  -3  11  -6  129.59    7.50
  -3  11  -6  140.29    7.20
   3  11   6  129.29    7.00
   3  11   6  138.19    7.50
   4 -11   6    0.00    2.40
  -4 -11  -6    0.20    3.40
   4  11   6    0.40    2.90
  -4  11  -6    1.60    2.90
   4  11   6   -1.70    2.50
   5 -11   6  144.19    8.40
  -5 -11  -6  143.59    9.10
   5  11   6  149.09    9.10
   5  11   6  156.58    8.80
  -5  11  -6  154.58    8.90
   6 -11   6   11.10    3.90
  -6 -11  -6    9.30    4.40
   6  11   6   12.80    4.30
   6  11   6   17.20    5.00
  -6  11  -6    5.70    3.60
  -7 -11  -6   11.30    5.30
   7 -11   6   10.90    4.20
   7  11   6   18.20    4.90
   7  11   6    7.50    4.80
  -7  11  -6    6.30    4.60
  -8  11  -6  151.18   11.90
   8  11   6  134.39   10.60
  -9 -12   6  190.78   11.10
   8 -12  -6   37.60    6.30
  -8 -12   6   34.30    5.30
   8  12  -6   37.20    6.10
  -7 -12   6   72.99    6.60
   7 -12  -6   66.59    7.20
   7  12  -6   85.29    8.00
  -7  12   6   70.29    6.50
  -6 -12   6  807.22   22.90
   6 -12  -6  784.72   23.80
   6  12  -6  786.42   24.20
  -6  12   6  754.12   22.10
  -5 -12   6  123.69    7.20
   5 -12  -6  124.99    7.80
  -5  12   6  119.99    6.90
   5  12  -6  131.09    8.50
   4 -12  -6  163.78    8.10
  -4 -12   6  156.28    7.90
   4  12  -6  165.38    9.20
  -4  12   6  152.08    7.40
  -3 -12   6   20.80    3.40
   3 -12  -6   27.50    4.10
   3 -12  -6   18.30    3.50
  -3  12   6   17.40    3.40
   3  12  -6   23.10    4.00
  -2 -12   6  219.18    9.20
   2 -12  -6  242.68   10.20
   2 -12  -6  229.48    8.90
  -2  12   6  236.88    9.10
   2  12  -6  218.88   10.10
   1 -12  -6   13.70    3.30
  -1 -12   6   14.60    3.20
   1  12  -6    9.50    3.20
  -1  12   6    7.90    2.70
   0 -12   6  347.67   12.00
   0 -12  -6  333.67   13.20
   0  12  -6  365.16   13.00
   0  12   6  340.57   12.00
   0  12  -6  326.37   10.90
   1 -12   6  523.85   16.70
  -1 -12  -6  529.05   18.20
  -1  12  -6  561.44   17.60
  -1  12  -6  557.54   16.00
   1  12   6  584.14   17.30
   2 -12   6  681.73   20.20
  -2 -12  -6  679.23   21.80
  -2  12  -6  703.53   20.70
  -2  12  -6  706.43   19.70
   2  12   6  695.53   20.70
   3 -12   6    6.20    3.00
  -3 -12  -6    6.90    3.50
  -3  12  -6    3.40    3.10
  -3  12  -6    3.80    2.50
   3  12   6    5.80    3.20
  -4 -12  -6   -1.40    3.50
   4 -12   6    5.70    3.00
   4  12   6    1.10    3.10
  -4  12  -6    2.40    2.90
  -5 -12  -6  282.17   13.30
   5 -12   6  277.47   12.10
  -5  12  -6  278.87   12.10
   5  12   6  250.77   12.20
  -6 -12  -6   15.30    5.00
   6 -12   6   12.50    4.20
   6  12   6   16.80    5.20
  -6  12  -6   17.80    4.90
  -7 -12  -6   20.80    6.00
   7 -12   6   19.20    5.00
   7  12   6   32.20    6.50
  -7  12  -6   27.90    5.90
  -9 -13   6   26.10    5.90
  -8 -13   6   76.69    7.20
   8 -13  -6   79.59    8.60
   8  13  -6   97.09    9.10
  -7 -13   6   13.10    4.10
   7 -13  -6   12.40    4.80
   7  13  -6   20.80    5.20
  -7  13   6   15.20    4.30
   6 -13  -6   60.29    6.60
  -6 -13   6   64.99    6.10
   6  13  -6   50.99    6.40
  -6  13   6   63.39    6.20
   5 -13  -6   73.19    6.70
  -5 -13   6   57.99    5.50
  -5  13   6   61.19    5.60
   5  13  -6   72.49    6.90
  -4 -13   6   91.39    6.30
   4 -13  -6   85.99    6.70
   4  13  -6   73.29    7.00
  -4  13   6   92.49    6.20
  -3 -13   6    7.30    2.80
   3 -13  -6    8.80    3.10
   3 -13  -6    9.20    3.50
  -3  13   6    8.10    2.90
   3  13  -6    8.30    3.70
   2 -13  -6   68.89    6.20
   2 -13  -6   80.39    5.80
  -2 -13   6   77.69    5.70
   2  13  -6   82.39    6.40
  -2  13   6   83.89    5.70
   1 -13  -6   -0.70    2.80
  -1 -13   6    9.60    3.20
  -1  13   6    7.30    2.90
   1  13  -6    8.20    3.60
   0 -13   6    7.60    2.70
   0 -13  -6   -1.20    2.70
   0  13  -6    4.60    2.40
   0  13   6    1.60    2.50
   0  13  -6    0.70    2.60
  -1 -13  -6   33.30    4.90
   1 -13   6   40.30    4.50
  -1  13  -6   37.40    5.10
  -1  13  -6   31.90    3.90
   1  13   6   44.40    4.90
  -2 -13  -6   82.39    7.50
   2 -13   6   93.59    6.60
  -2  13  -6  100.19    6.20
  -2  13  -6   96.89    6.90
   2  13   6   95.89    6.50
  -3 -13  -6  250.87   12.50
   3 -13   6  267.87   11.30
  -3  13  -6  251.27   10.50
   3  13   6  271.67   11.70
  -3  13  -6  277.77   11.40
  -4 -13  -6   33.00    5.80
   4 -13   6   38.80    5.10
   4  13   6   38.40    5.40
  -4  13  -6   42.30    5.40
  -5 -13  -6   27.90    5.50
   5 -13   6   37.70    5.60
  -5  13  -6   32.50    5.00
   5  13   6   30.70    5.50
   6 -13   6    1.10    3.60
  -6 -13  -6   -1.20    4.40
  -6  13  -6    1.70    3.90
   6  13   6    0.50    3.60
   7 -13   6   51.99    6.90
  -7 -13  -6   60.39    8.30
  -7  13  -6   52.29    7.20
  -8 -14   6  199.48   10.90
   8  14  -6  216.18   12.50
  -7 -14   6  152.38    9.10
   7 -14  -6  136.49   10.10
   7  14  -6  155.98   10.40
  -7  14   6  158.68    9.40
   6 -14  -6  147.29    9.50
  -6 -14   6  145.29    8.70
  -6  14   6  154.58    8.60
   6  14  -6  134.09    9.60
  -5 -14   6   16.10    3.90
   5 -14  -6   27.50    4.90
  -5  14   6   23.00    4.40
   5  14  -6   12.40    4.20
  -4 -14   6  330.97   12.60
   4 -14  -6  318.17   12.90
  -4  14   6  361.06   12.70
   4  14  -6  355.66   14.50
   3 -14  -6  245.38   10.50
  -3 -14   6  244.18   10.40
   3 -14  -6  252.77   11.20
  -3  14   6  247.68   10.20
   3  14  -6  228.48   11.30
   2 -14  -6   75.29    6.90
  -2 -14   6   96.29    6.50
   2  14  -6   97.59    7.50
[truncated: 210,047 more chars]
