# Supplementary material for: In situ deca­rbonylation of N,N-di­methyl­formamide to form di­methyl­ammonium cations in the hybrid framework compound {[(CH3)2NH2]2[Zn{O3PC6H2(OH)2PO3}]}n
Source: Acta Crystallogr E Crystallogr Commun. 2019 Sep 27;75(Pt 10):1540–3. doi: 10.1107/S2056989019012969 (PMC6775749; doi:10.1107/S2056989019012969)
Supplement: Supplementary file 2 [file e-75-01540-Isup2.hkl]

data_I                                                                          
_shelx_title ' try1_a.res in P2(1)/n'                                           
_shelx_refln_list_code          4                                               
_shelx_F_calc_maximum      231.18                                               
_exptl_crystal_F_000       872.00                                               
_reflns_d_resolution_high  0.7337                                               
                                                                                
loop_                                                                           
 _space_group_symop_operation_xyz                                               
 'x, y, z'                                                                      
 '-x+1/2, y+1/2, -z+1/2'                                                        
 '-x, -y, -z'                                                                   
 'x-1/2, -y-1/2, z-1/2'                                                         
                                                                                
_cell_length_a     8.8455                                                       
_cell_length_b    16.4492                                                       
_cell_length_c    11.2721                                                       
_cell_angle_alpha  90.000                                                       
_cell_angle_beta   97.338                                                       
_cell_angle_gamma  90.000                                                       
                                                                                
_shelx_F_squared_multiplier     1.000                                           
                                                                                
loop_                                                                           
 _refln_index_h                                                                 
 _refln_index_k                                                                 
 _refln_index_l                                                                 
 _refln_F_squared_calc                                                          
 _refln_F_squared_meas                                                          
 _refln_F_squared_sigma                                                         
 _refln_observed_status                                                         
   2   0   0       1488.43       1545.35        20.06 o                         
   4   0   0       4979.46       4262.50        52.46 o                         
   6   0   0        991.68        977.91        36.83 o                         
   8   0   0       6270.82       6243.35        96.54 o                         
  10   0   0        536.32        603.13        35.25 o                         
   1   1   0       1645.72       1811.21        16.42 o                         
   2   1   0          0.06          1.67         1.83 o                         
   3   1   0        812.52        845.60        14.84 o                         
   4   1   0         13.03          3.69         2.12 o                         
   5   1   0        111.23        133.05         4.64 o                         
   6   1   0        174.86        172.37         8.32 o                         
   7   1   0       3098.68       3140.68        38.55 o                         
   8   1   0       1424.18       1465.61        26.13 o                         
   9   1   0       1250.00       1211.58        26.37 o                         
  10   1   0       1312.81       1336.76        39.56 o                         
  11   1   0       1704.68       1799.19        43.91 o                         
   0   2   0      24509.34      26206.90       558.56 o                         
   1   2   0         14.13         19.67         1.61 o                         
   2   2   0      11285.55      11695.04        91.82 o                         
   3   2   0       1466.85       1333.35        14.96 o                         
   4   2   0       1235.25        997.49        13.30 o                         
   5   2   0        180.84        156.13         6.09 o                         
   6   2   0       1185.73       1177.12        17.17 o                         
   7   2   0       1117.39       1097.05        19.28 o                         
   8   2   0       4065.99       3940.97        47.46 o                         
   9   2   0         68.43         52.91         9.26 o                         
  10   2   0       1815.82       1841.02        40.78 o                         
  11   2   0         38.21         23.53        18.77 o                         
   1   3   0       5656.65       6369.65        50.60 o                         
   2   3   0      12330.85      12202.46        96.31 o                         
   3   3   0        414.88        483.88         7.78 o                         
   4   3   0          0.31         -0.79         2.63 o                         
   5   3   0       7034.58       7270.95        66.68 o                         
   6   3   0       2234.10       2173.63        31.97 o                         
   7   3   0          7.77          4.59         4.87 o                         
   8   3   0        139.34        130.50        10.26 o                         
   9   3   0        977.11        982.30        32.44 o                         
  10   3   0        128.92        140.02        12.94 o                         
  11   3   0       1382.10       1363.42        38.34 o                         
   0   4   0      19716.66      19711.29       215.73 o                         
   1   4   0        978.75        963.13        10.84 o                         
   2   4   0       7857.65       8003.04        64.41 o                         
   3   4   0        792.80        863.09        10.08 o                         
   4   4   0       4327.34       4352.78        41.59 o                         
   5   4   0       8797.76       9174.48        82.35 o                         
   6   4   0       8032.03       8102.43        75.11 o                         
   7   4   0         97.65        125.75         8.16 o                         
   8   4   0       1262.61       1286.95        25.88 o                         
   9   4   0        548.78        560.94        20.00 o                         
  10   4   0        864.98        907.73        27.62 o                         
  11   4   0         58.44         54.08        15.37 o                         
   1   5   0      14353.63      14832.88       116.13 o                         
   2   5   0        278.19        272.01         5.02 o                         
   3   5   0       3062.72       3670.05        32.30 o                         
   4   5   0       1609.62       1774.25        18.35 o                         
   5   5   0        204.18        296.60        10.94 o                         
   6   5   0          2.79         -1.56         3.88 o                         
   7   5   0        217.63        236.35        10.30 o                         
   8   5   0        123.78        129.51        10.68 o                         
   9   5   0        401.18        393.03        23.72 o                         
  10   5   0          5.20         -2.01         9.60 o                         
  11   5   0       1498.77       1484.37        40.09 o                         
   0   6   0      16125.98      15739.20       202.27 o                         
   1   6   0       1197.05       1220.84        12.44 o                         
   2   6   0         54.39         45.03         2.89 o                         
   3   6   0        772.13        832.34        10.53 o                         
   4   6   0      10718.38      10582.80        81.76 o                         
   5   6   0       1478.88       1507.39        19.46 o                         
   6   6   0       1758.20       1735.12        22.55 o                         
   7   6   0       1277.83       1241.14        21.90 o                         
   8   6   0       1187.87       1127.01        24.76 o                         
   9   6   0        569.77        582.75        21.60 o                         
  10   6   0        766.53        770.36        24.56 o                         
  11   6   0        188.42        207.69        17.49 o                         
   1   7   0        289.45        244.35         4.63 o                         
   2   7   0          6.17         -2.07         2.07 o                         
   3   7   0       5895.17       5985.53        50.88 o                         
   4   7   0        302.99        290.10         6.44 o                         
   5   7   0          4.44          4.46         3.65 o                         
   6   7   0         72.26         84.48         6.05 o                         
   7   7   0        158.99        155.23         9.34 o                         
   8   7   0         59.46         52.26         8.96 o                         
   9   7   0        209.53        219.09        14.24 o                         
  10   7   0        614.17        655.70        42.78 o                         
  11   7   0       1064.99       1072.47        37.77 o                         
   0   8   0       7710.65       7745.92       142.92 o                         
   1   8   0       1166.66       1135.34        12.28 o                         
   2   8   0        174.87        159.82         5.08 o                         
   3   8   0       1107.04       1093.19        13.32 o                         
   4   8   0      10594.69      10547.22        82.45 o                         
   5   8   0       1026.98        967.93        15.21 o                         
   6   8   0        303.87        290.68        11.02 o                         
   7   8   0         51.50         48.82         7.31 o                         
   8   8   0       3327.43       3221.88        47.23 o                         
   9   8   0        166.34        162.34        17.41 o                         
  10   8   0        503.31        524.63        21.84 o                         
  11   8   0        299.36        255.13        48.57 o                         
   1   9   0        202.97        206.51         4.80 o                         
   2   9   0       1370.32       1328.87        14.83 o                         
   3   9   0         15.49         18.39         3.07 o                         
   4   9   0       1829.15       1871.15        21.13 o                         
   5   9   0        615.38        634.23        12.48 o                         
   6   9   0       3240.59       3186.14        39.49 o                         
   7   9   0        414.57        457.66        14.86 o                         
   8   9   0        696.56        702.85        20.61 o                         
   9   9   0        589.96        579.13        25.59 o                         
  10   9   0       1707.95       1663.81        35.71 o                         
   0  10   0       6269.98       6352.52        94.08 o                         
   1  10   0        720.40        738.56        12.94 o                         
   2  10   0      10956.48      10847.35       103.68 o                         
   3  10   0        157.85        155.78         5.80 o                         
   4  10   0        610.98        576.53        11.28 o                         
   5  10   0       1575.82       1495.00        20.49 o                         
   6  10   0       2139.27       2137.11        30.29 o                         
   7  10   0          2.43         -0.16         6.28 o                         
   8  10   0        259.13        241.66        13.90 o                         
   9  10   0        426.83        412.97        20.11 o                         
  10  10   0        909.48        953.85        53.13 o                         
   1  11   0        236.79        233.66        11.48 o                         
   2  11   0         38.24         34.45         4.64 o                         
   3  11   0       2122.87       2036.99        26.66 o                         
   4  11   0        114.22        120.11         8.09 o                         
   5  11   0       1323.96       1264.83        27.24 o                         
   6  11   0        208.44        200.66        13.34 o                         
   7  11   0        307.10        293.75        17.14 o                         
   8  11   0         10.54         17.21        10.17 o                         
   9  11   0        653.84        703.77        31.99 o                         
  10  11   0        215.36        201.54        44.66 o                         
   0  12   0       1122.00       1148.54        37.31 o                         
   1  12   0       1630.60       1649.24        22.96 o                         
   2  12   0       5791.42       5773.73        60.57 o                         
   3  12   0        224.06        244.84         9.19 o                         
   4  12   0       1852.34       1839.79        28.87 o                         
   5  12   0       3787.90       3579.99        54.87 o                         
   6  12   0       1089.32       1096.11        27.52 o                         
   7  12   0        306.87        305.68        18.85 o                         
   8  12   0        260.82        283.65        18.29 o                         
   9  12   0       2747.10       2796.68        61.13 o                         
   1  13   0       3387.55       3274.29        38.74 o                         
   2  13   0        238.30        230.62         9.71 o                         
   3  13   0       3424.59       3296.00        39.80 o                         
   4  13   0        260.70        287.05        12.97 o                         
   5  13   0        397.37        410.79        17.53 o                         
   6  13   0       1229.17       1223.65        29.59 o                         
   7  13   0        786.62        838.73        26.20 o                         
   8  13   0          2.19          0.61        11.42 o                         
   9  13   0        146.80        127.27        22.39 o                         
   0  14   0       1652.81       1728.79        45.12 o                         
   1  14   0        555.31        555.90        14.15 o                         
   2  14   0       2107.00       2098.54        29.31 o                         
   3  14   0        190.07        194.82         9.74 o                         
   4  14   0       4236.22       4199.95        62.27 o                         
   5  14   0       2594.67       2622.25        46.08 o                         
   6  14   0        484.87        478.71        25.29 o                         
   7  14   0        135.77        133.44        14.42 o                         
   8  14   0       1352.74       1484.61        37.59 o                         
   9  14   0        581.64        666.52        60.29 o                         
   1  15   0         12.07          7.52         5.38 o                         
   2  15   0        439.07        426.40        13.51 o                         
   3  15   0       1973.28       1922.68        31.57 o                         
   4  15   0         22.98         16.27        10.29 o                         
   5  15   0         94.03        105.18        11.99 o                         
   6  15   0       1546.75       1563.03        35.57 o                         
   7  15   0        210.79        227.12        19.82 o                         
   8  15   0          2.61         -0.16        12.83 o                         
   0  16   0        734.42        746.36        34.34 o                         
   1  16   0       2389.98       2364.62        33.35 o                         
   2  16   0       1781.13       1714.73        27.28 o                         
   3  16   0       1130.86       1151.38        30.22 o                         
   4  16   0        512.03        511.05        26.19 o                         
   5  16   0        473.12        423.67        20.69 o                         
   6  16   0       1172.77       1255.24        33.06 o                         
   7  16   0        691.29        693.58        33.19 o                         
   8  16   0        160.12        199.57        29.14 o                         
   1  17   0         11.20          7.86         6.41 o                         
   2  17   0          2.76         -0.84         6.59 o                         
   3  17   0        272.51        275.91        26.41 o                         
   4  17   0          8.23          9.62         9.90 o                         
   5  17   0        289.62        280.52        18.24 o                         
   6  17   0        355.62        278.48        19.01 o                         
   7  17   0         11.95         15.31        19.55 o                         
   0  18   0        301.49        299.12        21.82 o                         
   1  18   0       2277.48       2293.52        34.68 o                         
   2  18   0       3581.59       3647.77        58.18 o                         
   3  18   0        568.90        562.67        22.36 o                         
   4  18   0         40.99         53.43        12.42 o                         
   5  18   0        825.76        858.27        31.01 o                         
   6  18   0        602.00        554.21        88.49 o                         
   1  19   0         16.22         26.60         8.49 o                         
   2  19   0        165.53        158.00        17.57 o                         
   3  19   0         25.97         19.51        10.96 o                         
   4  19   0         27.46         29.26        11.45 o                         
   5  19   0         92.19         93.99        18.01 o                         
   0  20   0        900.12        859.63        31.62 o                         
   1  20   0       1112.21       1080.66        27.36 o                         
   2  20   0        917.65        947.52        29.46 o                         
   3  20   0        265.88        243.49        17.67 o                         
   4  20   0         98.53         83.74        20.59 o                         
   1  21   0       1417.41       1445.70        33.10 o                         
   2  21   0         32.82         39.37        17.18 o                         
   3  21   0        401.12        464.98        73.69 o                         
   1  22   0        761.45        803.59        69.76 o                         
 -11   0   1        378.46        341.25        34.89 o                         
  -9   0   1        865.00        831.52        27.46 o                         
  -7   0   1       1760.27       1658.65        54.13 o                         
  -5   0   1       1577.75       1633.65        43.48 o                         
  -3   0   1        181.19        197.80         6.08 o                         
  -1   0   1      10412.68      11139.48       122.61 o                         
   1   0   1       7451.60       8061.74       163.08 o                         
   3   0   1       3179.58       3076.46        38.46 o                         
   5   0   1       2458.15       2573.87        35.77 o                         
   7   0   1       3980.84       4004.75        65.80 o                         
   9   0   1        170.26        205.50        22.24 o                         
  11   0   1       2442.27       2298.77        70.54 o                         
 -11   1   1        697.54        678.72        39.97 o                         
 -10   1   1         33.79         33.81        11.59 o                         
  -9   1   1        384.57        426.52        15.18 o                         
  -8   1   1       6721.40       6699.66        72.10 o                         
  -7   1   1        866.24        832.52        20.12 o                         
  -6   1   1        139.39        154.72         8.93 o                         
  -5   1   1        716.42        733.84        10.89 o                         
  -4   1   1      13874.71      13776.32       117.79 o                         
  -3   1   1        259.10        264.64         4.78 o                         
  -2   1   1       3655.57       3489.70        29.07 o                         
  -1   1   1        688.25        764.20         7.91 o                         
   0   1   1      27240.18      28615.95       221.38 o                         
   1   1   1         69.69         60.02         3.72 o                         
   2   1   1      20584.86      20540.52       159.43 o                         
   3   1   1       2825.64       2710.51        27.75 o                         
   4   1   1       1362.90       1208.20        13.60 o                         
   5   1   1        146.24        151.80         5.21 o                         
   6   1   1       3762.14       3744.70        42.51 o                         
   7   1   1        820.80        848.05        16.74 o                         
   8   1   1        718.63        645.21        18.56 o                         
   9   1   1        231.22        254.59        22.48 o                         
  10   1   1       3107.20       3056.88        55.67 o                         
  11   1   1        118.35        107.29        16.10 o                         
 -11   2   1        226.29        206.05        18.62 o                         
 -10   2   1        220.35        204.98        14.43 o                         
  -9   2   1       1597.34       1560.45        28.21 o                         
  -8   2   1        468.23        470.49        19.72 o                         
  -7   2   1        103.82        106.20         7.34 o                         
  -6   2   1        815.36        843.95        19.59 o                         
  -5   2   1       2027.72       2088.10        32.79 o                         
  -4   2   1        263.03        215.66         6.46 o                         
  -3   2   1       1041.77       1261.47        14.26 o                         
  -2   2   1       5149.65       5368.52        43.56 o                         
  -1   2   1       5840.62       6178.71        49.07 o                         
   0   2   1       1873.97       1979.25        16.49 o                         
   1   2   1       7801.63       7754.51        61.23 o                         
   2   2   1        402.10        478.29         6.21 o                         
   3   2   1        983.18       1028.83        11.36 o                         
   4   2   1       1305.00       1317.96        18.22 o                         
   5   2   1         96.78         95.46         4.21 o                         
   6   2   1       1397.80       1442.33        19.31 o                         
   7   2   1       2192.05       2035.75        28.42 o                         
   8   2   1       1163.09       1148.48        25.43 o                         
   9   2   1       1764.60       1723.27        34.62 o                         
  10   2   1         50.60         49.20        12.38 o                         
  11   2   1       1025.14       1037.77        34.10 o                         
 -11   3   1         97.66         70.65        14.56 o                         
 -10   3   1        433.75        453.74        24.52 o                         
  -9   3   1         59.80         78.60        10.09 o                         
  -8   3   1       2895.45       2871.15        37.80 o                         
  -7   3   1        608.29        570.44        13.93 o                         
  -6   3   1       7451.55       7540.95        70.68 o                         
  -5   3   1        699.17        761.06        12.15 o                         
  -4   3   1       2806.14       2495.85        25.86 o                         
  -3   3   1         55.02         38.26         2.20 o                         
  -2   3   1      25633.67      26043.98       201.60 o                         
  -1   3   1        124.06        108.67         2.98 o                         
   0   3   1       4515.13       4535.07        52.97 o                         
   1   3   1       1042.80       1070.85        10.45 o                         
   2   3   1      20041.73      19881.29       154.86 o                         
   3   3   1       4482.14       4597.15        39.13 o                         
   4   3   1         19.64         23.98         2.53 o                         
   5   3   1          2.02          5.01         3.34 o                         
   6   3   1       8493.25       8551.75        78.78 o                         
   7   3   1        749.45        720.76        18.03 o                         
   8   3   1        566.17        583.02        18.13 o                         
   9   3   1          6.25         -0.66         7.92 o                         
  10   3   1       1157.32       1182.70        36.82 o                         
  11   3   1         98.03         97.14        16.47 o                         
 -11   4   1        843.32        900.00        32.57 o                         
 -10   4   1          5.82          6.78         9.41 o                         
  -9   4   1       2141.96       2113.45        36.45 o                         
  -8   4   1          8.96          5.38         5.92 o                         
  -7   4   1        314.06        325.54        12.50 o                         
  -6   4   1        380.96        380.22        10.85 o                         
  -5   4   1       5200.90       4936.16        47.41 o                         
  -4   4   1         61.77         72.44         4.29 o                         
  -3   4   1         19.06          6.15         2.03 o                         
  -2   4   1       1203.07       1389.51        19.30 o                         
  -1   4   1      11423.46      11848.03       157.16 o                         
   0   4   1       7649.94       7023.61        79.54 o                         
   1   4   1       7989.73       8385.34        71.24 o                         
   2   4   1          7.78          0.47         1.79 o                         
   3   4   1        283.59        321.70         6.12 o                         
   4   4   1        201.43        212.98         6.80 o                         
   5   4   1        316.07        319.01         8.21 o                         
   6   4   1         66.48         64.02         5.39 o                         
   7   4   1        648.63        687.94        21.25 o                         
   8   4   1        322.98        341.83        15.82 o                         
   9   4   1        594.57        546.68        20.08 o                         
  10   4   1         53.07         62.57        13.86 o                         
  11   4   1       1370.33       1430.63        40.25 o                         
 -11   5   1        262.89        262.90        22.66 o                         
 -10   5   1        668.57        667.11        22.89 o                         
  -9   5   1       1477.64       1494.63        30.10 o                         
  -8   5   1       1726.65       1728.22        27.33 o                         
  -7   5   1          0.91          0.64         4.84 o                         
  -6   5   1        755.47        718.29        12.46 o                         
  -5   5   1         77.43         63.87         4.67 o                         
  -4   5   1      13317.26      13403.12       107.51 o                         
  -3   5   1        562.53        565.30         8.11 o                         
  -2   5   1       5674.42       5780.99        47.78 o                         
  -1   5   1        216.17        200.42         4.69 o                         
   0   5   1       8644.34       8469.21        72.36 o                         
   1   5   1       6273.53       6641.63        53.86 o                         
   2   5   1       9986.18       9565.48        76.85 o                         
   3   5   1       8964.75       9684.55        88.87 o                         
   4   5   1       6345.70       6843.62        58.82 o                         
   5   5   1       2385.76       2541.36        28.06 o                         
   6   5   1       8931.91       8568.75        79.38 o                         
   7   5   1         51.31         65.21         8.10 o                         
   8   5   1        302.92        318.40        15.13 o                         
   9   5   1        537.52        542.46        19.98 o                         
  10   5   1        714.00        674.79        26.57 o                         
  11   5   1        178.82        154.55        28.05 o                         
 -11   6   1        692.84        723.03        26.30 o                         
 -10   6   1        255.97        262.62        16.32 o                         
  -9   6   1        708.93        732.65        23.76 o                         
  -8   6   1        338.97        318.90        14.84 o                         
  -7   6   1        640.31        673.40        14.14 o                         
  -6   6   1        429.76        388.43         9.43 o                         
  -5   6   1        566.66        513.39        10.31 o                         
  -4   6   1         18.52         37.15         3.18 o                         
  -3   6   1       1135.11       1261.11        13.25 o                         
  -2   6   1         40.24         56.12         3.72 o                         
  -1   6   1         21.54          9.22         1.92 o                         
   0   6   1       2133.35       2327.31        22.77 o                         
   1   6   1       2192.45       2472.84        22.36 o                         
   2   6   1        264.31        251.16         6.26 o                         
   3   6   1       6610.65       6664.49        55.90 o                         
   4   6   1        192.12        196.19         5.75 o                         
   5   6   1        348.84        365.46         8.95 o                         
   6   6   1        198.76        222.20         9.72 o                         
   7   6   1       1060.14       1093.34        28.79 o                         
   8   6   1        534.63        521.59        18.04 o                         
   9   6   1        783.53        737.74        22.09 o                         
  10   6   1         32.30         27.00        10.89 o                         
  11   6   1        784.67        832.20        61.28 o                         
 -11   7   1         25.79         22.52        12.52 o                         
 -10   7   1        181.04        217.49        15.68 o                         
  -9   7   1       1050.19        969.17        32.65 o                         
  -8   7   1       4479.27       4499.81        59.31 o                         
  -7   7   1          3.15          7.31         4.84 o                         
  -6   7   1        228.19        236.75         9.94 o                         
  -5   7   1         94.10         99.32         7.19 o                         
  -4   7   1      16703.23      16156.35       129.34 o                         
  -3   7   1        983.92        962.38        12.03 o                         
  -2   7   1      11360.69      11733.48       109.98 o                         
  -1   7   1       1752.98       1945.17        18.46 o                         
   0   7   1      19259.84      19334.88       162.38 o                         
   1   7   1       1078.60        966.87        10.85 o                         
   2   7   1        979.69       1026.60        11.98 o                         
   3   7   1        117.12        129.41         4.70 o                         
   4   7   1       6959.30       6764.92        57.93 o                         
   5   7   1       2326.26       2262.22        26.32 o                         
   6   7   1       3576.77       3457.71        48.39 o                         
   7   7   1        246.70        238.08        11.00 o                         
   8   7   1        384.39        387.19        17.69 o                         
   9   7   1          9.02         11.45         9.01 o                         
  10   7   1        591.05        548.03        22.60 o                         
 -11   8   1        373.67        372.74        29.66 o                         
 -10   8   1       1774.48       1846.15        37.14 o                         
  -9   8   1        564.51        595.33        20.73 o                         
  -8   8   1         29.59         46.32         8.82 o                         
  -7   8   1        402.15        398.29        13.51 o                         
  -6   8   1        430.63        463.33        12.87 o                         
  -5   8   1        403.26        402.32         9.79 o                         
  -4   8   1          0.34         -2.12         2.85 o                         
  -3   8   1       3532.69       3515.88        32.36 o                         
  -2   8   1         98.95        101.21         5.45 o                         
  -1   8   1       1170.43       1133.25        15.19 o                         
   0   8   1       4163.57       4334.13        40.37 o                         
   1   8   1        876.86        919.74        10.74 o                         
   2   8   1       6375.18       6480.41        54.55 o                         
   3   8   1       1863.35       1800.20        19.15 o                         
   4   8   1       1826.79       1859.13        20.27 o                         
   5   8   1        101.87        117.44         6.73 o                         
   6   8   1        411.65        444.53        14.34 o                         
   7   8   1       4401.83       4156.83        49.84 o                         
   8   8   1         48.11         43.16         8.67 o                         
   9   8   1        159.62        159.77        13.38 o                         
  10   8   1        473.06        464.27        21.08 o                         
 -10   9   1        931.58        957.35        25.25 o                         
  -9   9   1          6.91         16.24         9.12 o                         
  -8   9   1        970.75        981.45        26.90 o                         
  -7   9   1       1015.42       1016.29        20.10 o                         
  -6   9   1        186.02        220.98         8.49 o                         
  -5   9   1         71.82         86.93         7.67 o                         
  -4   9   1       4580.09       4455.84        43.99 o                         
  -3   9   1       8435.93       8256.10        69.18 o                         
  -2   9   1      11302.04      11406.60        92.46 o                         
  -1   9   1         73.63         83.07         4.23 o                         
   0   9   1       6629.11       6754.74        89.74 o                         
   1   9   1       7255.27       7370.05        66.18 o                         
   2   9   1       3922.21       3909.95        35.22 o                         
   3   9   1        133.81        120.98         5.21 o                         
   4   9   1       1431.59       1425.88        17.30 o                         
   5   9   1        279.09        265.21        13.55 o                         
   6   9   1       3078.51       3018.62        38.17 o                         
   7   9   1       1064.83       1055.20        21.31 o                         
   8   9   1        871.36        886.72        23.06 o                         
   9   9   1        250.24        258.42        16.00 o                         
  10   9   1        287.18        283.86        17.78 o                         
 -10  10   1       1041.92       1052.51        39.45 o                         
  -9  10   1        433.93        422.98        21.74 o                         
  -8  10   1         26.59         18.91         8.71 o                         
  -7  10   1        109.86        110.56         8.99 o                         
  -6  10   1        296.61        313.07        10.82 o                         
  -5  10   1       5867.02       5686.99        55.66 o                         
  -4  10   1        232.87        267.69         8.50 o                         
  -3  10   1       2207.45       2219.90        29.34 o                         
  -2  10   1         19.95         18.33         3.36 o                         
  -1  10   1        127.68        120.56         5.25 o                         
   0  10   1         40.90         38.57         3.89 o                         
   1  10   1       2277.18       2210.68        24.20 o                         
   2  10   1       1368.46       1413.14        17.76 o                         
   3  10   1        504.58        484.41         9.05 o                         
   4  10   1         18.86         15.60         4.04 o                         
   5  10   1        889.61        867.83        17.00 o                         
   6  10   1       2290.57       2214.47        31.42 o                         
   7  10   1        613.01        636.07        17.30 o                         
   8  10   1         69.44         79.35        10.59 o                         
   9  10   1        704.61        702.86        26.58 o                         
  10  10   1        384.55        401.37        27.67 o                         
 -10  11   1       1558.18       1579.74        88.21 o                         
  -9  11   1        797.99        866.54        33.86 o                         
  -8  11   1        771.59        744.78        24.83 o                         
  -7  11   1        359.56        361.88        25.54 o                         
  -6  11   1       1272.29       1296.33        28.72 o                         
  -5  11   1         11.47         22.65         6.04 o                         
  -4  11   1         96.76         90.15         7.34 o                         
  -3  11   1       5316.62       5226.65        55.30 o                         
  -2  11   1      17669.48      17607.28       173.26 o                         
  -1  11   1        209.83        206.11        11.61 o                         
   0  11   1       2871.30       2833.80        33.13 o                         
   1  11   1       4963.25       4847.20        51.45 o                         
   2  11   1       4122.72       3964.26        43.73 o                         
   3  11   1         61.37         71.79         5.91 o                         
   4  11   1        264.14        287.06        19.32 o                         
   5  11   1       4552.77       4451.24        64.04 o                         
   6  11   1       4481.77       4271.81        63.77 o                         
   7  11   1         89.95         79.65        11.41 o                         
   8  11   1        324.42        312.61        19.42 o                         
   9  11   1        235.68        254.23        24.38 o                         
 -10  12   1         18.43        -13.40        57.50 o                         
  -9  12   1        264.85        248.55        21.49 o                         
  -8  12   1        374.10        343.27        19.28 o                         
  -7  12   1         52.13         51.31        10.94 o                         
  -6  12   1         80.60         85.95        10.90 o                         
  -5  12   1         21.84         17.98         6.27 o                         
  -4  12   1       2868.79       2773.74        38.24 o                         
  -3  12   1       2369.74       2377.23        30.36 o                         
  -2  12   1        780.90        750.68        15.40 o                         
  -1  12   1        709.23        688.09        13.82 o                         
   0  12   1          0.47          1.40         3.76 o                         
   1  12   1       1483.11       1537.70        50.80 o                         
   2  12   1        652.40        675.53        13.92 o                         
   3  12   1       1415.85       1401.48        32.32 o                         
   4  12   1         24.55         21.52        10.56 o                         
   5  12   1       1026.01       1022.54        25.48 o                         
   6  12   1         21.36         22.29         8.89 o                         
   7  12   1        278.90        286.58        17.00 o                         
   8  12   1        894.42        923.83        28.79 o                         
   9  12   1       1115.43       1198.38        40.14 o                         
  -9  13   1       1243.36       1335.71        43.47 o                         
  -8  13   1        842.22        827.88        27.80 o                         
  -7  13   1         45.81         50.40        10.94 o                         
  -6  13   1        363.89        346.61        19.26 o                         
  -5  13   1       1203.04       1165.03        22.75 o                         
  -4  13   1       1269.65       1282.50        23.66 o                         
  -3  13   1        962.94        950.87        17.78 o                         
  -2  13   1       3552.33       3431.63        40.52 o                         
  -1  13   1        112.85        111.06         7.49 o                         
   0  13   1       5018.19       4828.63        62.57 o                         
   1  13   1       7123.97       6972.07        71.95 o                         
   2  13   1        273.85        248.92        10.19 o                         
   3  13   1        147.39        145.49         8.50 o                         
   4  13   1       2113.31       2141.65        38.39 o                         
   5  13   1       1741.68       1739.31        35.03 o                         
   6  13   1        656.62        631.36        22.58 o                         
   7  13   1        238.27        218.75        19.29 o                         
   8  13   1       1893.19       1936.39        48.74 o                         
   9  13   1        217.23        241.49        30.76 o                         
  -9  14   1        264.17        191.49        40.75 o                         
  -8  14   1        171.11        145.64        15.82 o                         
  -7  14   1        882.33        862.52        26.95 o                         
  -6  14   1        330.83        315.84        17.90 o                         
  -5  14   1         48.83         41.40         9.61 o                         
  -4  14   1        611.68        602.13        16.93 o                         
  -3  14   1       1581.41       1548.86        24.25 o                         
  -2  14   1          0.61          1.77         4.97 o                         
  -1  14   1        410.13        415.93        12.13 o                         
   0  14   1        133.87        133.37         7.94 o                         
   1  14   1        369.58        367.63        11.55 o                         
   2  14   1        886.68        872.14        24.54 o                         
   3  14   1        550.92        546.84        16.13 o                         
   4  14   1         64.55         59.64         9.23 o                         
   5  14   1         36.30         43.16         9.80 o                         
   6  14   1        461.11        461.24        22.76 o                         
   7  14   1        137.34        132.54        14.18 o                         
   8  14   1        734.64        724.97        28.00 o                         
  -8  15   1         73.54         73.17        15.89 o                         
  -7  15   1       1014.09       1089.99        31.47 o                         
  -6  15   1        449.00        503.58        22.64 o                         
  -5  15   1        314.67        318.19        17.29 o                         
  -4  15   1       2039.09       2094.53        36.59 o                         
  -3  15   1       2385.82       2346.36        35.64 o                         
  -2  15   1       1348.83       1287.89        22.23 o                         
  -1  15   1        734.54        741.92        17.14 o                         
   0  15   1        896.56        868.05        17.60 o                         
   1  15   1        594.01        602.16        18.17 o                         
   2  15   1        224.65        241.53        10.97 o                         
   3  15   1        749.74        753.11        22.15 o                         
   4  15   1       3600.31       3516.96        56.23 o                         
   5  15   1        705.25        730.55        29.41 o                         
   6  15   1        475.09        470.68        26.99 o                         
   7  15   1        162.22        163.19        15.83 o                         
   8  15   1        958.16        951.82        47.29 o                         
  -8  16   1         22.59         17.56        20.79 o                         
  -7  16   1         33.40         31.86        12.75 o                         
  -6  16   1        422.47        442.96        23.28 o                         
  -5  16   1          0.80          8.40         8.92 o                         
  -4  16   1        103.55         99.65        12.18 o                         
  -3  16   1        787.95        797.66        18.49 o                         
  -2  16   1         17.79         14.90         6.54 o                         
  -1  16   1        314.67        309.48        18.97 o                         
   0  16   1         50.10         50.62         7.14 o                         
   1  16   1        613.41        579.64        15.52 o                         
   2  16   1         17.55         10.73         7.21 o                         
   3  16   1         49.20         60.04        10.09 o                         
   4  16   1         59.13         60.21        10.66 o                         
   5  16   1        127.52        126.54        13.89 o                         
   6  16   1       1079.82       1103.08        48.35 o                         
   7  16   1          3.48          8.30        11.97 o                         
   8  16   1         57.22         51.92        38.52 o                         
  -7  17   1        213.24        167.86        25.19 o                         
  -6  17   1       1890.08       1932.45        42.41 o                         
  -5  17   1        267.95        272.37        17.45 o                         
  -4  17   1         26.07         29.42         9.49 o                         
  -3  17   1       1643.96       1653.14        30.70 o                         
  -2  17   1       4526.63       4471.30        50.35 o                         
  -1  17   1         33.69         24.78         7.18 o                         
   0  17   1        181.20        177.62        10.55 o                         
   1  17   1       1814.62       1847.75        27.28 o                         
   2  17   1        551.31        576.86        21.91 o                         
   3  17   1       1183.79       1195.71        29.91 o                         
   4  17   1       1053.32       1056.47        28.92 o                         
   5  17   1        804.10        808.29        26.63 o                         
   6  17   1        566.80        578.57        25.60 o                         
   7  17   1        280.86        289.83        32.95 o                         
  -7  18   1         38.03         19.54        34.61 o                         
  -6  18   1        269.47        261.19        20.84 o                         
  -5  18   1          1.65          2.08        10.72 o                         
  -4  18   1          2.84          6.07        10.19 o                         
  -3  18   1        524.73        505.75        21.48 o                         
  -2  18   1         25.84         27.39         7.86 o                         
  -1  18   1        312.25        321.96        14.27 o                         
   0  18   1         63.13         80.28        10.75 o                         
   1  18   1        943.81        912.22        23.25 o                         
   2  18   1        109.13         99.22        11.10 o                         
   3  18   1        244.93        238.52        16.13 o                         
   4  18   1         46.03         42.13        11.24 o                         
   5  18   1        239.75        203.45        17.16 o                         
   6  18   1          9.55         -2.69        19.21 o                         
  -6  19   1       1298.55       1350.34        81.51 o                         
  -5  19   1        908.94        954.28        33.18 o                         
  -4  19   1         10.99         13.71        11.44 o                         
  -3  19   1       1625.38       1643.65        44.96 o                         
  -2  19   1       2482.95       2415.38        40.21 o                         
  -1  19   1        187.68        170.12        12.00 o                         
   0  19   1        341.63        298.04        14.52 o                         
   1  19   1       1701.49       1718.76        33.56 o                         
   2  19   1       1190.88       1190.53        34.04 o                         
   3  19   1        184.50        195.68        16.39 o                         
   4  19   1         51.29         52.35        13.09 o                         
   5  19   1        955.24        911.54        60.85 o                         
  -4  20   1        196.71        179.42        32.94 o                         
  -3  20   1        229.02        227.50        17.93 o                         
  -2  20   1         53.34         49.27        12.25 o                         
  -1  20   1        350.93        356.18        16.48 o                         
   0  20   1        121.74        110.96        12.57 o                         
   1  20   1         81.01         82.04        11.96 o                         
   2  20   1         20.86         21.78        11.38 o                         
   3  20   1         12.95          9.22        11.94 o                         
  -3  21   1        475.23        446.24        35.07 o                         
  -2  21   1        107.26         88.59        19.11 o                         
  -1  21   1       1255.86       1274.72        44.02 o                         
   0  21   1       2381.13       2410.79        73.50 o                         
   1  21   1        449.99        468.89        21.55 o                         
   2  21   1         35.26         59.18        29.03 o                         
  -1  22   1        395.66        475.03        69.23 o                         
   0  22   1        210.83        189.25        36.29 o                         
 -10   0   2        414.26        400.26        22.64 o                         
  -8   0   2       5812.58       5747.29        96.07 o                         
  -6   0   2         25.92          8.38         5.87 o                         
  -4   0   2      18625.87      18205.39       203.09 o                         
  -2   0   2      32524.24      31355.97       558.53 o                         
   0   0   2       1354.28       1433.31        18.38 o                         
   2   0   2      12632.98      12723.74       141.96 o                         
   4   0   2       1124.56       1104.72        18.57 o                         
   6   0   2       2658.19       2594.43       171.64 o                         
   8   0   2       2637.63       2678.14        66.98 o                         
  10   0   2          6.93         -6.91        15.81 o                         
 -11   1   2        236.45        240.94        16.65 o                         
 -10   1   2         39.19         44.29         8.93 o                         
  -9   1   2       1348.75       1415.72        25.37 o                         
  -8   1   2         20.35         20.79         6.37 o                         
  -7   1   2       1204.78       1150.76        19.71 o                         
  -6   1   2        706.29        669.52        13.61 o                         
  -5   1   2        605.76        587.22         9.01 o                         
  -4   1   2        208.79        200.34         5.00 o                         
  -3   1   2       1719.19       1553.84        17.80 o                         
  -2   1   2      12043.21      12193.23        95.90 o                         
  -1   1   2      15125.52      16223.21       125.58 o                         
   0   1   2       4018.33       4033.89        32.63 o                         
   1   1   2       4656.83       4793.21        38.93 o                         
   2   1   2       6521.69       6478.78        52.65 o                         
   3   1   2       4812.77       4397.63        37.77 o                         
   4   1   2        850.64        993.67        12.27 o                         
   5   1   2        672.90        689.59        15.10 o                         
   6   1   2        421.95        398.56        10.01 o                         
   7   1   2       6095.93       5876.43        70.88 o                         
   8   1   2         44.97         36.48         9.32 o                         
   9   1   2       1301.79       1369.43        34.16 o                         
  10   1   2         26.58         18.22        12.31 o                         
  11   1   2        143.62        107.81        28.47 o                         
 -11   2   2        220.49        238.80        16.58 o                         
 -10   2   2        324.23        311.02        14.70 o                         
  -9   2   2        412.20        398.98        17.02 o                         
  -8   2   2        457.22        442.82        13.78 o                         
  -7   2   2       5331.85       5504.79        59.67 o                         
  -6   2   2       7142.08       7107.57        69.32 o                         
  -5   2   2         14.53         18.86         2.62 o                         
  -4   2   2       7199.44       6980.84        57.98 o                         
  -3   2   2       5131.51       5447.29        42.84 o                         
  -2   2   2      53445.43      53135.30       577.68 o                         
  -1   2   2       2026.65       2045.06        17.76 o                         
   0   2   2       7139.08       7183.24        69.84 o                         
   1   2   2        520.25        517.28         7.12 o                         
   2   2   2      19875.98      19899.17       158.22 o                         
   3   2   2       1517.88       1654.03        16.57 o                         
   4   2   2       3224.50       3087.93        28.74 o                         
   5   2   2        649.34        681.43        10.38 o                         
   6   2   2       7221.39       6943.47        65.69 o                         
   7   2   2       2827.99       2853.90        41.84 o                         
   8   2   2         56.65         55.57         8.70 o                         
   9   2   2        627.94        627.23        24.02 o                         
  10   2   2        426.52        359.32        31.70 o                         
  11   2   2        226.28        236.49        57.47 o                         
 -11   3   2         11.10         -1.30        11.67 o                         
 -10   3   2         31.06         40.76        10.27 o                         
  -9   3   2       2111.67       2088.45        32.02 o                         
  -8   3   2         40.14         31.22         6.67 o                         
  -7   3   2         75.20         83.08         8.36 o                         
  -6   3   2        151.74        135.45         6.68 o                         
  -5   3   2       4107.09       4133.29        40.72 o                         
  -4   3   2       2278.35       2561.84        24.08 o                         
  -3   3   2       3635.86       3765.78        35.52 o                         
  -2   3   2       8807.43       8699.44        69.55 o                         
  -1   3   2       2671.32       2458.17        21.20 o                         
   0   3   2         67.67         42.87         2.34 o                         
   1   3   2       1271.84       1280.40        15.42 o                         
   2   3   2       2388.39       2586.76        29.99 o                         
   3   3   2         69.79         58.59         3.06 o                         
   4   3   2       1092.33       1178.07        13.67 o                         
   5   3   2        590.43        620.38         9.92 o                         
   6   3   2          0.86          0.03         4.55 o                         
   7   3   2       1823.90       1725.60        29.50 o                         
   8   3   2         15.18         14.17         7.34 o                         
   9   3   2        672.01        679.31        25.00 o                         
  10   3   2         60.68         49.10        13.35 o                         
  11   3   2        606.56        489.55        63.64 o                         
 -11   4   2        266.48        211.62        17.73 o                         
 -10   4   2        894.62        868.08        32.93 o                         
  -9   4   2         66.22         69.60         8.83 o                         
  -8   4   2        656.08        676.26        19.85 o                         
  -7   4   2       1287.80       1279.39        21.34 o                         
  -6   4   2       5066.84       4893.82        48.52 o                         
  -5   4   2         64.31         93.45         5.93 o                         
  -4   4   2       7245.79       7642.29        59.89 o                         
  -3   4   2       1870.57       1722.18        17.17 o                         
  -2   4   2      16307.04      15753.71       129.50 o                         
  -1   4   2       1477.35       1710.29        24.94 o                         
   0   4   2       4062.39       4270.05        35.31 o                         
   1   4   2      12950.66      13729.16       115.26 o                         
   2   4   2      18087.34      17254.50       135.61 o                         
   3   4   2       3277.95       3511.36        31.33 o                         
   4   4   2       3269.85       3321.18        30.80 o                         
   5   4   2       1636.75       1781.90        22.56 o                         
   6   4   2       6626.21       6291.95        66.74 o                         
   7   4   2          0.96         -0.40         5.98 o                         
   8   4   2        338.83        380.83        21.01 o                         
   9   4   2         33.31         30.41        10.85 o                         
  10   4   2         59.53         45.27        13.37 o                         
 -11   5   2         12.57         10.90        11.10 o                         
 -10   5   2         91.37         86.92        11.63 o                         
  -9   5   2       1314.47       1277.61        32.10 o                         
  -8   5   2       1989.87       1990.74        29.74 o                         
  -7   5   2        135.10        142.00         8.54 o                         
  -6   5   2         79.92         88.90         5.88 o                         
  -5   5   2       5166.75       5132.02        53.47 o                         
  -4   5   2        199.76        172.26         6.18 o                         
  -3   5   2       1166.86       1275.70        14.87 o                         
  -2   5   2         15.10         33.64         2.56 o                         
  -1   5   2        448.56        422.46         6.16 o                         
   0   5   2          0.71         -1.57         1.57 o                         
   1   5   2       2343.59       2474.02        23.61 o                         
   2   5   2        160.72        169.29         4.36 o                         
   3   5   2       5037.05       5127.63        44.07 o                         
   4   5   2       3093.37       3203.23        30.14 o                         
   5   5   2        826.54        776.59        14.68 o                         
   6   5   2        504.92        530.08        12.52 o                         
   7   5   2        499.22        483.45        21.61 o                         
   8   5   2       1059.35       1060.68        24.63 o                         
   9   5   2        674.27        671.74        21.19 o                         
  10   5   2        133.21        144.17        16.76 o                         
 -11   6   2         17.97         13.11        13.05 o                         
 -10   6   2        191.28        211.08        13.79 o                         
  -9   6   2          1.05          3.75         8.32 o                         
  -8   6   2       4095.12       4090.00        53.63 o                         
  -7   6   2       1381.47       1371.76        23.18 o                         
  -6   6   2        952.91        889.56        14.91 o                         
  -5   6   2        584.64        595.58        11.29 o                         
  -4   6   2       8210.09       8366.57        69.69 o                         
  -3   6   2         41.80         58.77         3.88 o                         
  -2   6   2       7000.04       6966.72        57.42 o                         
  -1   6   2        401.72        363.08         5.83 o                         
   0   6   2        165.06        250.30         4.96 o                         
   1   6   2      12637.92      13891.32       123.90 o                         
   2   6   2       4196.24       3829.22        33.72 o                         
   3   6   2        103.70        135.18         4.56 o                         
   4   6   2       7245.96       7548.22        69.65 o                         
   5   6   2         40.31         50.63         5.60 o                         
   6   6   2       8217.28       7917.41        85.83 o                         
   7   6   2        154.76        155.54         9.77 o                         
   8   6   2        433.13        480.46        18.73 o                         
   9   6   2        481.64        517.64        24.41 o                         
  10   6   2        220.94        192.12        19.20 o                         
 -11   7   2        379.28        344.27        22.09 o                         
 -10   7   2          8.00          3.68        10.57 o                         
  -9   7   2         15.45         17.64         8.21 o                         
  -8   7   2       1945.38       1923.37        27.40 o                         
  -7   7   2       1415.57       1475.20        19.26 o                         
  -6   7   2        464.39        428.52        10.79 o                         
  -5   7   2         14.39          8.26         3.79 o                         
  -4   7   2          1.72         -2.69         2.69 o                         
  -3   7   2       4479.62       4550.58        39.96 o                         
  -2   7   2        593.73        567.03         8.37 o                         
  -1   7   2       3678.72       3744.11        32.62 o                         
   0   7   2       7039.36       8034.74        65.37 o                         
   1   7   2        296.08        238.92         5.17 o                         
   2   7   2       4124.35       4757.44        41.22 o                         
   3   7   2        101.53         84.63         4.01 o                         
   4   7   2        613.96        616.35        11.28 o                         
   5   7   2        225.90        227.97         9.41 o                         
   6   7   2         13.41         13.51         5.41 o                         
   7   7   2       1544.53       1512.01        25.41 o                         
   8   7   2        582.71        591.33        19.99 o                         
   9   7   2        743.16        750.25        35.34 o                         
  10   7   2          0.89         -9.48        11.92 o                         
 -11   8   2        391.87        368.47        60.57 o                         
 -10   8   2        976.27        876.54        32.06 o                         
  -9   8   2        132.27        135.13        13.01 o                         
  -8   8   2        853.86        873.78        22.08 o                         
  -7   8   2        755.11        778.37        15.51 o                         
  -6   8   2       1039.77       1079.59        17.35 o                         
  -5   8   2         45.05         44.40         4.69 o                         
  -4   8   2       4397.66       4311.79        39.37 o                         
  -3   8   2       1863.71       1805.91        20.80 o                         
  -2   8   2       6304.31       6205.64        52.50 o                         
  -1   8   2       1287.79       1400.77        14.74 o                         
   0   8   2      10323.55      10342.28        89.85 o                         
   1   8   2        657.64        642.91         8.85 o                         
   2   8   2       1717.57       1631.01        20.94 o                         
   3   8   2       1801.15       1847.05        19.75 o                         
   4   8   2       3862.96       3832.00        39.16 o                         
   5   8   2       1547.65       1558.24        23.32 o                         
   6   8   2       1389.36       1391.07        23.18 o                         
   7   8   2       1450.22       1505.60        31.33 o                         
   8   8   2       1110.87       1060.37        25.40 o                         
   9   8   2        191.01        211.80        14.99 o                         
  10   8   2         23.40         17.93        12.12 o                         
 -11   9   2        191.46        216.61        48.57 o                         
 -10   9   2        953.63        990.28        32.07 o                         
  -9   9   2        268.44        282.54        16.11 o                         
  -8   9   2         88.11         90.29         9.28 o                         
  -7   9   2         83.51         92.65         7.48 o                         
  -6   9   2        427.50        428.48        11.45 o                         
  -5   9   2        336.85        345.12         9.68 o                         
  -4   9   2          5.78          8.00         3.57 o                         
  -3   9   2          1.39          0.24         2.76 o                         
  -2   9   2        973.31        994.14        12.36 o                         
  -1   9   2       2672.42       2825.74        43.70 o                         
   0   9   2       2024.08       1996.80        22.83 o                         
   1   9   2          1.88         -2.22         2.22 o                         
   2   9   2          4.55          6.25         2.69 o                         
   3   9   2         60.71         68.41         4.28 o                         
   4   9   2          8.45         10.64         4.03 o                         
   5   9   2         31.77         17.21         5.28 o                         
   6   9   2          9.79         17.16         6.18 o                         
   7   9   2       4062.81       3875.08        57.39 o                         
   8   9   2        111.32         98.42         9.92 o                         
   9   9   2        769.92        838.67        25.66 o                         
  10   9   2        231.51        216.03        23.61 o                         
 -10  10   2        934.21        944.21        41.52 o                         
  -9  10   2         88.60         70.04        13.26 o                         
  -8  10   2       1039.09       1020.01        27.04 o                         
  -7  10   2       2618.15       2517.58        34.58 o                         
  -6  10   2       2890.89       2815.38        36.01 o                         
  -5  10   2       1315.36       1261.59        20.27 o                         
  -4  10   2         18.44         18.94         4.45 o                         
  -3  10   2       5542.12       5352.74        51.18 o                         
  -2  10   2      12823.52      12917.37       112.56 o                         
  -1  10   2        159.47        177.05         6.12 o                         
   0  10   2       2549.93       2511.48        28.96 o                         
   1  10   2       1980.15       1990.19        22.64 o                         
   2  10   2       5077.99       4875.03        47.03 o                         
   3  10   2       1641.85       1652.57        20.62 o                         
   4  10   2        133.13        177.64         9.68 o                         
   5  10   2        209.08        177.99        16.10 o                         
   6  10   2       2698.36       2595.29        35.66 o                         
   7  10   2       2947.80       2888.33        43.84 o                         
   8  10   2        903.71        996.94        43.84 o                         
   9  10   2        186.84        173.87        16.76 o                         
  10  10   2        518.43        539.22        53.87 o                         
 -10  11   2         14.22         61.41        30.15 o                         
  -9  11   2        573.04        628.88        35.92 o                         
  -8  11   2        947.19        997.17        27.73 o                         
  -7  11   2         23.08         13.72         8.79 o                         
  -6  11   2        290.41        301.70        13.21 o                         
  -5  11   2       4002.53       3814.46        48.91 o                         
  -4  11   2        908.40        888.76        18.05 o                         
  -3  11   2        971.56        957.48        16.79 o                         
  -2  11   2        122.92        116.81         6.85 o                         
  -1  11   2         33.40         32.38         4.59 o                         
   0  11   2          4.08          0.46         3.58 o                         
   1  11   2       1026.98        983.57        16.21 o                         
   2  11   2         95.97        110.39         6.51 o                         
   3  11   2       1550.91       1545.70        25.27 o                         
   4  11   2        726.26        762.32        20.47 o                         
   5  11   2       3480.09       3449.84        59.87 o                         
   6  11   2        350.55        346.45        17.25 o                         
   7  11   2        501.75        508.99        27.64 o                         
   8  11   2       1174.26       1179.51        50.40 o                         
   9  11   2       1304.87       1304.86        84.14 o                         
  -9  12   2        325.60        364.82        30.15 o                         
  -8  12   2        375.64        387.88        20.14 o                         
  -7  12   2       1449.28       1453.25        44.78 o                         
  -6  12   2       1673.35       1591.31        28.34 o                         
  -5  12   2        604.83        638.09        17.08 o                         
  -4  12   2       3234.85       3249.92        43.13 o                         
  -3  12   2        131.15        165.02         8.40 o                         
  -2  12   2       4517.92       4645.00        50.71 o                         
  -1  12   2         50.97         51.25         5.40 o                         
   0  12   2       4802.97       4607.69        50.01 o                         
   1  12   2        637.10        682.13        15.12 o                         
   2  12   2       4959.18       5012.45        54.16 o                         
   3  12   2        386.35        374.26        14.88 o                         
   4  12   2        879.42        883.81        22.73 o                         
   5  12   2        840.40        779.98        22.65 o                         
   6  12   2        698.94        739.53        32.63 o                         
   7  12   2       1113.29       1147.13        30.39 o                         
   8  12   2        780.23        735.55        27.74 o                         
   9  12   2          4.80          7.23        14.16 o                         
  -9  13   2          5.88          5.90        18.10 o                         
  -8  13   2        671.07        656.20        30.56 o                         
  -7  13   2        820.85        818.16        25.65 o                         
  -6  13   2        312.57        330.69        17.16 o                         
  -5  13   2          2.97          4.44         6.14 o                         
  -4  13   2       2110.02       2039.85        31.72 o                         
  -3  13   2          3.78          5.63         4.86 o                         
  -2  13   2        674.56        701.65        14.99 o                         
  -1  13   2        110.05        106.24         7.22 o                         
   0  13   2          2.47          0.86         4.27 o                         
   1  13   2        717.15        720.62        14.96 o                         
   2  13   2        169.47        157.48         8.42 o                         
   3  13   2          5.85         11.54         6.11 o                         
   4  13   2        709.18        703.36        20.97 o                         
   5  13   2        409.12        439.93        19.56 o                         
   6  13   2         24.43         17.64         9.00 o                         
   7  13   2        954.43        895.32        27.72 o                         
   8  13   2        962.97       1000.63        31.65 o                         
  -8  14   2        877.32        914.90        45.78 o                         
  -7  14   2        801.54        781.50        25.79 o                         
  -6  14   2        502.15        508.41        25.95 o                         
  -5  14   2        365.66        344.75        14.30 o                         
  -4  14   2       3674.64       3649.51        48.79 o                         
  -3  14   2       3824.09       3827.61        63.45 o                         
  -2  14   2        394.30        410.34        12.53 o                         
  -1  14   2        130.82        118.90         7.81 o                         
   0  14   2       9462.56       9081.44        91.73 o                         
   1  14   2       1338.41       1377.30        23.59 o                         
   2  14   2         83.68         76.99         8.03 o                         
   3  14   2       2660.35       2593.86        40.87 o                         
   4  14   2       3664.57       3717.55        58.00 o                         
   5  14   2        590.69        623.65        21.39 o                         
   6  14   2        590.79        588.49        23.68 o                         
   7  14   2        293.14        293.55        19.17 o                         
   8  14   2        290.82        323.45        21.48 o                         
  -8  15   2          9.88        -10.45        16.81 o                         
  -7  15   2        241.98        248.16        17.78 o                         
  -6  15   2          6.88          6.66         8.74 o                         
  -5  15   2        147.74        160.79        11.94 o                         
  -4  15   2       1325.64       1347.41        26.03 o                         
  -3  15   2       1482.45       1497.76        26.97 o                         
  -2  15   2        770.01        746.87        16.86 o                         
  -1  15   2         13.03         14.32         5.61 o                         
   0  15   2        117.92        138.69         8.71 o                         
   1  15   2        798.93        750.09        16.81 o                         
   2  15   2        276.15        266.96        13.10 o                         
   3  15   2       1307.07       1266.46        34.73 o                         
   4  15   2         57.02         63.92        10.51 o                         
   5  15   2         71.06         81.55        13.86 o                         
   6  15   2        289.26        282.62        25.77 o                         
   7  15   2        278.05        234.61        24.97 o                         
   8  15   2        113.57        118.35        37.96 o                         
  -8  16   2        171.03        165.81        41.87 o                         
  -7  16   2       1227.24       1220.81        39.79 o                         
  -6  16   2       1011.04        991.81        29.15 o                         
  -5  16   2         41.20         41.83        10.46 o                         
  -4  16   2       1862.85       1826.39        32.14 o                         
  -3  16   2       2882.42       2833.76        41.73 o                         
  -2  16   2        936.22        930.10        20.74 o                         
  -1  16   2       1861.43       1819.25        34.79 o                         
   0  16   2        966.75       1010.11        20.22 o                         
   1  16   2        215.29        239.95        14.33 o                         
   2  16   2        140.58        142.75        10.83 o                         
   3  16   2       1184.40       1157.99        28.62 o                         
   4  16   2       3580.95       3622.76        77.90 o                         
   5  16   2        213.77        231.59        17.14 o                         
   6  16   2        399.12        431.18        22.45 o                         
   7  16   2       1766.21       1724.42        50.68 o                         
  -7  17   2        116.92        125.61        36.29 o                         
  -6  17   2         31.45         36.75        12.47 o                         
  -5  17   2        142.45        131.84        12.82 o                         
  -4  17   2         35.73         27.77         8.64 o                         
  -3  17   2          0.58         -0.42         7.31 o                         
  -2  17   2        177.35        199.40        11.35 o                         
  -1  17   2        576.99        592.75        20.10 o                         
   0  17   2        380.32        369.36        14.23 o                         
   1  17   2       1390.58       1392.93        27.80 o                         
   2  17   2        471.23        432.81        21.23 o                         
   3  17   2          5.79          8.97         8.59 o                         
   4  17   2         13.03          3.19         9.67 o                         
   5  17   2        774.58        856.88        28.03 o                         
   6  17   2        974.07       1021.33        32.07 o                         
  -6  18   2       1531.12       1536.99        46.49 o                         
  -5  18   2        132.98        146.01        17.00 o                         
  -4  18   2        126.11        139.19        13.00 o                         
  -3  18   2       4367.78       4350.10        83.06 o                         
  -2  18   2       1478.60       1560.34        27.58 o                         
  -1  18   2       1001.32        999.23        26.51 o                         
   0  18   2        555.38        549.31        19.03 o                         
   1  18   2        656.21        666.08        20.47 o                         
   2  18   2        626.34        645.62        20.95 o                         
   3  18   2        532.08        565.33        23.37 o                         
   4  18   2        436.93        473.60        23.06 o                         
   5  18   2        808.40        897.58        30.05 o                         
  -5  19   2         18.12          5.63        15.20 o                         
  -4  19   2        276.45        266.19        18.88 o                         
  -3  19   2        559.55        598.56        19.83 o                         
  -2  19   2        207.92        203.79        13.81 o                         
  -1  19   2       1056.27       1093.25        23.79 o                         
   0  19   2          1.41         -2.01         8.43 o                         
   1  19   2        907.24        919.17        24.55 o                         
   2  19   2        140.80        149.95        14.34 o                         
   3  19   2        680.91        635.22        25.18 o                         
   4  19   2        552.84        524.46        24.38 o                         
  -5  20   2        941.41        881.40        59.18 o                         
  -4  20   2        874.04        843.40        41.70 o                         
  -3  20   2        792.75        811.68        27.56 o                         
  -2  20   2          7.81          5.22         9.24 o                         
  -1  20   2       2557.62       2645.74        40.98 o                         
   0  20   2       1713.47       1791.99        32.60 o                         
   1  20   2        288.72        285.06        16.43 o                         
   2  20   2         20.38         29.30        11.96 o                         
   3  20   2        981.20        996.11        30.99 o                         
  -3  21   2         10.42         29.25        19.04 o                         
  -2  21   2         11.71          5.24        14.20 o                         
  -1  21   2         25.21         28.93        12.98 o                         
   0  21   2         40.95         46.12        13.25 o                         
   1  21   2         37.46         24.43        13.05 o                         
  -1  22   2        247.43        206.07        30.18 o                         
 -11   0   3        170.56        151.02        17.49 o                         
  -9   0   3         21.22         27.84        10.65 o                         
  -7   0   3       8515.43       8721.41       124.51 o                         
  -5   0   3       1261.07       1240.57        21.46 o                         
  -3   0   3         78.43         44.78         4.27 o                         
  -1   0   3       6228.19       6079.44        68.96 o                         
   1   0   3      14306.82      14428.08       159.97 o                         
   3   0   3        295.07        235.77         7.84 o                         
   5   0   3       2122.06       2040.96        31.00 o                         
   7   0   3       2568.41       2417.53        66.99 o                         
   9   0   3       2308.20       2488.09        67.77 o                         
 -11   1   3         72.12         60.63        10.52 o                         
 -10   1   3        850.19        813.23        22.52 o                         
  -9   1   3        412.11        443.10        15.68 o                         
  -8   1   3       1365.95       1391.04        23.57 o                         
  -7   1   3        206.37        214.70         9.64 o                         
  -6   1   3       5803.94       5734.05        59.82 o                         
  -5   1   3        658.57        642.00         9.77 o                         
  -4   1   3       3698.71       3805.04        34.00 o                         
  -3   1   3         99.69        121.99         4.43 o                         
  -2   1   3       4104.69       3834.33        32.31 o                         
  -1   1   3       3107.39       3066.00        39.96 o                         
   0   1   3      17058.65      17090.73       125.38 o                         
   1   1   3       3088.68       3124.97        34.32 o                         
   2   1   3       7899.11       7694.19        67.79 o                         
   3   1   3        459.05        503.42         7.75 o                         
   4   1   3       6312.76       6290.10        53.89 o                         
   5   1   3        829.74        876.52        12.50 o                         
   6   1   3         50.26         39.33         6.25 o                         
   7   1   3         83.80         69.02         9.88 o                         
   8   1   3       5017.90       5070.48        75.45 o                         
   9   1   3        234.66        216.76        16.59 o                         
  10   1   3         43.55         51.14        13.78 o                         
 -11   2   3        370.24        375.70        24.34 o                         
 -10   2   3          1.81         -5.98         7.86 o                         
  -9   2   3        266.38        273.59        12.72 o                         
  -8   2   3        496.73        481.16        14.56 o                         
  -7   2   3       2572.93       2560.61        33.00 o                         
  -6   2   3        606.11        638.96        11.34 o                         
  -5   2   3         47.50         39.54         3.42 o                         
  -4   2   3         13.91         11.30         2.76 o                         
  -3   2   3        404.85        348.08         6.49 o                         
  -2   2   3        654.78        620.43         8.96 o                         
  -1   2   3       7355.91       7648.04        84.50 o                         
   0   2   3       1644.07       1614.28        15.03 o                         
   1   2   3       1604.90       1670.29        15.81 o                         
   2   2   3        957.76       1002.36        14.50 o                         
   3   2   3         19.20         30.98         2.79 o                         
   4   2   3        163.44        204.19         5.78 o                         
   5   2   3       2237.74       2232.76        23.42 o                         
   6   2   3        231.94        240.94        13.89 o                         
   7   2   3        244.10        225.24        11.71 o                         
   8   2   3        544.51        512.93        21.75 o                         
   9   2   3       1794.43       1796.36        39.85 o                         
  10   2   3        353.28        350.24        21.96 o                         
 -11   3   3         41.13         28.28        14.32 o                         
 -10   3   3       1767.86       1742.21        33.40 o                         
  -9   3   3        319.16        308.87        12.48 o                         
  -8   3   3        213.93        221.34        10.14 o                         
  -7   3   3        795.49        760.85        14.99 o                         
  -6   3   3       8563.61       8613.62        78.92 o                         
  -5   3   3       2724.88       2903.98        34.11 o                         
  -4   3   3        279.12        282.87         8.61 o                         
  -3   3   3       2982.87       3276.48        29.18 o                         
  -2   3   3      20463.66      20124.90       157.04 o                         
  -1   3   3        117.54        130.28         3.43 o                         
   0   3   3       3859.52       3900.08        39.70 o                         
   1   3   3         48.32         47.55         3.00 o                         
   2   3   3       7036.22       6732.61        59.94 o                         
   3   3   3       6786.24       7138.68        64.23 o                         
   4   3   3       6908.96       7003.06        59.34 o                         
   5   3   3        209.77        196.16         7.71 o                         
   6   3   3       3399.37       3272.25        40.82 o                         
   7   3   3        919.37        940.01        24.23 o                         
   8   3   3       1287.55       1321.40        31.87 o                         
   9   3   3         19.71         -0.88         9.66 o                         
  10   3   3          6.00        -11.41        11.41 o                         
 -11   4   3         33.38         17.49        14.25 o                         
 -10   4   3        192.01        187.26        13.69 o                         
  -9   4   3        831.42        839.04        19.82 o                         
  -8   4   3        258.92        274.10        12.89 o                         
  -7   4   3        553.28        571.21        14.09 o                         
  -6   4   3         10.29         16.77         4.41 o                         
  -5   4   3        247.60        268.87         7.94 o                         
  -4   4   3        108.08        113.20         4.51 o                         
  -3   4   3        332.45        368.40         6.52 o                         
  -2   4   3         49.98         53.88         2.97 o                         
  -1   4   3        409.44        469.88         6.88 o                         
   0   4   3        652.86        613.92         7.90 o                         
   1   4   3         42.03         23.40         2.51 o                         
   2   4   3        403.31        412.63         7.69 o                         
   3   4   3       2449.24       2511.02        28.39 o                         
   4   4   3        312.31        276.64         6.40 o                         
   5   4   3       2801.52       2700.60        33.14 o                         
   6   4   3        464.77        469.07        13.05 o                         
   7   4   3       1088.99       1097.44        23.39 o                         
   8   4   3         86.31         82.99        11.72 o                         
   9   4   3       1396.90       1433.33        35.81 o                         
  10   4   3          3.29         -3.86        11.60 o                         
 -11   5   3         55.66         41.58        15.54 o                         
 -10   5   3       1091.91       1149.08        30.89 o                         
  -9   5   3         27.43         26.29         8.44 o                         
  -8   5   3        851.37        863.30        26.09 o                         
  -7   5   3         31.74         28.54         5.96 o                         
  -6   5   3       9493.00       9434.25        86.29 o                         
  -5   5   3        477.14        461.28         9.88 o                         
  -4   5   3      10731.03      10841.79        88.53 o                         
  -3   5   3        490.36        542.88         8.26 o                         
  -2   5   3      27651.29      28002.99       205.46 o                         
  -1   5   3       5048.58       5932.03        54.72 o                         
   0   5   3         25.65         34.96         2.48 o                         
   1   5   3         58.55         63.56         3.15 o                         
   2   5   3       5779.76       5789.95        52.74 o                         
   3   5   3       4020.64       3954.36        38.66 o                         
   4   5   3       5808.02       5750.05        54.41 o                         
   5   5   3        309.81        279.84        11.58 o                         
   6   5   3       2950.13       2810.67        33.58 o                         
   7   5   3        137.84        147.06        10.80 o                         
   8   5   3        725.08        739.17        21.06 o                         
   9   5   3        349.73        368.43        20.84 o                         
  10   5   3          3.62         15.12        12.79 o                         
 -11   6   3        648.92        599.23        24.16 o                         
 -10   6   3        874.94        947.81        28.76 o                         
  -9   6   3         14.94         15.41         8.13 o                         
  -8   6   3        935.64        983.52        20.27 o                         
  -7   6   3       1556.96       1522.58        24.59 o                         
  -6   6   3         88.07         81.48         5.94 o                         
  -5   6   3        154.49        162.01         6.80 o                         
  -4   6   3          3.52          4.22         2.83 o                         
  -3   6   3       2616.87       2603.04        24.98 o                         
  -2   6   3         51.72         67.94         3.49 o                         
  -1   6   3       1101.57       1082.37        12.68 o                         
   0   6   3         92.19        107.58         3.74 o                         
   1   6   3         95.25        107.75         4.75 o                         
   2   6   3       4102.67       4569.85        39.77 o                         
   3   6   3       4204.69       4223.06        37.75 o                         
   4   6   3       3744.58       3789.52        41.57 o                         
   5   6   3       3186.48       3076.96        37.26 o                         
   6   6   3        360.03        345.62        12.27 o                         
   7   6   3        574.45        592.38        16.40 o                         
   8   6   3        737.73        758.17        22.01 o                         
   9   6   3       1131.70       1111.45        32.21 o                         
  10   6   3         51.52         58.04        14.47 o                         
 -11   7   3        689.87        658.03        35.42 o                         
 -10   7   3        291.09        302.08        19.06 o                         
  -9   7   3        106.88         88.81        10.61 o                         
  -8   7   3       1357.50       1372.32        29.19 o                         
  -7   7   3         78.82         92.91         7.15 o                         
  -6   7   3       2428.34       2330.80        27.85 o                         
  -5   7   3       3589.81       3447.35        36.44 o                         
  -4   7   3      10373.77      10585.10        87.27 o                         
  -3   7   3        549.36        583.79         9.18 o                         
  -2   7   3       2496.59       2413.08        23.15 o                         
  -1   7   3       1463.59       1469.89        21.14 o                         
   0   7   3       8391.92       8426.71        76.35 o                         
   1   7   3        519.03        514.74         8.57 o                         
   2   7   3       2165.33       2255.05        22.29 o                         
   3   7   3       4889.59       5002.04        44.20 o                         
   4   7   3       9845.62       9629.98        87.04 o                         
   5   7   3         24.98         23.60         5.30 o                         
   6   7   3        608.62        604.78        16.78 o                         
   7   7   3         30.79         26.91         6.55 o                         
   8   7   3        922.52        967.39        24.45 o                         
   9   7   3         11.56          9.12        11.28 o                         
  10   7   3         21.59         23.81        13.66 o                         
 -11   8   3        401.05        438.21        35.86 o                         
 -10   8   3         15.36         27.02        12.16 o                         
  -9   8   3        193.77        192.72        15.16 o                         
  -8   8   3       1768.49       1699.60        35.41 o                         
  -7   8   3       2613.49       2612.64        31.83 o                         
  -6   8   3        295.27        287.27         9.81 o                         
  -5   8   3        144.92        156.30         7.12 o                         
  -4   8   3          0.10          2.23         3.11 o                         
  -3   8   3        765.44        742.66        10.78 o                         
  -2   8   3        507.63        568.02         8.77 o                         
  -1   8   3       2942.91       2892.80        26.85 o                         
   0   8   3         18.21         23.15         2.66 o                         
   1   8   3        681.82        770.13        10.33 o                         
   2   8   3          3.28         -2.47         2.47 o                         
   3   8   3       2902.12       2886.62        30.94 o                         
   4   8   3       1944.92       2041.53        29.02 o                         
   5   8   3        207.26        206.72         9.68 o                         
   6   8   3        123.72        113.09         8.55 o                         
   7   8   3       1205.43       1175.92        22.72 o                         
   8   8   3         92.70         88.93        11.05 o                         
   9   8   3        737.74        704.48        24.10 o                         
  10   8   3        384.32        375.94        29.27 o                         
 -11   9   3       1237.20       1286.14       106.07 o                         
 -10   9   3        746.98        757.94        25.00 o                         
  -9   9   3        292.93        322.11        22.81 o                         
  -8   9   3        771.66        764.69        20.09 o                         
  -7   9   3       1461.52       1446.40        22.10 o                         
  -6   9   3       3818.01       3803.98        41.15 o                         
  -5   9   3         27.07         14.34         4.44 o                         
  -4   9   3       5375.87       5180.79        46.84 o                         
  -3   9   3       1380.62       1357.54        16.11 o                         
  -2   9   3       5027.38       4883.89        42.92 o                         
  -1   9   3       2130.39       2144.88        25.71 o                         
   0   9   3       7786.72       7839.17        65.32 o                         
   1   9   3         54.27         57.93         3.64 o                         
   2   9   3       3450.16       3432.15        32.25 o                         
   3   9   3       9175.77       9205.56        83.38 o                         
   4   9   3       8293.80       7872.67        73.54 o                         
   5   9   3        202.87        235.68        10.19 o                         
   6   9   3         40.32         73.77         7.77 o                         
   7   9   3        697.69        723.15        18.72 o                         
   8   9   3        576.57        527.71        20.47 o                         
   9   9   3         93.43        110.24        13.14 o                         
  10   9   3        155.03        174.18        36.29 o                         
 -10  10   3         26.65         12.40        15.36 o                         
  -9  10   3        378.93        426.28        29.96 o                         
  -8  10   3        363.70        368.49        21.18 o                         
  -7  10   3          3.40         12.93         6.34 o                         
  -6  10   3       1159.11       1108.90        20.03 o                         
  -5  10   3       2288.41       2265.86        30.21 o                         
  -4  10   3       1449.32       1402.90        20.85 o                         
  -3  10   3         62.13         61.21         4.79 o                         
  -2  10   3          8.64          9.08         3.35 o                         
  -1  10   3        763.54        849.43        13.54 o                         
   0  10   3        528.28        495.15         9.72 o                         
   1  10   3         90.54         77.90         4.77 o                         
   2  10   3        116.17        109.45         5.76 o                         
   3  10   3        399.39        394.88        10.87 o                         
   4  10   3       2615.98       2502.75        35.99 o                         
   5  10   3       2191.15       2163.65        33.89 o                         
   6  10   3         20.16         29.59         7.72 o                         
   7  10   3       1135.25       1109.38        25.57 o                         
   8  10   3         48.13         58.52        12.19 o                         
   9  10   3        832.41        887.96        30.34 o                         
  10  10   3        341.49        343.84        50.24 o                         
 -10  11   3        532.56        523.04        50.80 o                         
  -9  11   3          6.52        -11.09        15.59 o                         
  -8  11   3        175.14        200.21        19.50 o                         
  -7  11   3        483.71        481.95        30.14 o                         
  -6  11   3       2424.97       2388.50        32.78 o                         
  -5  11   3       3076.19       3082.67        37.86 o                         
  -4  11   3       1628.77       1561.13        22.87 o                         
  -3  11   3        475.13        466.07        10.55 o                         
  -2  11   3       5623.22       5695.49        59.49 o                         
  -1  11   3       1874.32       1723.70        34.79 o                         
   0  11   3        415.06        419.54        11.29 o                         
   1  11   3        173.38        219.72        12.23 o                         
   2  11   3       5881.20       5746.91        60.62 o                         
   3  11   3       2983.95       2832.48        43.00 o                         
   4  11   3        240.27        289.04        15.44 o                         
   5  11   3        198.16        159.15        10.83 o                         
   6  11   3       1716.06       1669.22        34.13 o                         
   7  11   3        349.68        337.55        16.66 o                         
   8  11   3         10.00         14.61        12.01 o                         
   9  11   3         50.36         82.84        17.92 o                         
  -9  12   3        156.42        181.47        37.12 o                         
  -8  12   3        974.14        968.78        28.58 o                         
  -7  12   3         65.24         69.20        10.23 o                         
  -6  12   3         12.87         15.86         7.95 o                         
  -5  12   3       1031.40       1007.84        20.88 o                         
  -4  12   3        702.31        702.42        16.78 o                         
  -3  12   3        536.43        578.19        13.63 o                         
  -2  12   3         25.45         31.36         6.76 o                         
  -1  12   3         80.34        106.58         8.03 o                         
   0  12   3        831.15        834.41        21.85 o                         
   1  12   3        990.32       1014.18        17.48 o                         
   2  12   3        592.28        593.21        15.35 o                         
   3  12   3        190.80        192.88        10.54 o                         
   4  12   3       2999.04       2913.86        47.27 o                         
   5  12   3        114.14        123.44        11.94 o                         
   6  12   3        154.64        162.62        18.08 o                         
   7  12   3       1357.78       1337.69        33.49 o                         
   8  12   3       1027.25       1093.34        32.29 o                         
   9  12   3        275.53        298.06        41.31 o                         
  -9  13   3        635.20        620.74        52.48 o                         
  -8  13   3        852.71        869.99        32.84 o                         
  -7  13   3        933.02        950.11        31.58 o                         
  -6  13   3        293.77        299.70        15.34 o                         
  -5  13   3        547.68        541.20        16.54 o                         
  -4  13   3       3474.62       3427.96        45.86 o                         
  -3  13   3        676.70        720.19        15.66 o                         
  -2  13   3        750.10        750.63        15.67 o                         
  -1  13   3       5052.61       4977.69        56.92 o                         
   0  13   3       2043.28       1902.72        33.99 o                         
   1  13   3         47.99         65.12         6.78 o                         
   2  13   3       2104.51       2092.92        43.14 o                         
   3  13   3       1162.57       1164.01        23.10 o                         
   4  13   3       2981.19       2846.30        47.40 o                         
   5  13   3        732.29        734.41        23.26 o                         
   6  13   3       1352.00       1333.06        33.91 o                         
   7  13   3         84.45         95.17        13.55 o                         
   8  13   3        104.65        131.60        16.17 o                         
  -8  14   3        727.81        765.75        34.77 o                         
  -7  14   3        236.70        255.99        20.34 o                         
  -6  14   3        182.51        192.45        18.25 o                         
  -5  14   3          9.97          5.25         6.91 o                         
  -4  14   3       1064.69        995.22        21.40 o                         
  -3  14   3        172.58        176.58         9.71 o                         
  -2  14   3          0.78          3.37         5.02 o                         
  -1  14   3        834.23        816.47        16.80 o                         
   0  14   3       1746.01       1722.59        26.63 o                         
   1  14   3        551.98        510.96        15.19 o                         
   2  14   3         86.09        102.21         8.85 o                         
   3  14   3        739.36        732.20        18.86 o                         
   4  14   3        634.06        629.33        35.45 o                         
   5  14   3        150.99        161.87        13.94 o                         
   6  14   3         44.45         49.13        11.89 o                         
   7  14   3        805.65        852.43        30.44 o                         
   8  14   3       1219.11       1295.35        52.25 o                         
  -8  15   3        776.91        822.09       100.46 o                         
  -7  15   3        905.06        962.61        35.33 o                         
  -6  15   3        169.53        174.00        17.52 o                         
  -5  15   3        208.65        210.49        12.53 o                         
  -4  15   3       6455.89       6363.98        76.67 o                         
  -3  15   3        152.28        161.00        13.10 o                         
  -2  15   3         57.32         54.32         6.91 o                         
  -1  15   3       2046.14       1999.55        29.11 o                         
   0  15   3       1721.76       1823.41        27.47 o                         
   1  15   3        348.92        290.53        16.60 o                         
   2  15   3         13.36         13.09         6.49 o                         
   3  15   3       1331.69       1367.10        30.79 o                         
   4  15   3       3254.95       3292.46       105.07 o                         
   5  15   3         27.97         24.89        10.80 o                         
   6  15   3        302.09        337.44        26.19 o                         
   7  15   3       1461.08       1456.66        65.58 o                         
   8  15   3         54.73         -1.67        32.38 o                         
  -8  16   3         50.06         21.77        32.94 o                         
  -7  16   3         69.31         68.09        14.35 o                         
  -6  16   3        224.39        199.00        18.23 o                         
  -5  16   3        116.75        114.86        10.94 o                         
  -4  16   3         14.46         10.12         7.70 o                         
  -3  16   3        357.05        377.77        21.65 o                         
  -2  16   3          0.22          0.38         6.18 o                         
  -1  16   3        695.42        664.39        16.55 o                         
   0  16   3         23.70         24.28         7.19 o                         
   1  16   3         55.40         64.03         8.79 o                         
   2  16   3         41.47         42.70         8.50 o                         
   3  16   3        616.04        586.55        36.02 o                         
   4  16   3         84.21         85.76        11.88 o                         
   5  16   3        113.66        123.09        13.71 o                         
   6  16   3        427.15        438.33        27.56 o                         
   7  16   3        524.03        582.22        58.62 o                         
  -7  17   3        970.67        787.11        69.23 o                         
  -6  17   3        563.97        534.30        29.63 o                         
  -5  17   3        126.27        112.85        15.94 o                         
  -4  17   3       2196.73       2230.11        37.29 o                         
  -3  17   3       1630.21       1641.56        30.82 o                         
  -2  17   3        290.02        310.04        18.13 o                         
  -1  17   3       1777.61       1765.32        28.74 o                         
   0  17   3        580.18        567.52        18.74 o                         
   1  17   3        195.11        192.68        12.69 o                         
   2  17   3        973.26        988.47        24.07 o                         
   3  17   3       1424.16       1449.60        36.96 o                         
   4  17   3        611.44        628.03        24.82 o                         
   5  17   3          5.12         12.74        11.27 o                         
   6  17   3       1002.25       1001.83        32.80 o                         
  -6  18   3          2.23          6.68        15.12 o                         
  -5  18   3       1532.42       1446.44        41.90 o                         
  -4  18   3        129.84        140.27        18.69 o                         
  -3  18   3       2735.51       2865.09        44.39 o                         
  -2  18   3        554.91        564.16        17.68 o                         
  -1  18   3        619.93        651.08        19.83 o                         
   0  18   3        368.31        368.90        16.67 o                         
   1  18   3       1224.61       1231.98        33.49 o                         
   2  18   3         20.18         16.39         9.11 o                         
   3  18   3        184.67        212.49        16.32 o                         
   4  18   3        214.83        214.05        17.44 o                         
   5  18   3        953.08        970.92        32.07 o                         
  -5  19   3        295.03        305.32        42.99 o                         
  -4  19   3        811.92        839.70        44.69 o                         
  -3  19   3        102.30        100.58        11.89 o                         
  -2  19   3        592.75        573.96        20.23 o                         
  -1  19   3       2458.23       2466.13        41.42 o                         
   0  19   3        284.83        305.10        16.18 o                         
   1  19   3        601.42        590.04        21.22 o                         
   2  19   3       1510.35       1517.52        35.91 o                         
   3  19   3         94.00         74.14        12.92 o                         
   4  19   3        144.87        181.06        18.26 o                         
  -4  20   3        172.64        246.76        40.20 o                         
  -3  20   3        304.51        307.66        17.54 o                         
  -2  20   3        104.81        122.91        13.86 o                         
  -1  20   3          7.06          3.43         9.23 o                         
   0  20   3         48.53         48.01        10.78 o                         
   1  20   3          3.43         -3.36         8.83 o                         
   2  20   3         71.72         60.04        13.24 o                         
   3  20   3          9.05        -12.84        20.66 o                         
  -3  21   3        581.28        584.61        45.23 o                         
  -2  21   3         26.13         14.52        16.19 o                         
  -1  21   3        976.44        939.82        30.70 o                         
   0  21   3       1940.92       1944.76        43.22 o                         
   1  21   3        533.39        520.89        34.56 o                         
 -10   0   4        297.24        311.06        25.80 o                         
  -8   0   4       1127.33       1162.09        35.29 o                         
  -6   0   4       9163.53       9025.88       126.20 o                         
  -4   0   4      12011.65      11540.42       131.93 o                         
  -2   0   4       3483.03       3331.67        40.64 o                         
   0   0   4      37542.38      37282.43       407.09 o                         
   2   0   4       5532.11       5837.52        69.48 o                         
   4   0   4       8347.68       8050.29        96.12 o                         
   6   0   4        642.76        605.08        42.15 o                         
   8   0   4        815.72        744.69        35.86 o                         
  10   0   4        578.82        594.83        66.71 o                         
 -11   1   4       1329.14       1384.55        35.62 o                         
 -10   1   4        235.75        216.33        15.77 o                         
  -9   1   4         27.59         30.24         9.02 o                         
  -8   1   4       1125.69       1135.93        23.72 o                         
  -7   1   4       3842.05       3633.57        46.68 o                         
  -6   1   4        218.96        219.37         7.95 o                         
  -5   1   4        268.16        221.03         6.32 o                         
  -4   1   4          2.29         -1.12         2.39 o                         
  -3   1   4       1126.09       1343.32        21.10 o                         
  -2   1   4        700.57        766.91        13.67 o                         
  -1   1   4        398.79        329.12         5.89 o                         
   0   1   4       3918.37       4201.79        37.43 o                         
   1   1   4         65.33         44.25         2.62 o                         
   2   1   4        128.47        148.00         5.77 o                         
   3   1   4        148.89        116.70         4.64 o                         
   4   1   4         20.79         11.80         3.03 o                         
   5   1   4       5837.64       6005.08        67.84 o                         
   6   1   4         94.27        101.41        11.09 o                         
   7   1   4       1839.98       1867.52        57.61 o                         
   8   1   4          0.83          4.29         8.84 o                         
   9   1   4        917.32        982.36        30.22 o                         
  10   1   4        272.06        297.77        20.95 o                         
 -11   2   4         84.12        126.25        14.93 o                         
 -10   2   4       1576.76       1624.54        36.26 o                         
  -9   2   4         18.39         31.42         9.55 o                         
  -8   2   4        901.07        913.24        23.33 o                         
  -7   2   4        246.85        251.96        10.69 o                         
  -6   2   4       9663.60       9691.80        94.55 o                         
  -5   2   4          2.47         -0.67         2.92 o                         
  -4   2   4      14717.24      14710.69       117.65 o                         
  -3   2   4       1767.69       1772.47        17.75 o                         
  -2   2   4        100.77         58.35         3.12 o                         
  -1   2   4          1.18         -1.67         1.67 o                         
   0   2   4       9171.57       9428.67        90.60 o                         
   1   2   4         86.55        118.37         3.74 o                         
   2   2   4      12101.08      12701.62       109.09 o                         
   3   2   4        912.65        833.85        10.70 o                         
   4   2   4       7911.30       7420.22        82.08 o                         
   5   2   4         28.92         31.30         4.72 o                         
   6   2   4        179.95        172.25         8.99 o                         
   7   2   4        120.74        118.78        12.32 o                         
   8   2   4       1648.98       1675.03        42.19 o                         
   9   2   4        159.63        151.82        15.48 o                         
  10   2   4        850.99        904.20        38.51 o                         
 -11   3   4        743.59        766.91        27.75 o                         
 -10   3   4          0.30         -6.44         9.32 o                         
  -9   3   4         79.30         95.50        10.23 o                         
  -8   3   4         16.79         12.57         6.93 o                         
  -7   3   4       2101.02       2066.57        34.58 o                         
  -6   3   4       1458.34       1366.12        18.97 o                         
  -5   3   4        250.68        271.97         7.13 o                         
  -4   3   4        869.67        908.85        11.86 o                         
  -3   3   4       1027.81       1042.85        13.86 o                         
  -2   3   4        439.24        495.92         6.99 o                         
  -1   3   4         36.78         49.25         2.82 o                         
   0   3   4       2975.95       3032.84        26.81 o                         
   1   3   4       2280.47       1950.41        19.22 o                         
   2   3   4        520.60        555.69         9.27 o                         
   3   3   4       1089.14       1254.11        16.21 o                         
   4   3   4        212.26        238.98         7.83 o                         
   5   3   4      13747.90      13423.54       119.02 o                         
   6   3   4       1774.26       1656.47        27.01 o                         
   7   3   4        265.64        267.63        16.06 o                         
   8   3   4        460.04        455.77        21.41 o                         
   9   3   4       1462.63       1397.05        36.02 o                         
  10   3   4        114.39        123.08        16.86 o                         
 -11   4   4        194.19        190.54        20.30 o                         
 -10   4   4       1683.80       1817.54        38.81 o                         
  -9   4   4         27.00         18.70         8.13 o                         
  -8   4   4        300.89        299.81        14.78 o                         
  -7   4   4         11.24          9.89         5.51 o                         
  -6   4   4      12893.41      13009.79       115.42 o                         
  -5   4   4       2809.48       2879.84        30.90 o                         
  -4   4   4        963.39        915.94        11.97 o                         
  -3   4   4         82.47         80.27         3.66 o                         
  -2   4   4       5947.03       5712.69        47.85 o                         
  -1   4   4         29.10         33.92         2.49 o                         
   0   4   4       3943.21       3808.20        32.96 o                         
   1   4   4        123.19        144.17         4.55 o                         
   2   4   4      11855.56      11770.38       102.09 o                         
   3   4   4        946.39        966.99        18.45 o                         
   4   4   4       7396.40       7244.64        67.17 o                         
   5   4   4        522.99        531.51        11.53 o                         
   6   4   4        751.87        754.04        16.60 o                         
   7   4   4         18.56         33.93         9.07 o                         
   8   4   4        819.79        787.27        25.90 o                         
   9   4   4         58.16         71.64        12.89 o                         
  10   4   4        273.79        267.00        20.80 o                         
 -11   5   4        443.64        425.60        27.92 o                         
 -10   5   4        126.41        141.97        14.48 o                         
  -9   5   4        190.81        205.62        15.63 o                         
  -8   5   4         71.22         80.68         8.93 o                         
  -7   5   4       2274.55       2311.74        31.94 o                         
  -6   5   4       1015.57       1068.38        20.19 o                         
  -5   5   4        559.97        586.44        13.62 o                         
  -4   5   4       1939.51       1940.72        20.39 o                         
  -3   5   4        146.26        136.54         4.78 o                         
  -2   5   4        466.11        521.83         7.45 o                         
  -1   5   4       4251.63       4510.53        38.71 o                         
   0   5   4       1992.22       2034.88        19.62 o                         
   1   5   4       1783.10       1823.35        18.17 o                         
   2   5   4          5.18          9.77         3.47 o                         
   3   5   4         31.83         38.10         4.16 o                         
   4   5   4       2496.66       2574.70        28.83 o                         
   5   5   4       1857.23       1857.69        26.14 o                         
   6   5   4          2.26         -2.15         5.32 o                         
   7   5   4         12.55          4.73         7.22 o                         
   8   5   4        303.82        310.39        18.53 o                         
   9   5   4       1268.22       1254.28        48.82 o                         
  10   5   4          8.03         14.07        13.01 o                         
 -11   6   4          2.95         29.59        27.36 o                         
 -10   6   4        964.18        949.38        28.78 o                         
  -9   6   4        688.63        649.39        20.20 o                         
  -8   6   4       1036.21       1050.06        22.92 o                         
  -7   6   4        544.13        500.81        13.85 o                         
  -6   6   4       4237.74       4156.42        49.38 o                         
  -5   6   4       1964.74       1861.00        22.63 o                         
  -4   6   4       5574.10       5389.04        53.45 o                         
  -3   6   4       1928.23       1988.93        20.40 o                         
  -2   6   4       1284.01       1247.70        14.06 o                         
  -1   6   4       6606.40       6574.60        54.87 o                         
   0   6   4       9026.20       8650.77        70.75 o                         
   1   6   4        277.69        312.10         7.04 o                         
   2   6   4       3403.28       3378.38        38.49 o                         
   3   6   4         29.87         26.57         3.93 o                         
   4   6   4       7331.31       7267.56        68.01 o                         
   5   6   4        907.42        907.75        17.40 o                         
   6   6   4        892.81        911.85        18.60 o                         
   7   6   4        516.49        542.62        16.63 o                         
   8   6   4        747.88        740.09        37.63 o                         
   9   6   4        540.90        581.41        26.44 o                         
  10   6   4         19.41          0.34        16.64 o                         
 -11   7   4        699.94        622.97        57.50 o                         
 -10   7   4        205.02        224.57        20.40 o                         
  -9   7   4          3.56         -5.78         7.81 o                         
  -8   7   4        114.26         85.59         9.41 o                         
  -7   7   4       1912.42       1942.47        28.24 o                         
  -6   7   4          2.19          1.10         4.35 o                         
  -5   7   4        212.39        197.92         7.65 o                         
  -4   7   4        698.56        699.10        10.88 o                         
  -3   7   4        133.40        131.80         5.83 o                         
  -2   7   4        394.92        394.12         7.43 o                         
  -1   7   4        333.38        331.47         6.80 o                         
   0   7   4        141.09        147.96         4.85 o                         
   1   7   4          7.46         12.43         2.85 o                         
   2   7   4       3191.71       3432.20        32.03 o                         
   3   7   4       1844.27       1945.84        24.04 o                         
   4   7   4        988.04        950.53        15.34 o                         
   5   7   4       1965.98       1909.69        27.56 o                         
   6   7   4        380.41        398.69        19.60 o                         
   7   7   4        643.05        640.33        16.26 o                         
   8   7   4         19.74         37.01         9.83 o                         
   9   7   4        181.71        194.60        24.98 o                         
  10   7   4        433.54        466.54        36.78 o                         
 -11   8   4        755.07        659.26        68.11 o                         
 -10   8   4        659.68        638.85        59.14 o                         
  -9   8   4         23.81         19.15         9.06 o                         
  -8   8   4       2940.92       2978.71        43.55 o                         
  -7   8   4        489.57        476.43        14.43 o                         
  -6   8   4        326.45        335.23        11.73 o                         
  -5   8   4       1293.83       1227.72        17.74 o                         
  -4   8   4       6259.76       6159.19        54.02 o                         
  -3   8   4       1359.17       1351.51        16.01 o                         
  -2   8   4       1358.84       1393.41        15.86 o                         
  -1   8   4       3908.34       4156.80        37.06 o                         
   0   8   4       4275.72       3901.85        35.12 o                         
   1   8   4       1401.01       1480.83        16.53 o                         
   2   8   4        279.10        313.78         8.09 o                         
   3   8   4        599.08        654.77        12.20 o                         
   4   8   4       9893.98       9682.54        88.66 o                         
   5   8   4        503.28        468.47        16.89 o                         
   6   8   4        635.73        644.61        16.40 o                         
   7   8   4        263.39        271.54        12.93 o                         
   8   8   4        916.06        900.63        26.93 o                         
   9   8   4         95.95         88.88        15.25 o                         
  10   8   4        586.76        595.06        55.83 o                         
 -10   9   4        155.85        165.10        17.22 o                         
  -9   9   4        809.08        782.24        23.10 o                         
  -8   9   4        118.93        144.34        11.28 o                         
  -7   9   4         27.49         20.69         6.57 o                         
  -6   9   4       3025.61       2997.23        37.38 o                         
  -5   9   4         16.18         19.48         4.60 o                         
  -4   9   4       2287.86       2213.98        23.89 o                         
  -3   9   4         95.15         99.06         5.04 o                         
  -2   9   4       1232.77       1212.41        14.71 o                         
  -1   9   4          0.52          4.01         2.57 o                         
   0   9   4         45.35         47.21         3.55 o                         
   1   9   4         31.81         49.83         3.78 o                         
   2   9   4         61.47         76.54         5.21 o                         
   3   9   4        226.56        227.27         8.30 o                         
   4   9   4        229.02        235.59        10.09 o                         
   5   9   4        930.43        926.05        18.54 o                         
   6   9   4       1347.31       1351.51        24.12 o                         
   7   9   4        835.88        814.55        20.07 o                         
   8   9   4        112.14        124.14        13.71 o                         
   9   9   4        541.39        502.25        30.54 o                         
 -10  10   4        401.08        373.17        31.38 o                         
  -9  10   4         62.68         32.74        13.63 o                         
  -8  10   4        700.33        691.14        22.27 o                         
  -7  10   4        262.52        268.21        12.01 o                         
  -6  10   4       2760.01       2793.71        39.56 o                         
  -5  10   4        527.55        537.40        13.30 o                         
  -4  10   4       1590.40       1561.45        22.46 o                         
  -3  10   4        553.58        573.73        11.31 o                         
  -2  10   4       6170.24       5958.35        77.51 o                         
  -1  10   4       1897.79       1858.10        22.07 o                         
   0  10   4       6768.28       6901.23        68.24 o                         
   1  10   4         22.62         38.61         4.25 o                         
   2  10   4       3874.34       3798.74        42.97 o                         
   3  10   4        376.25        373.78        11.29 o                         
   4  10   4         50.57         40.42         9.36 o                         
   5  10   4       1849.90       1748.99        30.30 o                         
   6  10   4       2144.63       2243.55        36.75 o                         
   7  10   4         82.75         99.94        12.51 o                         
   8  10   4        205.98        219.59        17.24 o                         
   9  10   4         73.53         79.40        18.12 o                         
 -10  11   4        136.64        113.89        34.05 o                         
  -9  11   4        753.44        837.44        40.21 o                         
  -8  11   4        124.45        104.80        15.67 o                         
  -7  11   4          1.42         -7.21         7.26 o                         
  -6  11   4        274.08        290.58        15.43 o                         
  -5  11   4         54.95         47.60         6.75 o                         
  -4  11   4         25.93         16.81         4.89 o                         
  -3  11   4       1133.67       1106.09        16.63 o                         
  -2  11   4        499.85        486.75        10.63 o                         
  -1  11   4        607.37        594.50        11.36 o                         
   0  11   4       1661.27       1680.34        21.20 o                         
   1  11   4       1364.36       1361.14        20.66 o                         
   2  11   4         81.47         89.98         6.68 o                         
   3  11   4          8.15          5.98         5.13 o                         
   4  11   4        430.40        360.87        14.34 o                         
   5  11   4       1512.54       1458.94        44.46 o                         
   6  11   4       1119.14       1020.04        24.27 o                         
   7  11   4        998.15       1039.72        26.06 o                         
   8  11   4          2.12         -4.78        12.08 o                         
   9  11   4        816.09        921.03        60.85 o                         
  -9  12   4       1231.58       1260.31        68.67 o                         
  -8  12   4        743.13        744.34        26.47 o                         
  -7  12   4         29.71         38.83         9.62 o                         
  -6  12   4       2861.33       2886.39        47.20 o                         
  -5  12   4       1781.23       1669.57        32.00 o                         
  -4  12   4        706.93        742.03        17.58 o                         
  -3  12   4         76.39         68.41         6.41 o                         
  -2  12   4       6382.91       6168.39        64.75 o                         
  -1  12   4       2063.43       1959.60        26.64 o                         
   0  12   4        855.13        876.07        16.32 o                         
   1  12   4        919.66        951.04        19.44 o                         
   2  12   4       3515.92       3434.48        45.59 o                         
   3  12   4       1336.68       1280.48        24.23 o                         
   4  12   4        358.02        355.05        17.28 o                         
   5  12   4        816.21        807.41        24.57 o                         
   6  12   4        949.98        973.56        27.48 o                         
   7  12   4        100.53        116.88        14.60 o                         
   8  12   4        141.38        150.90        18.94 o                         
   9  12   4       1024.06       1061.72        66.99 o                         
  -9  13   4        423.46        347.75        41.87 o                         
  -8  13   4         79.85         78.87        15.44 o                         
  -7  13   4        109.23         95.27        12.00 o                         
  -6  13   4        507.45        542.81        26.59 o                         
  -5  13   4        239.42        219.10        13.12 o                         
  -4  13   4          4.44         -0.54         5.81 o                         
  -3  13   4         13.70          8.18         5.27 o                         
  -2  13   4        218.24        247.31        12.39 o                         
  -1  13   4        227.84        162.33        11.65 o                         
   0  13   4       1802.97       1901.46        26.92 o                         
   1  13   4         47.82         65.93         7.42 o                         
   2  13   4        136.16        160.25        10.24 o                         
   3  13   4       1685.58       1607.54        39.12 o                         
   4  13   4        919.54        890.56        24.81 o                         
   5  13   4        721.92        729.47        24.00 o                         
   6  13   4        214.50        251.93        17.35 o                         
   7  13   4        633.87        709.90        27.06 o                         
   8  13   4        615.01        605.92        34.87 o                         
  -8  14   4       2110.90       2113.28        50.63 o                         
  -7  14   4        839.81        882.92        31.18 o                         
  -6  14   4        113.86        113.47        11.79 o                         
  -5  14   4       2861.25       2855.30        47.41 o                         
  -4  14   4       4445.01       4437.74        67.96 o                         
  -3  14   4        278.57        281.20        14.68 o                         
  -2  14   4        729.33        681.01        15.73 o                         
  -1  14   4        699.86        793.92        16.90 o                         
   0  14   4       1917.91       1955.51        31.45 o                         
   1  14   4       1818.15       1698.55        29.03 o                         
   2  14   4        871.31        873.02        20.52 o                         
   3  14   4        681.06        672.95        18.77 o                         
   4  14   4       1558.26       1615.90        39.12 o                         
   5  14   4        793.33        776.86        25.09 o                         
   6  14   4        633.86        681.01        45.86 o                         
   7  14   4          7.09          0.53        11.59 o                         
   8  14   4        244.60        296.94        47.45 o                         
  -8  15   4          3.70         13.68        18.16 o                         
  -7  15   4        176.10        152.90        17.76 o                         
  -6  15   4        321.63        333.58        39.80 o                         
  -5  15   4         91.19        119.74        12.22 o                         
  -4  15   4        185.37        204.30        14.00 o                         
  -3  15   4        797.14        808.85        19.70 o                         
  -2  15   4        802.86        749.97        17.29 o                         
  -1  15   4       2100.15       2102.68        30.42 o                         
   0  15   4       2338.86       2261.15        35.59 o                         
   1  15   4        155.38        169.67        11.36 o                         
   2  15   4        355.62        393.84        18.22 o                         
   3  15   4       2423.20       2384.80        43.24 o                         
   4  15   4        119.10        134.51        13.54 o                         
   5  15   4        106.34        122.48        13.66 o                         
   6  15   4        628.75        641.36        29.25 o                         
   7  15   4       1077.26       1137.25        41.25 o                         
  -7  16   4        835.76        819.41        33.40 o                         
  -6  16   4        185.74        201.68        15.95 o                         
  -5  16   4       1152.07       1194.93        29.67 o                         
  -4  16   4       2163.41       2165.78        46.23 o                         
  -3  16   4        278.33        274.00        13.79 o                         
  -2  16   4       1105.22       1129.16        29.35 o                         
  -1  16   4       3373.31       3309.73        47.05 o                         
   0  16   4       1176.84       1142.53        24.33 o                         
   1  16   4        310.54        325.93        15.03 o                         
   2  16   4        892.82        935.70        30.97 o                         
   3  16   4       1298.78       1358.45        32.16 o                         
   4  16   4        777.30        773.26        25.81 o                         
   5  16   4          7.26         -1.97        10.06 o                         
   6  16   4        937.19        966.62        30.84 o                         
  -6  17   4        380.85        367.87        24.79 o                         
  -5  17   4       1273.31       1289.46        55.75 o                         
  -4  17   4        418.37        457.17        28.53 o                         
  -3  17   4        608.35        590.42        21.84 o                         
  -2  17   4         95.13         95.92         9.25 o                         
  -1  17   4         22.92         13.64         7.84 o                         
   0  17   4         27.97         24.05         8.45 o                         
   1  17   4        111.60        103.31        15.08 o                         
   2  17   4        125.38        147.17        12.24 o                         
   3  17   4        300.58        300.05        17.99 o                         
   4  17   4         32.82         25.27        12.65 o                         
   5  17   4         73.39         91.33        14.39 o                         
  -6  18   4        630.26        650.84       111.37 o                         
  -5  18   4        500.54        527.97        23.76 o                         
  -4  18   4        227.47        218.33        23.77 o                         
  -3  18   4       2140.33       2105.39        41.52 o                         
  -2  18   4       1220.09       1221.61        28.89 o                         
  -1  18   4       1044.60        999.61        31.33 o                         
   0  18   4        265.32        224.02        13.88 o                         
   1  18   4       1072.41       1047.67        36.45 o                         
   2  18   4       4545.84       4476.15        93.36 o                         
   3  18   4        290.51        325.80        19.38 o                         
   4  18   4         17.25         19.26        12.01 o                         
   5  18   4        214.42        215.49        36.85 o                         
  -5  19   4        524.48        539.79        53.04 o                         
  -4  19   4         22.19         17.35        11.94 o                         
  -3  19   4        111.74        104.18        13.90 o                         
  -2  19   4          0.43         14.59        10.16 o                         
  -1  19   4         14.28          6.92         8.98 o                         
   0  19   4         26.60         19.94        10.65 o                         
   1  19   4          0.81          1.11         9.41 o                         
   2  19   4        125.22        121.57        14.11 o                         
   3  19   4        132.80        143.05        15.35 o                         
   4  19   4       1293.67       1371.00        69.78 o                         
  -4  20   4        367.49        318.64        29.25 o                         
  -3  20   4        235.35        223.87        33.50 o                         
  -2  20   4        422.57        426.39        25.57 o                         
  -1  20   4        804.47        731.70        23.70 o                         
   0  20   4        197.03        185.64        14.60 o                         
   1  20   4       1496.71       1547.93        33.80 o                         
   2  20   4       1310.69       1375.35        59.23 o                         
  -1  21   4        485.57        480.85        66.71 o                         
   0  21   4         50.14         44.47        23.25 o                         
   1  21   4       1174.79       1268.76        50.07 o                         
 -11   0   5        908.66       1016.91        44.48 o                         
  -9   0   5        361.56        346.97        24.67 o                         
  -7   0   5         27.52         25.88        10.01 o                         
  -5   0   5        478.41        480.79        14.38 o                         
  -3   0   5       2390.45       2647.15        34.51 o                         
  -1   0   5       1839.02       2038.28        27.08 o                         
   1   0   5        568.05        629.67        12.98 o                         
   3   0   5        930.60       1010.64        18.13 o                         
   5   0   5        633.34        617.57        20.17 o                         
   7   0   5       1474.61       1483.49        47.25 o                         
   9   0   5         94.70        147.52        23.49 o                         
 -11   1   5         62.01         48.55        12.81 o                         
 -10   1   5        912.66        947.38        39.00 o                         
  -9   1   5        205.39        217.49        17.01 o                         
  -8   1   5       1476.85       1525.48        34.86 o                         
  -7   1   5        603.29        608.92        18.21 o                         
  -6   1   5       1492.14       1442.50        21.19 o                         
  -5   1   5          7.74         12.45         3.21 o                         
  -4   1   5      11377.17      11339.40        98.19 o                         
  -3   1   5        111.18        101.35         3.39 o                         
  -2   1   5       1172.59       1217.66        14.28 o                         
  -1   1   5        429.66        547.70         7.22 o                         
   0   1   5      10298.76       9537.23        77.03 o                         
   1   1   5       4640.92       5013.75        47.85 o                         
   2   1   5       7858.15       8012.41        66.50 o                         
   3   1   5         39.28         22.03         3.00 o                         
   4   1   5       7970.97       7837.61        72.46 o                         
   5   1   5        316.87        301.67        10.69 o                         
   6   1   5        311.98        328.21        14.13 o                         
   7   1   5        223.80        223.09        21.19 o                         
   8   1   5        309.15        284.84        18.52 o                         
   9   1   5         70.58         63.20        13.89 o                         
  10   1   5       1418.22       1437.50        40.61 o                         
 -11   2   5        899.87        971.09        32.26 o                         
 -10   2   5         79.94         87.20        12.72 o                         
  -9   2   5        436.41        449.37        19.72 o                         
  -8   2   5        476.22        492.81        18.39 o                         
  -7   2   5         35.62         35.05         7.78 o                         
  -6   2   5       1126.62       1091.88        17.98 o                         
  -5   2   5        647.10        617.98        10.21 o                         
  -4   2   5         19.34         22.22         2.99 o                         
  -3   2   5        381.63        362.47         7.31 o                         
  -2   2   5        324.85        334.18         6.68 o                         
  -1   2   5       3437.34       3405.50        29.90 o                         
   0   2   5        210.35        246.52         7.14 o                         
   1   2   5       3457.57       3309.30        29.82 o                         
   2   2   5        456.06        452.77         7.41 o                         
   3   2   5          5.65          5.26         2.99 o                         
   4   2   5        801.61        829.74        13.92 o                         
   5   2   5       2206.17       2153.66        26.53 o                         
   6   2   5          8.19         12.32         6.84 o                         
   7   2   5       3312.01       3272.50        54.64 o                         
   8   2   5        155.43        163.51        15.38 o                         
   9   2   5        347.24        342.43        22.64 o                         
  10   2   5        254.43        230.21        21.82 o                         
 -11   3   5          0.89          1.96        12.12 o                         
 -10   3   5       1814.92       1802.92        38.73 o                         
  -9   3   5         65.97         73.11        10.72 o                         
  -8   3   5       1576.90       1518.41        31.65 o                         
  -7   3   5        491.68        494.12        17.13 o                         
  -6   3   5       3591.56       3592.22        41.27 o                         
  -5   3   5         13.23         12.58         3.36 o                         
  -4   3   5      12252.25      12268.21       106.20 o                         
  -3   3   5        200.93        201.07         5.19 o                         
  -2   3   5       3631.83       3415.46        32.95 o                         
  -1   3   5        511.38        571.22         7.85 o                         
   0   3   5       3977.06       3878.22        33.98 o                         
   1   3   5          0.54          0.77         2.15 o                         
   2   3   5       4004.29       3714.26        42.16 o                         
   3   3   5        601.24        612.08        11.14 o                         
   4   3   5       2463.33       2544.62        37.34 o                         
   5   3   5        104.73         99.34         6.77 o                         
   6   3   5       4056.63       4072.51        54.16 o                         
   7   3   5        405.26        383.80        19.40 o                         
   8   3   5         10.70          0.02         9.66 o                         
   9   3   5          8.33        -11.18        11.18 o                         
  10   3   5       1064.93        999.84        56.20 o                         
 -11   4   5        267.63        273.29        22.34 o                         
 -10   4   5          1.04          2.05        10.21 o                         
  -9   4   5        570.07        552.77        24.90 o                         
  -8   4   5        359.17        348.82        16.96 o                         
  -7   4   5        308.73        300.15        18.79 o                         
  -6   4   5         75.81         71.34         6.24 o                         
  -5   4   5       4269.25       4247.11        42.24 o                         
  -4   4   5       1382.92       1437.62        16.46 o                         
  -3   4   5       7606.68       7857.45        65.16 o                         
  -2   4   5         69.67         53.54         3.11 o                         
  -1   4   5       3644.92       3854.88        33.89 o                         
   0   4   5        135.96        134.19         5.87 o                         
   1   4   5       6799.56       6796.50        56.92 o                         
   2   4   5         10.69          4.80         3.07 o                         
   3   4   5        193.79        179.41         6.92 o                         
   4   4   5        425.45        419.11        10.14 o                         
   5   4   5       8345.22       8037.19        76.18 o                         
   6   4   5        709.38        710.94        17.73 o                         
   7   4   5         26.50         17.92         9.35 o                         
   8   4   5         56.14         69.84        17.73 o                         
   9   4   5        288.90        260.30        19.58 o                         
  10   4   5         41.34         15.63        27.36 o                         
 -11   5   5        199.69        225.37        26.80 o                         
 -10   5   5       1635.52       1646.66        38.03 o                         
  -9   5   5       1089.78       1110.73        28.87 o                         
  -8   5   5       1389.75       1445.72        30.87 o                         
  -7   5   5        121.35        118.30         9.16 o                         
  -6   5   5       3670.79       3582.44        41.59 o                         
  -5   5   5       1219.26       1160.90        18.22 o                         
  -4   5   5       5719.79       5798.89        50.65 o                         
  -3   5   5         54.46         47.43         4.30 o                         
  -2   5   5       4361.52       4275.45        35.53 o                         
  -1   5   5       1297.60       1407.89        15.21 o                         
   0   5   5       2025.91       1884.85        19.02 o                         
   1   5   5       1024.70       1043.31        12.55 o                         
   2   5   5       6037.29       6125.91        57.04 o                         
   3   5   5        189.43        174.76         7.07 o                         
   4   5   5       5214.71       4992.30        49.74 o                         
   5   5   5       3028.50       2990.99        37.35 o                         
   6   5   5        969.24        926.74        21.97 o                         
   7   5   5        502.99        469.74        35.86 o                         
   8   5   5         41.88         29.01        11.32 o                         
   9   5   5       1194.64       1241.45        35.15 o                         
  10   5   5        335.24        366.17        47.45 o                         
 -11   6   5        275.80        257.92        52.48 o                         
 -10   6   5         86.60         80.16        13.19 o                         
  -9   6   5        590.10        591.66        22.40 o                         
  -8   6   5          3.44          3.98         7.53 o                         
  -7   6   5        408.69        401.61        17.64 o                         
  -6   6   5        955.51        932.70        20.06 o                         
  -5   6   5          0.61         10.77         4.32 o                         
  -4   6   5        353.45        335.61         8.80 o                         
  -3   6   5        200.03        205.88         6.04 o                         
  -2   6   5        921.30        997.24        12.36 o                         
  -1   6   5        100.47        110.47         4.39 o                         
   0   6   5         69.84         67.05         3.69 o                         
   1   6   5       3328.57       3272.10        30.36 o                         
   2   6   5          4.20          5.65         3.38 o                         
   3   6   5       4584.36       4512.13        45.09 o                         
   4   6   5         92.04         95.75         6.36 o                         
   5   6   5       1072.10       1027.44        21.06 o                         
   6   6   5        435.49        411.56        16.86 o                         
   7   6   5        987.44       1043.30        25.85 o                         
   8   6   5         12.05          8.08        10.65 o                         
   9   6   5         24.80         30.12        13.25 o                         
  10   6   5          1.39          8.93        29.59 o                         
 -10   7   5        367.00        411.90        28.20 o                         
  -9   7   5       1705.83       1716.72        52.54 o                         
  -8   7   5       6059.68       6077.73        74.02 o                         
  -7   7   5       1119.88       1106.99        20.52 o                         
  -6   7   5       2251.18       2176.60        29.42 o                         
  -5   7   5        501.49        480.52        11.97 o                         
  -4   7   5       6098.49       6034.39        56.96 o                         
  -3   7   5        582.41        589.21         9.71 o                         
  -2   7   5       1486.25       1498.69        16.70 o                         
  -1   7   5       1010.63       1005.59        12.63 o                         
   0   7   5      18936.64      19621.93       155.61 o                         
   1   7   5       3705.44       3694.00        34.02 o                         
   2   7   5        553.60        544.14        10.77 o                         
   3   7   5        154.58        158.78         7.08 o                         
   4   7   5       2267.98       2204.45        27.06 o                         
   5   7   5        898.30        884.04        18.17 o                         
   6   7   5        490.05        491.88        19.56 o                         
   7   7   5         59.61         71.53         9.28 o                         
   8   7   5        680.85        725.05        27.33 o                         
   9   7   5        288.18        326.93        22.19 o                         
 -10   8   5       1074.86       1142.76        31.97 o                         
  -9   8   5        426.71        429.40        20.12 o                         
  -8   8   5        287.46        308.53        14.63 o                         
  -7   8   5        176.64        178.15         9.97 o                         
  -6   8   5        527.92        521.21        13.61 o                         
  -5   8   5        203.57        193.31         8.67 o                         
  -4   8   5       1803.22       1782.43        23.73 o                         
  -3   8   5         54.34         54.33         4.20 o                         
  -2   8   5         15.77         18.98         3.10 o                         
  -1   8   5          1.35          5.65         2.76 o                         
   0   8   5         51.23         56.09         3.87 o                         
   1   8   5        463.85        434.29         9.38 o                         
   2   8   5        864.80        837.88        13.72 o                         
   3   8   5       4562.62       4486.58        45.67 o                         
   4   8   5        192.54        195.96         8.58 o                         
   5   8   5        267.89        286.33        11.98 o                         
   6   8   5       2236.49       2257.21        33.16 o                         
   7   8   5       1530.12       1524.58        25.85 o                         
   8   8   5         98.31        122.53        14.92 o                         
   9   8   5        780.34        837.20        31.43 o                         
 -10   9   5        478.40        501.27        48.57 o                         
  -9   9   5        282.51        274.18        17.90 o                         
  -8   9   5       1794.11       1804.81        31.92 o                         
  -7   9   5        719.83        711.37        17.18 o                         
  -6   9   5       3361.01       3419.22        54.09 o                         
  -5   9   5         99.06        122.95         7.97 o                         
  -4   9   5       1072.19       1036.31        15.87 o                         
  -3   9   5       1364.68       1260.07        15.86 o                         
  -2   9   5       2356.43       2293.14        23.77 o                         
  -1   9   5       3155.64       3389.00        32.22 o                         
   0   9   5       8477.04       8500.20        71.67 o                         
   1   9   5       1192.19       1068.26        15.59 o                         
   2   9   5       6632.01       6342.25        60.34 o                         
   3   9   5        862.56        792.92        14.49 o                         
   4   9   5        137.24        116.34         7.44 o                         
   5   9   5        135.34        129.30         8.97 o                         
   6   9   5        410.33        444.91        20.22 o                         
   7   9   5        222.55        242.61        13.54 o                         
   8   9   5        440.38        433.41        42.84 o                         
   9   9   5          0.88         21.52        20.24 o                         
 -10  10   5       1183.55       1112.52        66.99 o                         
  -9  10   5        782.95        823.95        30.64 o                         
  -8  10   5        109.66        123.57        12.52 o                         
  -7  10   5        204.59        195.73        12.11 o                         
  -6  10   5        401.02        391.68        15.03 o                         
  -5  10   5          4.74          9.49         5.55 o                         
  -4  10   5        359.97        326.02        15.40 o                         
  -3  10   5        673.85        675.64        12.59 o                         
  -2  10   5         89.78        103.27         5.89 o                         
  -1  10   5          2.37          0.26         3.69 o                         
   0  10   5         55.05         47.81         4.72 o                         
   1  10   5       1488.40       1464.16        21.55 o                         
   2  10   5       2704.04       2734.20        34.11 o                         
   3  10   5         64.89         60.51         6.48 o                         
   4  10   5         24.09         32.75         7.09 o                         
   5  10   5       1020.44       1066.49        23.47 o                         
   6  10   5       1770.70       1847.25        39.20 o                         
   7  10   5        184.14        196.22        19.79 o                         
   8  10   5         30.85         25.75        13.11 o                         
   9  10   5        772.86        652.00        56.39 o                         
  -9  11   5        713.83        677.17        31.83 o                         
  -8  11   5       1049.15        993.53        31.53 o                         
  -7  11   5        166.46        176.06        11.94 o                         
  -6  11   5       3059.49       3011.15        43.58 o                         
  -5  11   5       1885.36       1874.73        31.28 o                         
  -4  11   5         14.70         23.24         6.08 o                         
  -3  11   5        412.83        417.75        11.60 o                         
  -2  11   5       5345.49       5276.39        51.80 o                         
  -1  11   5       1071.73       1137.88        16.84 o                         
   0  11   5       3982.80       3977.72        44.68 o                         
   1  11   5       1872.68       1799.28        27.83 o                         
   2  11   5       8684.42       8646.45        87.54 o                         
   3  11   5        286.15        309.71        11.94 o                         
   4  11   5         61.99         69.41         8.51 o                         
   5  11   5        534.69        524.16        17.80 o                         
   6  11   5        467.09        450.73        18.31 o                         
   7  11   5          1.97         -0.75         9.11 o                         
   8  11   5        492.70        499.58        24.58 o                         
  -8  12   5          0.81         14.10        10.42 o                         
  -7  12   5        118.00        110.28        12.16 o                         
  -6  12   5         79.12         66.49        10.22 o                         
  -5  12   5        240.62        230.00        13.30 o                         
  -4  12   5         32.81         32.80         7.71 o                         
  -3  12   5         66.28         65.21         7.51 o                         
  -2  12   5        145.90        119.95         7.65 o                         
  -1  12   5        465.63        504.70        12.71 o                         
   0  12   5        183.25        184.83        10.77 o                         
   1  12   5        926.91        920.96        19.50 o                         
   2  12   5       3399.05       3224.85        49.19 o                         
   3  12   5          7.07         11.72         6.63 o                         
   4  12   5          6.81         -2.89         8.70 o                         
   5  12   5        746.62        689.56        23.04 o                         
   6  12   5        195.64        200.20        15.89 o                         
   7  12   5        383.64        372.36        21.30 o                         
   8  12   5         40.93         14.51        18.90 o                         
  -8  13   5       1209.37       1234.41        50.20 o                         
  -7  13   5         44.08         46.32        19.74 o                         
  -6  13   5       2003.77       1936.92        47.21 o                         
  -5  13   5       2904.97       2903.88        47.56 o                         
  -4  13   5        236.58        251.74        14.04 o                         
  -3  13   5        173.47        165.11        10.40 o                         
  -2  13   5       1631.65       1647.82        30.58 o                         
  -1  13   5        120.48        125.85         8.05 o                         
   0  13   5       3274.38       3095.11        42.65 o                         
   1  13   5       2391.85       2396.46        35.88 o                         
   2  13   5        803.38        824.84        19.61 o                         
   3  13   5         58.19         63.93        10.36 o                         
   4  13   5        199.74        193.90        14.37 o                         
   5  13   5       2632.88       2609.13        47.27 o                         
   6  13   5        326.85        306.29        18.68 o                         
   7  13   5        232.10        223.48        18.34 o                         
   8  13   5       1034.66        984.03        53.14 o                         
  -8  14   5        163.79        175.22        19.51 o                         
  -7  14   5        347.14        350.49        18.74 o                         
  -6  14   5        274.32        282.95        20.47 o                         
  -5  14   5       1181.68       1175.78        28.17 o                         
  -4  14   5        145.61        142.29        11.97 o                         
  -3  14   5       1154.40       1154.35        23.82 o                         
  -2  14   5        501.55        494.00        14.29 o                         
  -1  14   5         36.09         46.85         7.29 o                         
   0  14   5        264.44        231.90        12.10 o                         
   1  14   5        183.93        202.36        11.70 o                         
   2  14   5        572.87        578.67        17.61 o                         
   3  14   5       3103.81       3026.21        45.42 o                         
   4  14   5        121.52        130.16        15.47 o                         
   5  14   5          4.88         -1.36         9.46 o                         
   6  14   5        293.53        305.41        20.01 o                         
   7  14   5        143.74        123.66        17.84 o                         
  -8  15   5       1440.17       1505.01        53.31 o                         
  -7  15   5        286.66        288.77        18.58 o                         
  -6  15   5        320.84        302.02        17.79 o                         
  -5  15   5       1566.54       1573.76        33.86 o                         
  -4  15   5       1364.68       1441.13        36.25 o                         
  -3  15   5       1139.51       1174.61        27.49 o                         
  -2  15   5        130.27        122.35        10.17 o                         
  -1  15   5        354.76        362.13        17.13 o                         
   0  15   5       2154.33       2039.50        33.73 o                         
   1  15   5       1091.14       1106.13        23.92 o                         
   2  15   5       1383.29       1353.81        27.18 o                         
   3  15   5        470.99        449.69        19.77 o                         
   4  15   5        955.63       1030.27        28.91 o                         
   5  15   5        654.17        671.12        25.53 o                         
   6  15   5        245.99        240.21        18.47 o                         
   7  15   5         19.96         51.36        37.40 o                         
  -7  16   5        144.20        151.25        16.87 o                         
  -6  16   5        173.33        167.71        15.43 o                         
  -5  16   5        451.51        454.70        21.31 o                         
  -4  16   5        200.10        183.18        18.53 o                         
  -3  16   5        836.13        812.59        29.72 o                         
  -2  16   5         25.46         20.94         8.82 o                         
  -1  16   5        318.04        302.73        14.32 o                         
   0  16   5         74.85         89.88         9.93 o                         
   1  16   5         47.99         51.67         8.60 o                         
   2  16   5       1683.46       1646.17        31.53 o                         
   3  16   5       2109.32       2164.89        69.86 o                         
   4  16   5        351.94        369.20        20.47 o                         
   5  16   5         77.37         73.32        13.88 o                         
   6  16   5       1624.74       1756.14        50.13 o                         
  -6  17   5       2440.66       2361.52        46.62 o                         
  -5  17   5        183.87        159.31        15.53 o                         
  -4  17   5        331.46        359.84        18.92 o                         
  -3  17   5        321.73        325.83        17.82 o                         
  -2  17   5       3778.85       3854.65        61.02 o                         
  -1  17   5       1339.86       1347.87        33.35 o                         
   0  17   5         22.09         33.14         8.75 o                         
   1  17   5        934.48        861.57        22.93 o                         
   2  17   5       1842.18       1817.64        44.28 o                         
   3  17   5        543.12        521.29        33.44 o                         
   4  17   5         25.92         37.92        12.10 o                         
   5  17   5        251.09        263.00        21.71 o                         
  -6  18   5         20.83         35.73        24.56 o                         
  -5  18   5         13.31         14.05        11.79 o                         
  -4  18   5         87.72         84.60        13.39 o                         
  -3  18   5         15.09         27.92        12.47 o                         
  -2  18   5         13.57         10.34        10.03 o                         
  -1  18   5         40.35         47.94        11.32 o                         
   0  18   5         74.71         60.53        10.08 o                         
   1  18   5        387.34        352.13        21.93 o                         
   2  18   5        227.12        190.85        14.37 o                         
   3  18   5         94.55         76.80        13.49 o                         
   4  18   5        112.42         99.90        18.61 o                         
  -5  19   5        537.71        476.83        33.46 o                         
  -4  19   5         77.02         84.56        16.61 o                         
  -3  19   5       1363.06       1260.60        70.76 o                         
  -2  19   5       2027.01       1982.19        48.00 o                         
  -1  19   5        472.09        414.70        26.50 o                         
   0  19   5         73.76         78.93        12.09 o                         
   1  19   5       1069.89       1122.87        34.14 o                         
   2  19   5       1850.51       1853.14        42.62 o                         
   3  19   5        139.46        160.22        29.59 o                         
  -3  20   5          0.91         -1.67        24.56 o                         
  -2  20   5         76.24         44.66        25.12 o                         
  -1  20   5        827.70        847.23        32.52 o                         
   0  20   5          1.00        -10.47        12.80 o                         
   1  20   5        319.77        400.63        35.36 o                         
   2  20   5         13.70          8.37        22.89 o                         
  -1  21   5        523.23        526.39        82.62 o                         
 -10   0   6       1436.26       1437.96        49.30 o                         
  -8   0   6       5705.09       5676.00       111.49 o                         
  -6   0   6        238.70        310.89        19.93 o                         
  -4   0   6      10521.20      10303.15       139.99 o                         
  -2   0   6       9118.69       9737.62       131.02 o                         
   0   0   6       8773.52       8345.25       111.28 o                         
   2   0   6         29.23         22.88         4.34 o                         
   4   0   6       3178.12       3113.35        53.42 o                         
   6   0   6       1322.57       1373.89        51.33 o                         
   8   0   6        661.63        784.44       130.33 o                         
 -11   1   6        440.24        383.03        29.80 o                         
 -10   1   6         89.52         91.83        12.83 o                         
  -9   1   6        724.92        725.19        23.57 o                         
  -8   1   6        327.37        331.48        16.88 o                         
  -7   1   6        425.83        412.17        16.24 o                         
  -6   1   6        800.48        775.19        17.06 o                         
  -5   1   6        305.50        285.88         9.25 o                         
  -4   1   6          9.77         10.65         3.85 o                         
  -3   1   6        547.77        539.49         9.49 o                         
  -2   1   6         70.77         93.00         4.03 o                         
  -1   1   6       6259.78       6546.41        54.65 o                         
   0   1   6       1212.00       1445.22        15.61 o                         
   1   1   6        468.70        429.40         7.65 o                         
   2   1   6        396.21        311.91         6.89 o                         
   3   1   6       5954.23       5775.83        55.34 o                         
   4   1   6        357.93        364.89        11.63 o                         
   5   1   6         46.81         32.45         6.31 o                         
   6   1   6        206.10        215.71        16.88 o                         
   7   1   6       4738.99       4626.33        71.25 o                         
   8   1   6         57.27         47.01        12.52 o                         
   9   1   6        206.73        211.24        19.15 o                         
 -11   2   6        176.70        197.70        26.13 o                         
 -10   2   6        532.25        555.83        31.47 o                         
  -9   2   6        113.12        107.93        14.58 o                         
  -8   2   6       4312.31       4383.20        64.46 o                         
  -7   2   6        691.74        720.26        20.29 o                         
  -6   2   6        248.26        230.31        10.48 o                         
  -5   2   6         82.78        112.62         6.70 o                         
  -4   2   6       9723.50       9237.56        82.39 o                         
  -3   2   6          0.70         -2.53         2.53 o                         
  -2   2   6       9173.99       9033.82        79.56 o                         
  -1   2   6       2202.65       2250.63        21.53 o                         
   0   2   6       9202.33       9236.57        80.45 o                         
   1   2   6        486.55        528.64         8.90 o                         
   2   2   6       2538.39       2259.12        22.94 o                         
   3   2   6        840.84        822.94        13.65 o                         
   4   2   6         16.18         16.69         4.88 o                         
   5   2   6         92.06         81.77         7.44 o                         
   6   2   6       2601.27       2578.38        39.95 o                         
   7   2   6         62.31         62.55        11.57 o                         
   8   2   6         19.23          0.69        10.25 o                         
   9   2   6        644.85        741.51        30.26 o                         
 -11   3   6         26.15         -3.35        23.45 o                         
 -10   3   6         27.27         27.26        10.92 o                         
  -9   3   6       1409.33       1379.50        32.07 o                         
  -8   3   6        405.02        377.18        21.11 o                         
  -7   3   6        589.52        583.41        26.11 o                         
  -6   3   6        397.13        384.82        12.65 o                         
  -5   3   6        989.97        930.04        16.20 o                         
  -4   3   6         94.56         93.67         5.13 o                         
  -3   3   6       1662.72       1643.22        19.29 o                         
  -2   3   6       1472.47       1435.16        17.08 o                         
  -1   3   6        856.31        859.39        10.69 o                         
   0   3   6       1701.42       1822.58        18.80 o                         
   1   3   6       3472.23       3507.23        32.22 o                         
   2   3   6        522.99        539.08        10.38 o                         
   3   3   6        962.52        947.29        15.01 o                         
   4   3   6        123.44        132.13         7.18 o                         
   5   3   6         40.32         42.46         7.70 o                         
   6   3   6        212.28        198.63        12.46 o                         
   7   3   6       2325.85       2362.66        45.43 o                         
   8   3   6          2.56          0.29        10.80 o                         
   9   3   6        479.00        460.90        25.68 o                         
 -11   4   6         62.94         74.81        27.91 o                         
 -10   4   6       1365.01       1398.57        47.20 o                         
  -9   4   6        257.11        275.79        16.39 o                         
  -8   4   6       3730.06       3759.92       102.19 o                         
  -7   4   6         72.36         85.34        11.66 o                         
  -6   4   6       2313.65       2313.48        33.79 o                         
  -5   4   6       1053.70       1087.99        16.05 o                         
  -4   4   6        855.58        840.01        13.19 o                         
  -3   4   6        950.36        946.22        13.52 o                         
  -2   4   6      15764.39      15845.75       135.66 o                         
  -1   4   6         17.13         18.88         2.65 o                         
   0   4   6       4045.71       4080.17        36.41 o                         
   1   4   6        379.06        370.58         7.21 o                         
   2   4   6       7936.72       7706.51        70.57 o                         
   3   4   6       1424.73       1349.71        18.61 o                         
   4   4   6        252.99        221.79         8.73 o                         
   5   4   6        104.45        133.89         8.16 o                         
   6   4   6       8860.64       8529.00        99.48 o                         
   7   4   6        910.20        892.80        27.14 o                         
   8   4   6          3.65          5.45        10.77 o                         
   9   4   6         64.19         62.45        14.29 o                         
 -11   5   6         14.63         48.01        27.36 o                         
 -10   5   6          0.93          3.87        10.56 o                         
  -9   5   6       2070.60       2160.42        41.89 o                         
  -8   5   6        104.05         96.94        12.01 o                         
  -7   5   6        737.09        714.63        19.74 o                         
  -6   5   6       1054.06       1075.55        21.04 o                         
  -5   5   6       1599.99       1584.05        22.44 o                         
  -4   5   6       3709.12       3894.72        39.24 o                         
  -3   5   6         54.16         54.24         4.31 o                         
  -2   5   6       3453.70       3520.10        35.26 o                         
  -1   5   6        584.72        598.05         9.07 o                         
   0   5   6          0.47         -2.45         2.46 o                         
   1   5   6       2346.85       2382.53        23.85 o                         
   2   5   6        277.47        289.63         8.13 o                         
   3   5   6       3094.78       3037.26        49.12 o                         
   4   5   6        139.51        139.12         7.41 o                         
   5   5   6        306.44        308.41        11.27 o                         
   6   5   6        106.80        117.74        10.72 o                         
   7   5   6       1353.12       1351.48        33.29 o                         
   8   5   6        729.90        695.58        26.88 o                         
   9   5   6        391.83        375.19        23.53 o                         
 -10   6   6        445.86        446.89        22.10 o                         
  -9   6   6        608.67        646.31        23.52 o                         
  -8   6   6       5740.86       5785.10        96.69 o                         
  -7   6   6          1.91          1.22         6.28 o                         
  -6   6   6         87.86        118.47         7.88 o                         
  -5   6   6        252.20        258.71         9.62 o                         
  -4   6   6       3885.43       3911.38        39.68 o                         
  -3   6   6        834.28        883.20        13.58 o                         
  -2   6   6       2110.46       2111.58        23.75 o                         
  -1   6   6        530.00        526.44         8.73 o                         
   0   6   6       7140.83       7059.50        59.94 o                         
   1   6   6       2352.96       2309.24        25.89 o                         
   2   6   6       1400.59       1382.93        18.66 o                         
   3   6   6       1133.74       1120.02        20.49 o                         
   4   6   6       4355.44       4340.70        45.52 o                         
   5   6   6       1729.98       1771.41        33.37 o                         
   6   6   6       1073.58       1074.78        24.73 o                         
   7   6   6          2.35         -9.34         9.34 o                         
   8   6   6        881.61        901.03        30.14 o                         
   9   6   6         26.80         14.52        14.10 o                         
 -10   7   6         36.32         37.51        12.39 o                         
  -9   7   6         24.27         22.17        10.42 o                         
  -8   7   6        192.60        222.26        14.95 o                         
  -7   7   6        477.02        455.61        16.23 o                         
  -6   7   6         35.94         25.27         5.79 o                         
  -5   7   6         87.74         85.52         6.69 o                         
  -4   7   6         57.98         42.91         4.76 o                         
  -3   7   6        345.42        332.42         8.67 o                         
  -2   7   6        360.18        339.33        12.05 o                         
  -1   7   6        840.91        839.26        13.18 o                         
   0   7   6       1106.69       1043.16        13.45 o                         
   1   7   6       1118.97       1052.20        15.40 o                         
   2   7   6       3409.81       3388.94        36.04 o                         
   3   7   6       6082.71       5884.34        57.61 o                         
   4   7   6          1.01          1.60         4.65 o                         
   5   7   6        353.86        337.77        12.99 o                         
   6   7   6        364.16        344.75        14.12 o                         
   7   7   6       1633.08       1649.44        33.14 o                         
   8   7   6        337.36        305.07        20.41 o                         
   9   7   6        275.49        240.52        24.00 o                         
 -10   8   6        344.61        323.50        22.66 o                         
  -9   8   6          2.12          0.24         9.71 o                         
  -8   8   6       1044.79       1107.25        28.28 o                         
  -7   8   6        626.78        639.38        18.26 o                         
  -6   8   6       2517.38       2448.47        32.49 o                         
  -5   8   6         26.05         24.80         5.46 o                         
  -4   8   6       5421.34       5290.87        54.41 o                         
  -3   8   6       5705.92       5549.01        54.29 o                         
  -2   8   6        270.72        259.85         8.05 o                         
  -1   8   6          6.60         10.75         3.19 o                         
   0   8   6      10842.12      10779.12        89.17 o                         
   1   8   6       1332.65       1316.82        17.98 o                         
   2   8   6       3400.38       3295.84        35.58 o                         
   3   8   6        200.82        190.19         8.39 o                         
   4   8   6       1085.27       1142.09        20.15 o                         
   5   8   6         98.40         90.66         8.43 o                         
   6   8   6        455.88        441.45        15.91 o                         
   7   8   6        448.54        468.89        19.78 o                         
   8   8   6        362.73        341.51        21.21 o                         
   9   8   6         83.40         76.55        22.28 o                         
 -10   9   6        653.19        725.23        38.63 o                         
  -9   9   6        152.09        171.30        20.77 o                         
  -8   9   6         75.88         63.98        12.56 o                         
  -7   9   6          1.72          6.96         7.45 o                         
  -6   9   6          6.35          7.50         5.88 o                         
  -5   9   6         39.64         35.41         5.78 o                         
  -4   9   6         28.28         32.54         4.91 o                         
  -3   9   6         21.22         20.96         4.36 o                         
  -2   9   6       1254.47       1264.24        27.59 o                         
  -1   9   6         29.68         30.91         4.24 o                         
   0   9   6       1655.65       1693.88        23.26 o                         
   1   9   6       1810.95       1749.24        24.46 o                         
   2   9   6         19.99          7.73         4.63 o                         
   3   9   6        399.93        429.16        13.86 o                         
   4   9   6         65.78         57.56         6.80 o                         
   5   9   6        860.69        917.11        20.72 o                         
   6   9   6       1266.78       1281.42        27.48 o                         
   7   9   6        555.40        544.34        23.96 o                         
   8   9   6        131.61        145.12        19.61 o                         
 -10  10   6        371.33        354.29        30.36 o                         
  -9  10   6        136.49        141.79        16.75 o                         
  -8  10   6       1482.07       1440.08        37.83 o                         
  -7  10   6        114.30        107.88        11.56 o                         
  -6  10   6       3214.10       3196.60        44.51 o                         
  -5  10   6         43.77         47.10         9.97 o                         
  -4  10   6        349.44        361.00        12.22 o                         
  -3  10   6       2031.44       1978.37        26.96 o                         
  -2  10   6       3854.04       3707.55        42.32 o                         
  -1  10   6         42.42         50.38         5.19 o                         
   0  10   6        666.00        684.28        18.72 o                         
   1  10   6        992.38       1007.20        17.76 o                         
   2  10   6       4649.41       4495.35        50.65 o                         
   3  10   6        750.46        753.90        16.66 o                         
   4  10   6        645.80        685.05        18.57 o                         
   5  10   6         46.61         46.76         8.78 o                         
   6  10   6        450.65        440.34        18.04 o                         
   7  10   6        359.41        335.52        17.75 o                         
   8  10   6        592.11        604.48        47.26 o                         
  -9  11   6        444.20        435.09        32.17 o                         
  -8  11   6        126.23        118.64        15.33 o                         
  -7  11   6        248.09        235.21        13.49 o                         
  -6  11   6          0.72          5.02         6.95 o                         
  -5  11   6         95.21        102.18         9.09 o                         
  -4  11   6        466.42        459.93        14.43 o                         
  -3  11   6          4.54          2.99         4.95 o                         
  -2  11   6        851.23        850.60        16.44 o                         
  -1  11   6        138.81        141.91         8.08 o                         
   0  11   6        967.00        979.50        17.62 o                         
   1  11   6       2166.50       2153.32        33.42 o                         
   2  11   6       1765.55       1734.28        26.02 o                         
   3  11   6        754.83        727.35        16.97 o                         
   4  11   6          1.79          0.21         6.88 o                         
   5  11   6        857.18        836.01        22.09 o                         
   6  11   6         68.92         61.44        10.39 o                         
   7  11   6         70.93         61.92        11.78 o                         
   8  11   6        794.61        794.47        46.87 o                         
  -9  12   6       1041.21       1065.07        61.97 o                         
  -8  12   6        204.10        202.10        18.85 o                         
  -7  12   6        407.69        410.93        19.55 o                         
  -6  12   6       4425.90       4370.93        64.78 o                         
  -5  12   6        734.31        694.83        21.02 o                         
  -4  12   6        896.37        886.71        22.54 o                         
  -3  12   6         91.70        119.97         9.10 o                         
  -2  12   6       1185.62       1282.22        23.61 o                         
  -1  12   6         91.13         65.75         8.78 o                         
   0  12   6       1979.07       1909.99        30.34 o                         
   1  12   6       3083.25       3083.06        54.69 o                         
   2  12   6       3938.41       3873.81        51.39 o                         
   3  12   6         22.63         28.58         7.50 o                         
   4  12   6          8.58         11.64         8.66 o                         
   5  12   6       1362.47       1521.58        34.60 o                         
   6  12   6         87.76         87.05        13.33 o                         
   7  12   6        131.05        141.35        16.20 o                         
  -9  13   6        147.83        145.71        32.94 o                         
  -8  13   6        448.47        468.63        32.57 o                         
  -7  13   6         71.73         86.57        12.68 o                         
  -6  13   6        364.11        338.20        17.63 o                         
  -5  13   6        372.63        365.96        21.35 o                         
  -4  13   6        532.15        486.30        19.82 o                         
  -3  13   6         58.88         46.31         7.85 o                         
  -2  13   6        422.25        441.79        14.83 o                         
  -1  13   6         20.76         32.60        11.38 o                         
   0  13   6         16.37         14.94         7.69 o                         
   1  13   6        214.33        209.75        11.47 o                         
   2  13   6        525.66        529.24        16.72 o                         
   3  13   6       1498.18       1475.31        28.53 o                         
   4  13   6        209.83        215.40        15.10 o                         
   5  13   6        176.56        181.67        15.03 o                         
   6  13   6          8.11          3.26        10.71 o                         
   7  13   6        327.63        304.62        23.85 o                         
  -8  14   6       1084.32       1155.76        46.62 o                         
  -7  14   6        837.89        846.55        27.10 o                         
  -6  14   6        851.64        816.13        25.31 o                         
  -5  14   6        126.68        115.19        17.73 o                         
  -4  14   6       1834.15       1907.33        54.46 o                         
  -3  14   6       1365.37       1363.30        26.70 o                         
  -2  14   6        494.02        516.99        24.15 o                         
  -1  14   6         36.70         47.71        11.52 o                         
   0  14   6       4469.33       4467.66        84.93 o                         
   1  14   6       3472.51       3382.94        54.45 o                         
   2  14   6         63.23         85.67         9.43 o                         
   3  14   6         21.51         28.54         9.64 o                         
   4  14   6       1845.24       1858.31        38.67 o                         
   5  14   6        254.85        276.21        18.33 o                         
   6  14   6         66.88         47.35        13.48 o                         
   7  14   6          4.78          4.95        20.24 o                         
  -8  15   6         45.49         30.70        25.68 o                         
  -7  15   6       1425.75       1433.87        35.51 o                         
  -6  15   6         60.80         93.00        13.78 o                         
  -5  15   6       1052.66       1069.49        28.38 o                         
  -4  15   6         31.87         26.33         9.84 o                         
  -3  15   6        678.25        665.44        21.65 o                         
  -2  15   6        539.02        568.93        23.29 o                         
  -1  15   6       1344.87       1345.02        30.77 o                         
   0  15   6        225.79        238.35        15.53 o                         
   1  15   6         28.27         44.65         8.23 o                         
   2  15   6       1264.16       1267.12        26.74 o                         
   3  15   6        904.65        938.62        27.12 o                         
   4  15   6          6.21         17.91        11.07 o                         
   5  15   6        673.38        705.90        27.20 o                         
   6  15   6        267.09        225.42        29.45 o                         
  -7  16   6       1180.81       1265.70        46.18 o                         
  -6  16   6       1044.55       1069.30        30.97 o                         
  -5  16   6         56.84         69.19        12.14 o                         
  -4  16   6        309.10        305.10        17.51 o                         
  -3  16   6       1763.63       1742.49        41.52 o                         
  -2  16   6        718.71        759.99        24.29 o                         
  -1  16   6        480.27        470.77        19.99 o                         
   0  16   6        762.47        766.06        24.42 o                         
   1  16   6        766.85        763.76        26.52 o                         
   2  16   6        482.61        477.81        23.67 o                         
   3  16   6        267.95        244.75        16.92 o                         
   4  16   6        837.26        832.78        28.07 o                         
   5  16   6          8.45          4.34        11.62 o                         
  -6  17   6          1.51         12.14        14.24 o                         
  -5  17   6         58.69         60.65        12.86 o                         
  -4  17   6          0.87          0.33        10.40 o                         
  -3  17   6        345.26        341.35        23.62 o                         
  -2  17   6        419.64        427.50        20.89 o                         
  -1  17   6        127.22        123.00        13.56 o                         
   0  17   6         35.34         41.36        11.44 o                         
   1  17   6        537.77        520.97        23.25 o                         
   2  17   6       1446.54       1458.57        31.04 o                         
   3  17   6          3.81         22.50        10.74 o                         
   4  17   6        181.53        172.97        16.62 o                         
   5  17   6       1872.80       2022.39        86.53 o                         
  -5  18   6        866.66        891.74        33.66 o                         
  -4  18   6         19.06         20.85        12.69 o                         
  -3  18   6        836.25        862.26        35.81 o                         
  -2  18   6       2914.47       2976.81        53.35 o                         
  -1  18   6       1170.26       1118.30        40.85 o                         
   0  18   6        372.92        378.54        20.92 o                         
   1  18   6        300.21        299.10        21.04 o                         
   2  18   6        741.93        689.94        26.14 o                         
   3  18   6         66.75         61.10        14.59 o                         
   4  18   6        216.74        216.61        34.05 o                         
  -3  19   6         18.43         25.68        16.58 o                         
  -2  19   6          2.70          0.01        12.93 o                         
  -1  19   6         43.65         47.58        13.17 o                         
   0  19   6         34.15         29.22        12.09 o                         
   1  19   6        481.45        478.82        35.82 o                         
   3  19   6         58.11         76.48        27.36 o                         
  -1  20   6       1357.18       1510.51        82.62 o                         
   0  20   6       1105.28       1177.28        80.95 o                         
   1  20   6        457.06        409.16        48.01 o                         
  -9   0   7        137.04        125.94        19.14 o                         
  -7   0   7        106.83        146.67        16.38 o                         
  -5   0   7        819.82        793.78        21.69 o                         
  -3   0   7       6450.46       6564.67        93.68 o                         
  -1   0   7       3282.32       3093.87        51.75 o                         
   1   0   7         41.00         24.63         4.83 o                         
   3   0   7       2501.06       2580.61        46.52 o                         
   5   0   7         34.48         13.85         9.19 o                         
   7   0   7       3969.89       3847.80       127.56 o                         
   9   0   7       2424.74       2441.50        74.00 o                         
 -10   1   7        281.72        293.79        24.40 o                         
  -9   1   7         12.84          2.02         8.90 o                         
  -8   1   7       3897.09       3863.85        59.30 o                         
  -7   1   7        317.38        320.24        16.60 o                         
  -6   1   7        810.38        853.00        18.54 o                         
  -5   1   7         21.72         14.59         4.80 o                         
  -4   1   7       4478.77       4316.08        46.95 o                         
  -3   1   7        588.74        605.40        12.14 o                         
  -2   1   7       6607.99       6456.18        64.78 o                         
  -1   1   7       1750.97       1854.90        20.97 o                         
   0   1   7      11426.66      11547.67        94.20 o                         
   1   1   7        169.18        134.80         6.33 o                         
   2   1   7       2184.46       2139.84        25.03 o                         
   3   1   7        693.29        715.56        15.14 o                         
   4   1   7        708.35        706.44        15.94 o                         
   5   1   7        484.06        475.16        15.73 o                         
   6   1   7       1093.63       1067.12        25.97 o                         
   7   1   7        337.22        365.96        20.12 o                         
   8   1   7       1321.20       1330.63        43.31 o                         
   9   1   7         38.52         41.75        15.06 o                         
 -10   2   7        248.44        239.10        17.57 o                         
  -9   2   7        106.05        113.22        12.72 o                         
  -8   2   7        668.87        655.10        21.29 o                         
  -7   2   7         75.93         63.43         9.22 o                         
  -6   2   7        112.44        114.64         8.42 o                         
  -5   2   7          8.35         18.53         4.84 o                         
  -4   2   7       1127.46       1075.04        17.42 o                         
  -3   2   7        457.29        507.02        15.91 o                         
  -2   2   7        309.11        363.50         9.71 o                         
  -1   2   7       5819.33       6030.74        55.68 o                         
   0   2   7        209.40        243.33         6.33 o                         
   1   2   7        160.24        152.75         5.57 o                         
   2   2   7        876.60        858.35        15.09 o                         
   3   2   7       2539.43       2489.38        29.00 o                         
   4   2   7        473.26        464.76        13.36 o                         
   5   2   7         39.21         63.10         9.66 o                         
   6   2   7        384.99        340.24        15.43 o                         
   7   2   7       1502.14       1447.19        46.08 o                         
   8   2   7         83.88        106.96        14.81 o                         
   9   2   7       1890.83       1975.47        47.39 o                         
 -10   3   7        890.43        901.48        28.93 o                         
  -9   3   7         45.79         45.94        10.88 o                         
  -8   3   7       2354.17       2322.76        41.87 o                         
  -7   3   7        848.57        800.72        21.90 o                         
  -6   3   7       3321.29       3393.10        44.88 o                         
  -5   3   7        427.62        443.39        11.97 o                         
  -4   3   7         41.38         33.39         4.85 o                         
  -3   3   7        347.55        337.57         9.39 o                         
  -2   3   7      20343.51      20085.63       171.01 o                         
  -1   3   7         48.86         51.33         4.16 o                         
   0   3   7         79.79         61.34         3.94 o                         
   1   3   7         61.03         64.26         4.84 o                         
   2   3   7      12979.68      12824.04       113.17 o                         
   3   3   7       1379.47       1341.91        18.04 o                         
   4   3   7         58.60         53.29         7.44 o                         
   5   3   7       1191.63       1091.83        21.20 o                         
   6   3   7       2570.76       2435.60        39.68 o                         
   7   3   7        263.64        261.00        21.03 o                         
   8   3   7        230.22        185.29        18.76 o                         
   9   3   7        476.24        451.84        26.66 o                         
 -10   4   7         17.67         23.20        11.64 o                         
  -9   4   7        508.02        556.20        34.07 o                         
  -8   4   7        121.78        145.58        14.18 o                         
  -7   4   7          2.44         -1.96         7.07 o                         
  -6   4   7        244.91        248.94        12.17 o                         
  -5   4   7        317.32        306.10        14.42 o                         
  -4   4   7       1607.69       1522.61        23.55 o                         
  -3   4   7          3.78         -0.15         3.23 o                         
  -2   4   7         31.64         30.88         3.95 o                         
  -1   4   7        301.56        286.44         7.66 o                         
   0   4   7       1310.19       1337.33        15.72 o                         
   1   4   7       3607.83       3663.74        47.65 o                         
   2   4   7          2.29         -0.56         3.79 o                         
   3   4   7        533.83        524.24        11.88 o                         
   4   4   7         41.31         38.46         5.89 o                         
   5   4   7       2173.42       2090.87        32.47 o                         
   6   4   7        420.62        390.25        17.39 o                         
   7   4   7        215.93        219.57        16.77 o                         
   8   4   7        776.51        750.89        29.62 o                         
   9   4   7       1058.39       1086.80        58.94 o                         
 -10   5   7       1252.84       1237.30        42.47 o                         
  -9   5   7        303.39        279.19        17.00 o                         
  -8   5   7       1540.42       1573.61        33.28 o                         
  -7   5   7        216.54        200.96        12.37 o                         
  -6   5   7       5529.59       5492.95        66.10 o                         
  -5   5   7        312.01        353.04        11.43 o                         
  -4   5   7       1372.20       1343.67        20.48 o                         
  -3   5   7       1259.51       1187.75        16.56 o                         
  -2   5   7       7441.50       7145.89        65.86 o                         
  -1   5   7          2.68          0.84         3.26 o                         
   0   5   7        975.57        957.56        13.04 o                         
   1   5   7         50.65         39.23         4.54 o                         
   2   5   7       3336.66       3285.89        35.38 o                         
   3   5   7        268.79        270.14         9.70 o                         
   4   5   7         98.45         95.33         6.89 o                         
   5   5   7        652.80        665.39        19.13 o                         
   6   5   7       1809.84       1829.01        33.84 o                         
   7   5   7          2.04          5.89        10.30 o                         
   8   5   7        408.21        398.80        22.78 o                         
   9   5   7          6.81         39.64        29.59 o                         
 -10   6   7        455.05        400.44        23.13 o                         
  -9   6   7         67.23         55.28        11.87 o                         
  -8   6   7        863.45        809.03        27.42 o                         
  -7   6   7        682.60        727.99        19.15 o                         
  -6   6   7       1152.40       1122.85        22.54 o                         
  -5   6   7        404.74        410.26        13.58 o                         
  -4   6   7        825.18        792.75        15.45 o                         
  -3   6   7        802.35        804.55        12.63 o                         
  -2   6   7        834.49        869.23        17.16 o                         
  -1   6   7       5203.36       5166.64        49.73 o                         
   0   6   7         45.56         60.80         5.37 o                         
   1   6   7         11.26          4.58         3.75 o                         
   2   6   7       1154.18       1148.14        17.26 o                         
   3   6   7       9103.21       8991.28        83.74 o                         
   4   6   7       3919.45       3899.11        42.68 o                         
   5   6   7         32.28         32.90         8.00 o                         
   6   6   7        191.89        179.79        13.16 o                         
   7   6   7        924.91        940.68        29.57 o                         
   8   6   7       1536.16       1642.89        53.02 o                         
   9   6   7        887.50        879.16        65.32 o                         
 -10   7   7        505.20        456.36        26.16 o                         
  -9   7   7         30.51         28.68        10.87 o                         
  -8   7   7       4386.51       4244.48        64.30 o                         
  -7   7   7        593.62        637.03        18.43 o                         
  -6   7   7         96.48        100.01         8.86 o                         
  -5   7   7        513.15        513.49        14.86 o                         
  -4   7   7       6483.46       6211.12        59.66 o                         
  -3   7   7       6139.54       6018.23        57.50 o                         
  -2   7   7       1929.71       1975.11        26.73 o                         
  -1   7   7        775.53        786.55        13.11 o                         
   0   7   7       6945.59       6840.97        69.66 o                         
   1   7   7        552.35        497.52        10.98 o                         
   2   7   7         36.90         36.48         5.11 o                         
   3   7   7        163.72        153.27         7.96 o                         
   4   7   7       2261.92       2168.02        28.40 o                         
   5   7   7          1.54         -6.17         6.17 o                         
   6   7   7        391.82        401.75        16.56 o                         
   7   7   7        501.53        483.50        21.24 o                         
   8   7   7        361.34        316.50        24.72 o                         
   9   7   7         87.43        178.65        38.52 o                         
 -10   8   7        193.74        173.29        23.65 o                         
  -9   8   7        315.66        320.05        19.28 o                         
  -8   8   7         94.65         85.54        11.56 o                         
  -7   8   7          5.44          4.22         7.49 o                         
  -6   8   7        147.69        150.14        10.44 o                         
  -5   8   7        364.41        369.84        13.48 o                         
  -4   8   7         37.62         42.43         5.41 o                         
  -3   8   7        377.40        391.17        10.10 o                         
  -2   8   7         64.99         73.41         5.42 o                         
  -1   8   7       3524.05       3717.08        38.41 o                         
   0   8   7        117.62        110.41         6.96 o                         
   1   8   7        819.30        766.84        13.73 o                         
   2   8   7        115.25        100.09         6.64 o                         
   3   8   7       1290.42       1221.09        19.58 o                         
   4   8   7        104.96        102.43         7.72 o                         
   5   8   7        117.06        114.45         9.69 o                         
   6   8   7        504.59        484.47        19.46 o                         
   7   8   7        776.96        826.15        25.77 o                         
   8   8   7        212.52        220.04        19.56 o                         
  -9   9   7         10.09          9.64        12.95 o                         
  -8   9   7        780.75        720.49        27.67 o                         
  -7   9   7        845.40        884.09        25.32 o                         
  -6   9   7       1686.86       1598.37        28.77 o                         
  -5   9   7        450.57        427.97        17.18 o                         
  -4   9   7       2537.40       2451.48        31.94 o                         
  -3   9   7       3326.80       3268.81        38.97 o                         
  -2   9   7       5463.35       5381.42        57.51 o                         
  -1   9   7       1919.99       1852.80        28.42 o                         
   0   9   7       1831.77       1965.39        29.88 o                         
   1   9   7          5.25          4.83         4.80 o                         
   2   9   7       1702.68       1655.62        25.00 o                         
   3   9   7        312.15        297.93        11.97 o                         
   4   9   7        481.62        482.66        15.95 o                         
   5   9   7         90.67         83.89         9.93 o                         
   6   9   7        641.50        693.37        24.17 o                         
   7   9   7       1651.17       1730.68        40.81 o                         
   8   9   7         84.86         79.81        33.78 o                         
  -9  10   7        105.05        117.30        17.27 o                         
  -8  10   7        100.84        118.85        12.90 o                         
  -7  10   7          6.18          5.84         9.01 o                         
  -6  10   7        187.40        201.16        15.07 o                         
  -5  10   7         52.67         50.99         7.82 o                         
  -4  10   7         68.33         75.85         7.35 o                         
  -3  10   7        947.09        929.92        17.46 o                         
  -2  10   7       1318.53       1410.57        22.05 o                         
  -1  10   7        527.82        521.70        14.76 o                         
   0  10   7        339.49        280.95        11.95 o                         
   1  10   7       1397.41       1333.46        21.92 o                         
   2  10   7        312.61        347.49        19.26 o                         
   3  10   7        139.68        158.41         9.75 o                         
   4  10   7        342.46        338.20        15.20 o                         
   5  10   7       1657.78       1713.55        31.98 o                         
   6  10   7         19.41         18.84         9.15 o                         
   7  10   7        429.85        361.03        21.48 o                         
   8  10   7        515.02        528.07        52.48 o                         
  -9  11   7        134.86        123.36        21.31 o                         
  -8  11   7         18.02          7.62        12.21 o                         
  -7  11   7       1403.93       1393.49        32.36 o                         
  -6  11   7       2531.96       2535.62        44.17 o                         
  -5  11   7        177.60        163.60        10.80 o                         
  -4  11   7       2364.77       2270.65        34.28 o                         
  -3  11   7       1724.10       1807.46        26.68 o                         
  -2  11   7       4581.31       4717.69        52.89 o                         
  -1  11   7          7.26          7.58         5.63 o                         
   0  11   7        395.01        382.84        13.93 o                         
   1  11   7        319.55        307.67        17.62 o                         
   2  11   7       1703.89       1662.68        26.21 o                         
   3  11   7        239.27        232.03        11.53 o                         
   4  11   7        199.01        199.20        12.49 o                         
   5  11   7          4.77         -0.69         8.27 o                         
   6  11   7        432.95        419.46        18.93 o                         
   7  11   7         44.60         51.92        14.11 o                         
   8  11   7        186.62        241.17        45.78 o                         
  -8  12   7        527.73        490.32        26.72 o                         
  -7  12   7         20.60         19.38        12.36 o                         
  -6  12   7        120.84         91.65        14.10 o                         
  -5  12   7         26.40         24.74         9.64 o                         
  -4  12   7       1180.44       1209.13        24.16 o                         
  -3  12   7        127.76        127.71         8.94 o                         
  -2  12   7        324.58        319.23        20.65 o                         
  -1  12   7         93.40         84.95         8.33 o                         
   0  12   7        503.85        516.21        15.96 o                         
   1  12   7        408.02        438.95        19.67 o                         
   2  12   7          1.33         -5.75         5.95 o                         
   3  12   7         65.16         68.32         8.46 o                         
   4  12   7       1928.94       1965.39        34.97 o                         
   5  12   7        701.36        703.56        24.95 o                         
   6  12   7        166.26        194.40        17.13 o                         
   7  12   7        486.15        455.20        35.36 o                         
  -8  13   7        207.49        208.42        40.22 o                         
  -7  13   7       1444.24       1467.27        41.06 o                         
  -6  13   7        248.03        241.52        27.57 o                         
  -5  13   7        749.27        749.69        23.34 o                         
  -4  13   7       2264.67       2290.67        40.91 o                         
  -3  13   7        612.65        630.18        18.21 o                         
  -2  13   7       1304.87       1193.45        33.12 o                         
  -1  13   7         16.95         32.42         8.20 o                         
   0  13   7       1829.14       1807.84        35.61 o                         
   1  13   7       1031.68       1065.99        26.86 o                         
   2  13   7        564.27        567.76        29.64 o                         
   3  13   7       1027.82        993.46        23.85 o                         
   4  13   7       2161.88       2204.05        49.88 o                         
   5  13   7        184.22        204.41        16.25 o                         
   6  13   7        493.43        526.00        25.12 o                         
   7  13   7          1.16          7.45        21.38 o                         
  -8  14   7        541.28        491.22        50.24 o                         
  -7  14   7        727.43        733.03        31.08 o                         
  -6  14   7         66.32         88.41        15.40 o                         
  -5  14   7         63.82         83.69        11.70 o                         
  -4  14   7        133.91        137.47        18.01 o                         
  -3  14   7        322.17        327.54        30.21 o                         
  -2  14   7        124.24        122.56        11.96 o                         
  -1  14   7        638.72        676.26        22.02 o                         
   0  14   7       1411.82       1367.91        30.83 o                         
   1  14   7         19.23         30.60        10.07 o                         
   2  14   7         54.86         81.77        11.44 o                         
   3  14   7        487.59        467.65        25.54 o                         
   4  14   7        464.91        441.90        26.59 o                         
   5  14   7         88.75        105.75        14.42 o                         
   6  14   7         42.70         19.73        14.99 o                         
  -7  15   7       1865.60       1809.84        48.65 o                         
  -6  15   7        121.58        119.78        17.09 o                         
  -5  15   7        124.03        144.41        14.26 o                         
  -4  15   7       2079.31       2095.57        40.51 o                         
  -3  15   7        645.25        642.73        25.90 o                         
  -2  15   7         26.20         15.34         9.27 o                         
  -1  15   7        237.27        221.83        20.52 o                         
   0  15   7       3093.85       3067.57        52.12 o                         
   1  15   7        812.90        845.37        29.88 o                         
   2  15   7        290.65        298.87        18.13 o                         
   3  15   7       2061.93       2004.85        41.00 o                         
   4  15   7       2648.11       2698.23        50.73 o                         
   5  15   7        105.85        109.72        15.16 o                         
  -6  16   7        147.06        146.51        20.02 o                         
  -5  16   7        221.52        244.27        18.05 o                         
  -4  16   7          1.46         -4.06        11.41 o                         
  -3  16   7         45.56         46.66        12.66 o                         
  -2  16   7        141.56        141.15        13.73 o                         
  -1  16   7         20.06          3.49         9.91 o                         
   0  16   7         48.70         47.34        10.99 o                         
   1  16   7       1545.98       1560.58        36.13 o                         
   2  16   7        118.90        110.94        14.00 o                         
   3  16   7         34.08         20.55        12.75 o                         
   4  16   7        536.20        543.08        24.97 o                         
   5  16   7        510.21        479.50        47.45 o                         
  -6  17   7        280.70        249.55        46.89 o                         
  -5  17   7        256.21        221.39        23.47 o                         
  -4  17   7        370.56        307.45        21.46 o                         
  -3  17   7       1054.20       1071.07        34.62 o                         
  -2  17   7        759.06        731.17        26.02 o                         
  -1  17   7        711.89        754.21        26.06 o                         
   0  17   7        421.69        428.80        21.41 o                         
   1  17   7        656.05        661.37        25.87 o                         
   2  17   7        340.49        353.85        20.67 o                         
   3  17   7        421.58        435.44        27.31 o                         
   4  17   7        222.12        223.87        51.92 o                         
  -5  18   7       1104.58       1082.37        61.97 o                         
  -4  18   7         17.51         -8.93        22.89 o                         
  -3  18   7       1379.75       1437.68        55.45 o                         
  -2  18   7          7.05          8.81        11.44 o                         
  -1  18   7        116.97        125.31        15.07 o                         
   0  18   7         37.90         37.65        24.08 o                         
   1  18   7       1354.11       1404.37        36.19 o                         
   2  18   7          2.44          8.37        22.33 o                         
  -2  19   7        160.43        128.96        29.59 o                         
  -1  19   7       1629.38       1663.23        86.25 o                         
   0  19   7       1082.43       1044.00        51.57 o                         
   1  19   7        648.46        589.48        54.71 o                         
 -10   0   8        799.93        740.91        48.01 o                         
  -8   0   8        414.07        403.02        26.14 o                         
  -6   0   8       3456.99       3256.75        57.26 o                         
  -4   0   8       8568.51       8364.80       118.70 o                         
  -2   0   8       2071.46       1983.00        36.24 o                         
   0   0   8       2707.14       2645.05        44.44 o                         
   2   0   8        316.95        289.74        21.96 o                         
   4   0   8       2656.08       2784.52        52.41 o                         
   6   0   8          4.64          5.40        13.01 o                         
   8   0   8          8.89          5.92        18.44 o                         
 -10   1   8         98.94         97.74        14.01 o                         
  -9   1   8        168.57        169.82        14.71 o                         
  -8   1   8          8.38          6.65         8.33 o                         
  -7   1   8        622.22        609.83        19.78 o                         
  -6   1   8        195.88        178.51        10.65 o                         
  -5   1   8       1853.58       1886.73        26.62 o                         
  -4   1   8        201.72        203.01        10.82 o                         
  -3   1   8        955.11        883.46        22.78 o                         
  -2   1   8        106.29         94.39         6.18 o                         
  -1   1   8       4300.67       4285.84        46.21 o                         
   0   1   8          1.09         -1.12         3.73 o                         
   1   1   8        905.67        868.79        14.11 o                         
   2   1   8         84.86         79.73         6.76 o                         
   3   1   8       1192.11       1189.46        21.60 o                         
   4   1   8        513.60        488.61        14.60 o                         
   5   1   8       1074.35       1145.46        22.83 o                         
   6   1   8        242.78        243.44        26.33 o                         
   7   1   8        612.68        618.18        26.66 o                         
   8   1   8         27.51         26.28        13.58 o                         
 -10   2   8       1297.81       1352.90        46.41 o                         
  -9   2   8        126.36        122.70        13.13 o                         
  -8   2   8        436.98        387.81        18.17 o                         
  -7   2   8       1251.39       1167.57        27.13 o                         
  -6   2   8       6794.71       6872.12        79.89 o                         
  -5   2   8        365.39        357.54        11.86 o                         
  -4   2   8       1682.77       1672.37        24.03 o                         
  -3   2   8        258.59        290.18         9.78 o                         
  -2   2   8       9011.09       8747.87        86.30 o                         
  -1   2   8        385.92        354.96         9.54 o                         
   0   2   8        205.94        224.95         7.40 o                         
   1   2   8        402.59        384.50        10.00 o                         
   2   2   8       2717.96       2745.90        35.43 o                         
   3   2   8       1229.95       1151.99        23.28 o                         
   4   2   8       3699.91       3575.24        44.40 o                         
   5   2   8       1636.28       1562.83        26.87 o                         
   6   2   8         56.91         45.87         9.72 o                         
   7   2   8        219.38        208.90        22.35 o                         
   8   2   8        817.15        807.63        57.84 o                         
 -10   3   8         13.84         11.71        11.54 o                         
  -9   3   8        114.95        140.30        13.99 o                         
  -8   3   8         56.20         56.32        10.00 o                         
  -7   3   8          3.08          4.24         8.70 o                         
  -6   3   8        102.74         95.64         8.84 o                         
  -5   3   8        438.32        405.12        11.94 o                         
  -4   3   8        100.50        116.74         7.28 o                         
  -3   3   8        437.92        436.22        11.36 o                         
  -2   3   8          4.72          3.64         4.14 o                         
  -1   3   8        778.44        756.39        17.92 o                         
   0   3   8        762.27        711.62        12.16 o                         
   1   3   8       4352.52       4306.46        47.33 o                         
   2   3   8        334.25        340.13        10.96 o                         
   3   3   8         13.50         26.01         6.09 o                         
   4   3   8          3.59          4.59         6.20 o                         
   5   3   8       5271.98       5200.16        60.68 o                         
   6   3   8          8.99         -5.53         7.94 o                         
   7   3   8         19.52         24.52        11.28 o                         
   8   3   8         29.66         31.24        13.91 o                         
 -10   4   8       3242.72       3443.92        74.14 o                         
  -9   4   8         58.98         53.25        11.51 o                         
  -8   4   8         74.85         82.94        11.02 o                         
  -7   4   8        120.60         96.30        10.41 o                         
  -6   4   8       5752.50       5730.41        77.02 o                         
  -5   4   8        160.90        194.33         9.45 o                         
  -4   4   8        131.98        144.97         8.08 o                         
  -3   4   8        473.93        491.01        12.07 o                         
  -2   4   8      15225.47      15414.04       134.67 o                         
  -1   4   8        307.52        293.33         8.31 o                         
   0   4   8         20.83         19.40         4.55 o                         
   1   4   8        142.51        133.31         7.49 o                         
   2   4   8       3569.39       3542.03        38.16 o                         
   3   4   8        352.52        321.84        10.62 o                         
   4   4   8       1116.40       1132.57        21.74 o                         
   5   4   8         61.55         61.20         9.50 o                         
   6   4   8        709.38        672.30        21.65 o                         
   7   4   8          9.35         13.60        11.29 o                         
   8   4   8        314.91        324.02        21.93 o                         
 -10   5   8        311.84        308.83        29.36 o                         
  -9   5   8         76.93         68.13        12.46 o                         
  -8   5   8        662.46        650.30        24.66 o                         
  -7   5   8        515.10        548.49        19.59 o                         
  -6   5   8        422.77        361.66        13.91 o                         
  -5   5   8         14.37         21.11         5.76 o                         
  -4   5   8          0.53         -4.33         4.33 o                         
  -3   5   8        532.93        512.76        13.27 o                         
  -2   5   8        499.73        491.69        12.07 o                         
  -1   5   8         62.04         57.10         4.94 o                         
   0   5   8       3733.85       3691.23        41.91 o                         
   1   5   8       1867.64       1903.40        26.18 o                         
   2   5   8        103.60         95.32         6.59 o                         
   3   5   8        276.31        244.37        11.04 o                         
   4   5   8        442.33        471.94        17.05 o                         
   5   5   8       2449.36       2456.71        39.88 o                         
   6   5   8        248.54        284.34        21.72 o                         
   7   5   8        750.64        784.33        28.41 o                         
   8   5   8       1035.79       1072.68        36.18 o                         
 -10   6   8        958.53        935.55        61.41 o                         
  -9   6   8       1288.04       1241.06        31.94 o                         
  -8   6   8        984.04       1006.70        27.21 o                         
  -7   6   8         46.08         48.31         8.65 o                         
  -6   6   8       2077.30       2142.57        33.89 o                         
  -5   6   8          5.24          5.15         5.86 o                         
  -4   6   8       3494.16       3347.84        41.69 o                         
  -3   6   8        355.95        353.10        12.65 o                         
  -2   6   8       2226.05       2304.28        29.55 o                         
  -1   6   8       6667.90       6553.92        62.05 o                         
   0   6   8       8711.18       8415.84        84.26 o                         
   1   6   8        294.30        296.05        10.61 o                         
   2   6   8        251.55        272.84        11.93 o                         
   3   6   8         13.47         11.82         5.26 o                         
   4   6   8       2892.65       2843.41        38.27 o                         
   5   6   8         79.89         73.79         9.96 o                         
   6   6   8        499.01        486.92        20.16 o                         
   7   6   8          9.89         -0.92        11.54 o                         
   8   6   8        364.45        360.33        23.49 o                         
 -10   7   8        159.41        113.33        31.26 o                         
  -9   7   8         38.39         37.76        11.78 o                         
  -8   7   8         30.09         41.77        10.41 o                         
  -7   7   8       2188.71       2261.86        36.66 o                         
  -6   7   8         45.92         41.05         8.01 o                         
  -5   7   8        630.05        634.08        17.06 o                         
  -4   7   8         33.12         28.32         5.22 o                         
  -3   7   8        378.11        403.43        11.99 o                         
  -2   7   8        107.04        105.84         6.49 o                         
  -1   7   8       4591.81       4611.75        50.66 o                         
   0   7   8       1201.53       1196.39        19.51 o                         
   1   7   8        496.91        463.02        15.90 o                         
   2   7   8        938.48        987.01        22.14 o                         
   3   7   8       2341.15       2345.93        29.84 o                         
   4   7   8        727.30        733.39        16.32 o                         
   5   7   8       1347.80       1405.54        28.93 o                         
   6   7   8         28.39         36.71        10.57 o                         
   7   7   8        680.00        761.53        29.14 o                         
   8   7   8        119.46        138.70        20.73 o                         
  -9   8   8         42.50         49.93        12.82 o                         
  -8   8   8       1389.02       1350.45        32.06 o                         
  -7   8   8        754.18        751.88        20.75 o                         
  -6   8   8        845.86        882.08        20.94 o                         
  -5   8   8          4.11         -2.19         5.67 o                         
  -4   8   8       2918.04       2902.29        36.60 o                         
  -3   8   8         22.39         23.13         5.74 o                         
  -2   8   8       1951.28       1959.34        24.67 o                         
  -1   8   8       3555.96       3574.30        41.73 o                         
   0   8   8        792.48        760.43        18.14 o                         
   1   8   8        126.75        120.07         7.87 o                         
   2   8   8       2787.78       2742.26        35.62 o                         
   3   8   8        652.95        632.53        14.82 o                         
   4   8   8       2342.92       2282.87        30.51 o                         
   5   8   8        376.44        402.41        17.78 o                         
   6   8   8        121.46        129.83        11.95 o                         
   7   8   8       1410.21       1448.94        38.27 o                         
   8   8   8        757.33        787.66        92.67 o                         
  -9   9   8          7.15        -14.19        14.19 o                         
  -8   9   8        121.43        108.34        15.35 o                         
  -7   9   8         14.90         15.08         9.49 o                         
  -6   9   8        362.17        396.63        17.95 o                         
  -5   9   8        157.64        165.74        12.45 o                         
  -4   9   8        871.53        845.82        19.59 o                         
  -3   9   8        585.35        553.47        16.50 o                         
  -2   9   8        495.38        444.30        16.02 o                         
  -1   9   8        140.89        162.56         9.81 o                         
   0   9   8         61.74         61.98         7.55 o                         
   1   9   8        499.94        496.43        15.34 o                         
   2   9   8        672.94        656.78        18.57 o                         
   3   9   8        222.49        252.92        11.87 o                         
   4   9   8        122.15        123.95        11.61 o                         
   5   9   8        982.72       1022.88        29.29 o                         
   6   9   8        523.23        557.89        44.56 o                         
   7   9   8        741.76        754.29        30.24 o                         
  -9  10   8         10.11         -1.12        22.33 o                         
  -8  10   8         39.33         13.47        12.48 o                         
  -7  10   8       1081.63       1039.11        28.35 o                         
  -6  10   8       3199.74       3275.08        52.95 o                         
  -5  10   8        291.95        307.11        17.40 o                         
  -4  10   8        782.06        739.18        19.42 o                         
  -3  10   8         91.65         92.40         8.05 o                         
  -2  10   8       4427.78       4363.96        55.22 o                         
  -1  10   8       2359.65       2364.46        35.43 o                         
   0  10   8        868.24        863.86        19.66 o                         
   1  10   8          6.91          0.42         7.36 o                         
   2  10   8       1422.58       1421.52        40.09 o                         
   3  10   8       1447.67       1463.05        26.71 o                         
   4  10   8        102.42         79.84         9.82 o                         
   5  10   8          5.79         10.44         8.96 o                         
   6  10   8       1138.26       1174.60        37.55 o                         
   7  10   8        896.52        884.17        36.41 o                         
  -9  11   8         85.11         83.74        44.10 o                         
  -8  11   8         49.71         46.79        14.41 o                         
  -7  11   8         86.62        104.52        12.98 o                         
  -6  11   8        114.71        102.25        12.08 o                         
  -5  11   8        254.79        255.71        15.13 o                         
  -4  11   8         77.51         65.97         9.69 o                         
  -3  11   8       1100.07       1136.76        21.35 o                         
  -2  11   8        176.64        183.48        10.85 o                         
  -1  11   8         72.53         84.57         8.67 o                         
   0  11   8       1574.52       1518.40        27.41 o                         
   1  11   8       2159.88       2155.01        34.67 o                         
   2  11   8        697.15        747.85        19.76 o                         
   3  11   8         49.56         42.81         8.98 o                         
   4  11   8       1261.83       1298.18        27.79 o                         
   5  11   8        648.74        606.63        21.63 o                         
   6  11   8          4.61          2.53        11.80 o                         
   7  11   8       1096.68       1183.57        41.13 o                         
  -8  12   8        495.08        454.46        28.39 o                         
  -7  12   8        384.80        365.21        39.69 o                         
  -6  12   8        756.76        748.04        24.81 o                         
  -5  12   8        361.34        332.49        19.57 o                         
  -4  12   8       1640.57       1647.15        42.75 o                         
  -3  12   8        584.81        586.49        17.46 o                         
  -2  12   8       2219.51       2250.11        36.29 o                         
  -1  12   8        635.29        615.52        17.66 o                         
   0  12   8        404.97        412.59        15.71 o                         
   1  12   8        133.50        135.29        10.87 o                         
   2  12   8        800.78        802.47        21.28 o                         
   3  12   8        755.09        731.93        21.27 o                         
   4  12   8        332.88        307.72        18.01 o                         
   5  12   8        187.37        202.04        14.72 o                         
   6  12   8        484.43        484.00        28.87 o                         
  -8  13   8        115.86        111.10        32.94 o                         
  -7  13   8         11.49          1.31        13.28 o                         
  -6  13   8          4.36          1.12        11.82 o                         
  -5  13   8          2.77         17.60        11.99 o                         
  -4  13   8         22.26         30.53        12.05 o                         
  -3  13   8         74.16         60.78        10.54 o                         
  -2  13   8        138.51        149.39        17.41 o                         
  -1  13   8        852.76        779.96        23.53 o                         
   0  13   8       1132.13       1123.63        28.44 o                         
   1  13   8        430.28        444.39        20.46 o                         
   2  13   8          1.87         11.98         9.67 o                         
   3  13   8        459.96        483.48        27.66 o                         
   4  13   8        781.79        808.72        30.70 o                         
   5  13   8        580.33        593.87        37.87 o                         
   6  13   8         70.03         41.25        16.76 o                         
  -7  14   8        120.34        132.72        21.46 o                         
  -6  14   8          8.82          4.44        12.72 o                         
  -5  14   8       2187.71       2333.29        52.36 o                         
  -4  14   8       3306.86       3188.53        77.13 o                         
  -3  14   8          6.70         -3.21         9.01 o                         
  -2  14   8         20.04         35.64        10.16 o                         
  -1  14   8        696.54        681.39        23.04 o                         
   0  14   8       2434.31       2549.31        46.32 o                         
   1  14   8          8.03          6.17         9.26 o                         
   2  14   8         54.36         70.15        11.78 o                         
   3  14   8       1963.92       2098.54        50.36 o                         
   4  14   8        599.14        608.66        30.04 o                         
   5  14   8         49.57         47.52        16.36 o                         
   6  14   8        262.95        290.31        42.24 o                         
  -6  15   8        185.73        205.23        20.80 o                         
  -5  15   8          4.91         -1.08        14.21 o                         
  -4  15   8        171.77        202.41        22.49 o                         
  -3  15   8        125.00        121.44        15.95 o                         
  -2  15   8         30.43         30.94        10.55 o                         
  -1  15   8        411.25        387.98        24.98 o                         
   0  15   8        841.76        894.63        30.30 o                         
   1  15   8          5.44         -8.44         9.08 o                         
   2  15   8        153.34        171.42        15.70 o                         
   3  15   8        845.59        846.03        43.48 o                         
   4  15   8        233.71        281.92        51.17 o                         
   5  15   8         23.91          1.12        38.52 o                         
  -6  16   8        179.63        215.49        40.75 o                         
  -5  16   8        496.20        420.32        44.66 o                         
  -4  16   8       1567.27       1560.76        52.68 o                         
  -3  16   8        635.92        595.52        28.13 o                         
  -2  16   8        778.58        733.66        36.34 o                         
  -1  16   8        733.23        691.75        25.77 o                         
   0  16   8        924.70        945.08        28.76 o                         
   1  16   8         19.27         11.71        11.00 o                         
   2  16   8        351.62        360.41        20.95 o                         
   3  16   8       1160.51       1068.13        37.83 o                         
  -3  17   8        815.40        867.85        33.06 o                         
  -2  17   8         14.86          4.27        11.53 o                         
  -1  17   8         22.55         29.41        12.28 o                         
   0  17   8        168.87        170.08        16.17 o                         
   1  17   8        840.20        844.34        29.32 o                         
   2  17   8          2.75         -8.17        16.59 o                         
  -3  18   8        712.68        651.45        50.24 o                         
  -2  18   8        873.02        896.15        43.39 o                         
  -1  18   8        197.30        173.91        21.93 o                         
   0  18   8         26.86          9.41        15.36 o                         
   1  18   8        369.49        373.90        34.63 o                         
  -9   0   9        225.00        213.70        23.07 o                         
  -7   0   9        694.25        662.51        41.87 o                         
  -5   0   9       2163.33       2080.04        41.58 o                         
  -3   0   9          1.23         11.49         6.80 o                         
  -1   0   9        681.21        636.99        24.46 o                         
   1   0   9        648.72        708.57        27.73 o                         
   3   0   9        654.79        725.11        26.19 o                         
   5   0   9       2315.07       2314.75        49.69 o                         
   7   0   9        748.14        750.35        53.87 o                         
  -9   1   9         71.58         76.50        12.01 o                         
  -8   1   9        568.84        592.09        21.76 o                         
  -7   1   9         48.78         36.16         9.18 o                         
  -6   1   9       1197.23       1167.52        23.21 o                         
  -5   1   9         33.26         25.15         5.95 o                         
  -4   1   9       7665.47       7502.97        77.33 o                         
  -3   1   9        881.53        884.70        16.81 o                         
  -2   1   9       2351.12       2256.28        29.26 o                         
  -1   1   9        788.69        742.62        14.71 o                         
   0   1   9       6357.53       6319.47        66.32 o                         
   1   1   9        127.68        101.23         9.78 o                         
   2   1   9         31.24         13.33         6.54 o                         
   3   1   9       2300.52       2092.32        31.67 o                         
   4   1   9       5546.93       5348.97        71.35 o                         
   5   1   9        216.38        223.15        12.79 o                         
   6   1   9        155.38        148.55        15.02 o                         
   7   1   9         87.22         76.16        14.45 o                         
   8   1   9        194.39        195.42        36.19 o                         
  -9   2   9        100.62        115.55        14.14 o                         
  -8   2   9        147.89        117.87        12.51 o                         
  -7   2   9          0.38          2.76         7.89 o                         
  -6   2   9        364.71        351.21        14.26 o                         
  -5   2   9         26.55         17.89         5.92 o                         
  -4   2   9          4.28         -2.44         4.95 o                         
  -3   2   9         77.67         85.35         9.61 o                         
  -2   2   9         35.19         38.39         5.58 o                         
  -1   2   9          9.60          9.12         5.01 o                         
   0   2   9        186.41        210.43         9.99 o                         
   1   2   9       2138.47       2124.38        31.47 o                         
   2   2   9        957.55        944.63        20.65 o                         
   3   2   9         18.44         26.36         6.68 o                         
   4   2   9        925.03        899.58        20.19 o                         
   5   2   9       2928.20       2894.76        40.87 o                         
   6   2   9         30.55         36.08        10.39 o                         
   7   2   9       1608.14       1567.58        39.55 o                         
   8   2   9         49.98         14.80        16.78 o                         
  -9   3   9         33.92         28.20        14.50 o                         
  -8   3   9        151.39        146.66        13.57 o                         
  -7   3   9        286.83        311.42        18.51 o                         
  -6   3   9       5714.52       5579.22        68.26 o                         
  -5   3   9        270.02        274.01        11.33 o                         
  -4   3   9        874.92        919.26        17.70 o                         
  -3   3   9        288.04        257.94        11.31 o                         
  -2   3   9       4322.11       4176.46        46.88 o                         
  -1   3   9          4.16         -2.74         4.54 o                         
   0   3   9       1946.92       1891.78        29.14 o                         
   1   3   9        252.02        259.64        10.82 o                         
   2   3   9        361.24        382.47        14.56 o                         
   3   3   9        929.52        908.93        21.85 o                         
   4   3   9       1823.43       1868.81        31.22 o                         
   5   3   9         14.58          1.63         7.72 o                         
   6   3   9        429.17        415.79        19.05 o                         
   7   3   9          8.07          3.85        12.04 o                         
   8   3   9        209.94        197.50        22.68 o                         
  -9   4   9        117.03        144.70        14.83 o                         
  -8   4   9        111.72        108.77        22.72 o                         
  -7   4   9          2.64          5.64         8.18 o                         
  -6   4   9         65.87         62.13         8.45 o                         
  -5   4   9        767.94        753.24        17.53 o                         
  -4   4   9         14.32          8.97         6.03 o                         
  -3   4   9       6410.22       6413.39        67.53 o                         
  -2   4   9        836.26        803.37        15.87 o                         
  -1   4   9        341.06        361.53        12.86 o                         
   0   4   9       1231.82       1194.09        21.93 o                         
   1   4   9       4851.04       4757.66        63.78 o                         
   2   4   9         14.69         16.97         5.83 o                         
   3   4   9         80.64         96.75         9.58 o                         
   4   4   9        115.55        128.38        11.07 o                         
   5   4   9       2497.71       2522.15        41.58 o                         
   6   4   9         55.69         56.26        11.12 o                         
   7   4   9        276.88        243.58        28.36 o                         
   8   4   9        118.34        105.34        22.65 o                         
  -9   5   9        713.14        747.20        38.19 o                         
  -8   5   9       1229.95       1243.21        40.21 o                         
  -7   5   9          2.36         -0.13         8.16 o                         
  -6   5   9       2329.97       2251.46        35.43 o                         
  -5   5   9        817.30        762.47        17.28 o                         
  -4   5   9       2246.96       2163.10        31.13 o                         
  -3   5   9        431.15        426.46        11.56 o                         
  -2   5   9        846.42        883.53        16.71 o                         
  -1   5   9        292.48        324.75        12.40 o                         
   0   5   9       2945.57       2814.68        38.91 o                         
   1   5   9       1017.48        956.74        18.19 o                         
   2   5   9       2238.38       2182.26        30.43 o                         
   3   5   9          1.10          5.28         6.98 o                         
   4   5   9       1605.18       1553.92        28.21 o                         
   5   5   9        521.07        562.98        20.46 o                         
   6   5   9         63.90         51.82        11.25 o                         
   7   5   9        598.72        566.73        38.36 o                         
   8   5   9          5.77         13.08        21.89 o                         
  -9   6   9         23.22         33.43        11.62 o                         
  -8   6   9        318.11        291.90        17.45 o                         
  -7   6   9        582.71        570.63        18.78 o                         
  -6   6   9         28.56         34.77         8.17 o                         
  -5   6   9         15.21         12.17         6.49 o                         
  -4   6   9        718.66        750.74        16.60 o                         
  -3   6   9        268.20        305.52        13.02 o                         
  -2   6   9        353.90        351.99        11.79 o                         
  -1   6   9       3367.97       3212.04        43.09 o                         
   0   6   9          0.72         10.64         5.82 o                         
   1   6   9        621.28        610.71        15.19 o                         
   2   6   9         58.80         61.81         7.12 o                         
   3   6   9         95.78        108.44        10.84 o                         
   4   6   9        180.77        178.21        12.43 o                         
   5   6   9       1346.68       1297.45        31.19 o                         
   6   6   9          2.33          1.05         9.85 o                         
   7   6   9        428.27        456.28        24.78 o                         
   8   6   9          2.46         35.73        36.29 o                         
  -9   7   9         58.40         66.98        15.10 o                         
  -8   7   9       1730.07       1743.18        37.22 o                         
  -7   7   9          8.05          4.75         7.85 o                         
  -6   7   9        946.67        952.45        22.32 o                         
  -5   7   9       1617.45       1629.42        36.01 o                         
  -4   7   9       4260.15       4262.04        49.57 o                         
  -3   7   9        350.71        338.48        12.20 o                         
  -2   7   9        111.62        133.00        17.46 o                         
  -1   7   9       1382.96       1361.99        24.44 o                         
   0   7   9       3452.78       3550.35        42.58 o                         
   1   7   9       1364.40       1394.61        23.12 o                         
   2   7   9         39.86         43.32         7.02 o                         
   3   7   9         50.66         43.18         7.55 o                         
   4   7   9       2980.00       2910.15        44.18 o                         
   5   7   9          2.04         -6.42         8.83 o                         
   6   7   9          3.95         -6.51        10.09 o                         
   7   7   9          1.64         -4.51        13.15 o                         
   8   7   9         28.69         40.75        56.94 o                         
  -9   8   9        346.97        368.96        60.85 o                         
  -8   8   9        501.29        477.99        25.22 o                         
  -7   8   9        567.32        582.39        19.98 o                         
  -6   8   9        184.48        213.32        12.81 o                         
  -5   8   9        146.91        161.83        10.75 o                         
  -4   8   9        970.60        925.03        18.95 o                         
  -3   8   9         24.88         38.49         6.63 o                         
  -2   8   9          3.11          5.02         6.03 o                         
  -1   8   9       1544.34       1518.81        26.52 o                         
   0   8   9         62.39         39.56         6.45 o                         
   1   8   9        201.53        188.51        10.13 o                         
   2   8   9        536.55        530.00        15.33 o                         
   3   8   9        806.17        868.37        19.72 o                         
   4   8   9          2.17          4.61         8.37 o                         
   5   8   9        712.18        729.05        26.01 o                         
   6   8   9       1580.53       1607.82        39.73 o                         
   7   8   9       1207.17       1198.60        42.98 o                         
  -8   9   9        132.65        150.16        17.30 o                         
  -7   9   9         57.76         55.84        10.38 o                         
  -6   9   9       3169.00       3171.03        52.40 o                         
  -5   9   9        831.63        891.86        24.83 o                         
  -4   9   9       3361.26       3428.36        61.50 o                         
  -3   9   9         10.22          8.34         7.44 o                         
  -2   9   9       1318.63       1315.30        28.80 o                         
  -1   9   9       2414.06       2437.55        41.75 o                         
   0   9   9        615.10        604.14        17.03 o                         
   1   9   9        707.29        714.75        30.24 o                         
   2   9   9       1292.71       1305.73        26.19 o                         
   3   9   9        156.78        178.02        12.52 o                         
   4   9   9        721.43        703.37        29.57 o                         
   5   9   9         48.46         32.76        14.39 o                         
   6   9   9          7.03         13.50        13.02 o                         
   7   9   9         78.88         88.48        38.52 o                         
  -8  10   9         83.46        103.14        16.29 o                         
  -7  10   9        300.02        288.87        19.81 o                         
  -6  10   9        133.66        148.67        14.10 o                         
  -5  10   9        245.77        261.51        15.67 o                         
  -4  10   9        628.31        647.31        19.39 o                         
  -3  10   9       2158.32       2257.15        40.33 o                         
  -2  10   9        159.39        176.01        12.68 o                         
  -1  10   9         12.72         16.77         8.14 o                         
   0  10   9        265.31        288.43        13.77 o                         
   1  10   9        439.96        432.34        20.18 o                         
   2  10   9        114.16         97.61        10.28 o                         
   3  10   9        296.77        281.59        14.68 o                         
   4  10   9         22.99         21.27        10.63 o                         
   5  10   9       1074.29       1061.79        36.84 o                         
   6  10   9       1154.60       1277.67        37.61 o                         
   7  10   9        298.24        281.59        34.34 o                         
  -8  11   9         32.78          7.26        24.01 o                         
  -7  11   9         96.92         90.33        13.38 o                         
  -6  11   9       2739.09       2758.76        48.89 o                         
  -5  11   9       1773.95       1840.50        37.26 o                         
  -4  11   9       1219.52       1201.51        30.50 o                         
  -3  11   9         59.28         62.27        10.72 o                         
  -2  11   9       2101.87       2019.44        43.99 o                         
  -1  11   9        714.33        744.28        24.38 o                         
   0  11   9         52.51         65.05         9.06 o                         
   1  11   9        471.17        472.95        19.31 o                         
   2  11   9       3253.68       3398.13        49.25 o                         
   3  11   9         77.99         78.67        10.52 o                         
   4  11   9        319.23        339.72        29.00 o                         
   5  11   9        149.12        164.69        19.40 o                         
   6  11   9         92.28         68.45        17.44 o                         
  -8  12   9          7.09        -13.40        41.87 o                         
  -7  12   9          0.01         -5.35        11.93 o                         
  -6  12   9        195.92        192.71        15.37 o                         
  -5  12   9          7.11          9.77         9.75 o                         
  -4  12   9       1014.65        964.40        37.28 o                         
  -3  12   9        296.65        277.13        16.26 o                         
  -2  12   9         47.78         50.76         9.83 o                         
  -1  12   9          6.85         -0.15         7.89 o                         
   0  12   9       1635.13       1695.46        36.89 o                         
   1  12   9        373.71        384.35        16.80 o                         
   2  12   9         55.66         42.10         9.59 o                         
   3  12   9        221.13        246.68        18.29 o                         
   4  12   9        645.39        634.71        25.54 o                         
   5  12   9        966.36        909.64        35.61 o                         
   6  12   9         37.78         54.71        51.92 o                         
  -7  13   9         26.86         32.94        20.92 o                         
  -6  13   9        551.73        563.88        36.07 o                         
  -5  13   9       2280.32       2320.95        64.51 o                         
  -4  13   9       2591.27       2412.36       101.05 o                         
  -3  13   9          4.60          4.01        11.11 o                         
  -2  13   9        379.74        335.14        21.52 o                         
  -1  13   9        386.12        372.64        23.37 o                         
   0  13   9        510.99        500.73        21.20 o                         
   1  13   9        340.90        365.48        19.73 o                         
   2  13   9       1078.33       1082.97        47.70 o                         
   3  13   9        245.09        215.11        24.91 o                         
   4  13   9        246.87        233.87        20.47 o                         
   5  13   9        655.49        647.23        39.92 o                         
  -6  14   9         69.27         76.46        22.46 o                         
  -5  14   9         23.32         30.94        17.40 o                         
  -4  14   9          0.96         -9.28        24.56 o                         
  -3  14   9          0.90         -8.52        12.20 o                         
  -2  14   9        187.56        163.59        18.43 o                         
  -1  14   9       1217.38       1206.98        31.07 o                         
   0  14   9          2.33         13.99        10.13 o                         
   1  14   9        342.89        386.71        20.63 o                         
   2  14   9        983.55        983.41        33.44 o                         
   3  14   9       1813.22       1832.10        47.95 o                         
   4  14   9         21.40         21.16        18.98 o                         
   5  14   9         96.48        146.27        36.29 o                         
  -4  15   9       1525.06       1563.10        77.88 o                         
  -3  15   9        161.17        154.73        22.24 o                         
  -2  15   9         32.27         16.44        13.14 o                         
  -1  15   9        810.64        816.12        27.32 o                         
   0  15   9        984.88        958.58        29.31 o                         
   1  15   9         76.74         62.64        13.14 o                         
   2  15   9       1056.74       1115.75        32.42 o                         
   3  15   9        421.57        434.52        32.08 o                         
  -3  16   9         98.25         83.82        22.57 o                         
  -2  16   9          1.09          5.90        13.09 o                         
  -1  16   9        670.76        715.80        35.89 o                         
   0  16   9        110.27         97.30        14.45 o                         
   1  16   9         43.10         47.64        13.68 o                         
   2  16   9        179.55        159.02        20.70 o                         
  -2  17   9       2063.65       2180.94        97.14 o                         
  -1  17   9       1111.86       1010.68        46.34 o                         
   0  17   9         22.99         22.35        16.50 o                         
   1  17   9        102.00        106.63        22.46 o                         
  -1  18   9         29.75         25.68        29.03 o                         
  -8   0  10       7416.62       7376.56       142.11 o                         
  -6   0  10         22.66         25.48        10.30 o                         
  -4   0  10       6727.09       6703.19       100.86 o                         
  -2   0  10        107.92        111.72        11.18 o                         
   0   0  10       7879.30       7625.87       139.29 o                         
   2   0  10        242.52        232.06        20.43 o                         
   4   0  10        901.67        821.70        43.24 o                         
   6   0  10        235.20        239.03        30.98 o                         
  -9   1  10        198.46        181.75        16.31 o                         
  -8   1  10         63.45         55.45        11.48 o                         
  -7   1  10          9.18          9.18         8.87 o                         
  -6   1  10         13.11         17.32         7.63 o                         
  -5   1  10        383.91        389.64        17.39 o                         
  -4   1  10          9.90         12.33         6.00 o                         
  -3   1  10        651.50        646.21        15.12 o                         
  -2   1  10         46.90         49.89         6.42 o                         
  -1   1  10         66.49         77.81         6.85 o                         
   0   1  10         65.92         58.97         8.79 o                         
   1   1  10       1312.99       1290.91        28.08 o                         
   2   1  10       1653.21       1547.15        32.01 o                         
   3   1  10       2246.34       2191.06        53.10 o                         
   4   1  10        375.28        326.55        19.81 o                         
   5   1  10        285.01        303.79        15.37 o                         
   6   1  10        124.23        114.03        15.13 o                         
   7   1  10        715.90        663.08        30.19 o                         
  -9   2  10          3.82          0.58        10.77 o                         
  -8   2  10       1485.62       1567.70        35.09 o                         
  -7   2  10         22.55         22.66         9.17 o                         
  -6   2  10       2326.04       2240.07        35.79 o                         
  -5   2  10        416.70        380.54        13.64 o                         
  -4   2  10       3564.20       3601.59        43.67 o                         
  -3   2  10        382.53        363.00        12.50 o                         
  -2   2  10         59.07         60.70         6.48 o                         
  -1   2  10          3.82          7.29         5.59 o                         
   0   2  10       5714.44       5613.13        67.23 o                         
   1   2  10        172.80        158.83        16.44 o                         
   2   2  10       1005.17        969.41        24.97 o                         
   3   2  10         67.18         82.49        10.63 o                         
   4   2  10         13.71         21.37         8.88 o                         
   5   2  10          6.68          9.32         9.52 o                         
   6   2  10         51.93         39.50        12.49 o                         
   7   2  10         15.04          4.89        12.94 o                         
  -9   3  10        349.95        357.55        22.76 o                         
  -8   3  10         98.56         81.48        12.18 o                         
  -7   3  10        121.61        135.14        13.09 o                         
  -6   3  10          0.05         -6.37         6.73 o                         
  -5   3  10         35.92         28.92         6.71 o                         
  -4   3  10        135.35        144.43         9.17 o                         
  -3   3  10       3470.89       3492.18        42.39 o                         
  -2   3  10        242.24        240.36        10.44 o                         
  -1   3  10        362.80        364.91        13.82 o                         
   0   3  10          3.76         -0.48         5.71 o                         
   1   3  10       1702.27       1659.99        32.88 o                         
   2   3  10        716.97        675.88        21.39 o                         
   3   3  10        889.58        849.49        24.46 o                         
   4   3  10         93.69         83.68        10.57 o                         
   5   3  10        587.88        610.85        23.42 o                         
   6   3  10          6.36         -1.11        10.47 o                         
   7   3  10       1475.52       1582.35        48.43 o                         
  -9   4  10        183.25        180.85        27.13 o                         
  -8   4  10       1898.72       1891.28        39.19 o                         
  -7   4  10         14.43          7.52         8.94 o                         
  -6   4  10       2221.84       2218.05        35.93 o                         
  -5   4  10        195.18        195.97        10.52 o                         
  -4   4  10       1066.94       1079.92        20.47 o                         
  -3   4  10        939.81        882.09        18.10 o                         
  -2   4  10       2397.33       2410.11        32.41 o                         
  -1   4  10        596.36        560.41        15.90 o                         
   0   4  10       2059.75       2060.86        32.31 o                         
   1   4  10        460.33        467.74        15.66 o                         
   2   4  10       1969.76       1933.32        36.84 o                         
   3   4  10         56.34         42.38         9.84 o                         
   4   4  10        208.31        180.77        13.31 o                         
   5   4  10         72.97         97.86        13.80 o                         
   6   4  10       1125.56       1134.73        33.42 o                         
   7   4  10        369.17        357.93        27.09 o                         
  -9   5  10        240.74        217.73        34.05 o                         
  -8   5  10          0.30         -6.76         9.73 o                         
  -7   5  10         82.66         80.28        13.54 o                         
  -6   5  10         57.97         56.72        11.14 o                         
  -5   5  10        408.66        431.85        14.72 o                         
  -4   5  10         26.47         10.66         6.27 o                         
  -3   5  10        835.26        840.98        17.82 o                         
  -2   5  10        203.47        213.34        11.17 o                         
  -1   5  10        489.79        490.72        18.03 o                         
   0   5  10          0.34         -5.64         5.64 o                         
   1   5  10        720.35        761.85        18.72 o                         
   2   5  10         87.86         76.62        10.26 o                         
   3   5  10        985.33        982.56        25.32 o                         
   4   5  10        168.65        178.44        13.71 o                         
   5   5  10       1480.79       1603.82        37.71 o                         
   6   5  10          1.50         -1.09        11.97 o                         
   7   5  10        946.08       1027.83        40.96 o                         
  -9   6  10        451.40        464.98        44.66 o                         
  -8   6  10       2965.25       3055.10        53.00 o                         
  -7   6  10         96.26         91.97        11.09 o                         
  -6   6  10        279.68        297.93        14.63 o                         
  -5   6  10        564.35        586.42        17.82 o                         
  -4   6  10       4206.07       4236.29        50.26 o                         
  -3   6  10        119.96        122.81        11.15 o                         
  -2   6  10        249.38        251.01        12.55 o                         
  -1   6  10         23.98         21.80         6.84 o                         
   0   6  10       2376.64       2364.43        35.98 o                         
   1   6  10        349.25        362.04        17.90 o                         
   2   6  10       1790.44       1865.76        36.74 o                         
   3   6  10        315.67        314.55        15.36 o                         
   4   6  10        732.94        731.76        22.68 o                         
   5   6  10       1387.86       1414.51        53.01 o                         
   6   6  10        262.67        225.89        18.80 o                         
   7   6  10        247.59        240.10        30.58 o                         
  -9   7  10         25.42         -7.82        22.89 o                         
  -8   7  10         19.04         18.03        11.28 o                         
  -7   7  10        331.95        336.90        16.61 o                         
  -6   7  10          4.24          3.53         7.87 o                         
  -5   7  10        656.09        635.78        17.12 o                         
  -4   7  10        113.96        116.80        10.24 o                         
  -3   7  10        103.20        115.76         9.56 o                         
  -2   7  10         51.83         60.90         8.04 o                         
  -1   7  10        236.30        245.75        14.15 o                         
   0   7  10          9.90         16.49         6.98 o                         
   1   7  10         80.19         67.40         8.81 o                         
   2   7  10        499.24        492.21        22.84 o                         
   3   7  10       2175.78       2124.51        36.61 o                         
   4   7  10          3.69         10.61         8.46 o                         
   5   7  10        579.37        620.40        34.17 o                         
   6   7  10        493.71        475.69        25.21 o                         
   7   7  10        818.44        843.99        68.67 o                         
  -8   8  10       1171.24       1220.82        40.49 o                         
  -7   8  10        115.84         96.27        13.02 o                         
  -6   8  10        903.29        869.61        25.85 o                         
  -5   8  10        411.53        442.58        19.31 o                         
  -4   8  10       4703.84       4780.40        61.56 o                         
  -3   8  10        366.76        395.78        27.80 o                         
  -2   8  10         21.13         14.98         7.40 o                         
  -1   8  10        177.50        164.67        11.95 o                         
   0   8  10       5310.94       5411.43        76.09 o                         
   1   8  10        999.09        990.65        25.74 o                         
   2   8  10        171.31        199.56        13.03 o                         
   3   8  10          1.99          0.69         9.48 o                         
   4   8  10       1232.52       1285.89        38.39 o                         
   5   8  10        129.86        171.80        19.95 o                         
   6   8  10         49.66         56.17        17.79 o                         
  -8   9  10        225.86        207.09        24.88 o                         
  -7   9  10         25.59         18.13        11.04 o                         
  -6   9  10         73.41         54.61        11.63 o                         
  -5   9  10          9.16          2.55         8.70 o                         
  -4   9  10         53.80         53.89        10.19 o                         
  -3   9  10        173.09        165.83        12.93 o                         
  -2   9  10        789.29        822.09        23.64 o                         
  -1   9  10        115.39        120.21        11.66 o                         
   0   9  10       1165.92       1173.59        28.06 o                         
   1   9  10        256.69        258.23        15.90 o                         
   2   9  10       1048.53       1080.52        24.85 o                         
   3   9  10        748.61        751.74        26.22 o                         
   4   9  10         22.41         20.89        13.35 o                         
   5   9  10        592.87        678.10        38.59 o                         
   6   9  10       1217.34       1208.55        44.53 o                         
  -7  10  10         53.27         50.94        12.64 o                         
  -6  10  10        970.55       1001.56        28.54 o                         
  -5  10  10        437.70        454.46        28.53 o                         
  -4  10  10       1702.46       1690.29        38.14 o                         
  -3  10  10        429.18        470.56        19.76 o                         
  -2  10  10       2076.43       2037.56        38.99 o                         
  -1  10  10         95.17         86.85        11.12 o                         
   0  10  10         27.69         41.21         9.90 o                         
   1  10  10        924.13        972.90        26.91 o                         
   2  10  10       1599.39       1618.57        31.64 o                         
   3  10  10         52.37         48.78        10.55 o                         
   4  10  10       1307.40       1369.75        41.25 o                         
   5  10  10         50.55         25.70        15.79 o                         
  -7  11  10        436.82        461.14        34.10 o                         
  -6  11  10        327.91        325.13        19.41 o                         
  -5  11  10        122.78        124.45        15.70 o                         
  -4  11  10        248.48        221.37        17.65 o                         
  -3  11  10        692.78        757.72        24.25 o                         
  -2  11  10          1.82         -2.34         8.76 o                         
  -1  11  10        135.82        133.87        14.39 o                         
   0  11  10        219.20        201.12        14.87 o                         
   1  11  10        652.61        732.83        38.91 o                         
   2  11  10        511.14        494.57        26.24 o                         
   3  11  10        241.56        224.09        15.93 o                         
   4  11  10          2.38          5.77        14.03 o                         
   5  11  10       1228.67       1193.89        41.53 o                         
  -7  12  10         10.32         13.68        16.89 o                         
  -6  12  10       1460.92       1408.51        35.93 o                         
  -5  12  10        739.06        734.72        29.52 o                         
  -4  12  10        805.06        818.33        29.18 o                         
  -3  12  10        440.25        472.70        21.24 o                         
  -2  12  10       1864.91       1905.30        54.49 o                         
  -1  12  10         76.33         82.30        11.80 o                         
   0  12  10         82.09        110.85        13.79 o                         
   1  12  10       2129.84       2198.60        49.59 o                         
   2  12  10       1368.97       1368.85        35.62 o                         
   3  12  10        102.59        118.85        13.17 o                         
   4  12  10        167.76        169.97        20.29 o                         
   5  12  10       2264.62       2299.41        80.55 o                         
  -5  13  10        657.16        636.09        37.18 o                         
  -4  13  10         62.48         57.05        18.44 o                         
  -3  13  10          1.29         -8.47        11.53 o                         
  -2  13  10        406.30        420.60        24.95 o                         
  -1  13  10        506.44        597.79        34.49 o                         
   0  13  10          1.50        -10.44        11.64 o                         
   1  13  10         17.55          1.52        11.20 o                         
   2  13  10        370.83        383.78        21.45 o                         
   3  13  10        423.40        371.54        24.30 o                         
   4  13  10        163.13        153.04        47.17 o                         
  -4  14  10       1311.58       1392.52        51.49 o                         
  -3  14  10        406.77        423.07        31.57 o                         
  -2  14  10        321.01        346.19        23.82 o                         
  -1  14  10        112.17        122.06        16.68 o                         
   0  14  10        490.12        527.04        48.71 o                         
   1  14  10        399.64        448.85        28.93 o                         
   2  14  10        171.81        161.58        16.93 o                         
   3  14  10         52.36         53.22        19.82 o                         
  -2  15  10        610.80        570.83        29.70 o                         
  -1  15  10       2059.69       2100.21        52.64 o                         
   0  15  10          2.95         14.00        14.29 o                         
   1  15  10         50.29         27.91        14.38 o                         
   2  15  10        371.20        382.68        33.34 o                         
  -2  16  10        375.67        362.26        47.45 o                         
  -1  16  10         99.40        102.16        35.73 o                         
   1  16  10        447.99        381.24        57.78 o                         
   2  16  10        184.76        185.90        52.48 o                         
  -7   0  11         53.07         48.23        15.35 o                         
  -5   0  11        700.36        715.50        30.56 o                         
  -3   0  11         28.31         34.87         9.52 o                         
  -1   0  11        170.12        207.77        20.03 o                         
   1   0  11         34.71         17.32        12.43 o                         
   3   0  11       8240.43       8119.79       153.76 o                         
   5   0  11        255.10        267.23        26.83 o                         
  -8   1  11       2575.67       2703.05        49.54 o                         
  -7   1  11         68.43         57.52        11.63 o                         
  -6   1  11       1219.55       1249.60        26.50 o                         
  -5   1  11         45.81         56.33         7.94 o                         
  -4   1  11       4826.65       4808.30        55.74 o                         
  -3   1  11          9.41          3.27         6.03 o                         
  -2   1  11        386.50        400.93        13.76 o                         
  -1   1  11         28.00         42.11         8.68 o                         
   0   1  11        739.87        770.01        22.46 o                         
   1   1  11          0.73          2.96         8.30 o                         
   2   1  11       3438.47       3427.63        55.73 o                         
   3   1  11        133.65        137.37        17.49 o                         
   4   1  11         35.22         31.06        11.47 o                         
   5   1  11         35.11         31.56        12.64 o                         
   6   1  11        447.87        417.58        33.53 o                         
  -8   2  11         22.05         12.10        11.03 o                         
  -7   2  11        493.15        463.17        20.93 o                         
  -6   2  11          2.47          6.51         8.05 o                         
  -5   2  11         46.84         53.20         8.08 o                         
  -4   2  11         81.92         81.99         8.42 o                         
  -3   2  11        512.98        496.17        15.60 o                         
  -2   2  11        330.20        334.69        14.41 o                         
  -1   2  11        129.47        148.09        10.37 o                         
   0   2  11        145.89        113.85        12.41 o                         
   1   2  11        679.11        696.77        23.50 o                         
   2   2  11        407.11        426.29        19.78 o                         
   3   2  11       2525.86       2557.90        52.48 o                         
   4   2  11         44.38         51.25        11.90 o                         
   5   2  11        304.68        308.56        20.59 o                         
   6   2  11        304.79        306.34        29.41 o                         
  -8   3  11       1519.74       1617.61        37.26 o                         
  -7   3  11        154.54        158.14        19.95 o                         
  -6   3  11       2298.10       2241.82        37.05 o                         
  -5   3  11        483.37        529.49        16.48 o                         
  -4   3  11        418.78        435.56        14.72 o                         
  -3   3  11        708.81        722.76        17.17 o                         
  -2   3  11       2766.23       2908.01        42.21 o                         
  -1   3  11         46.29         38.34         7.81 o                         
   0   3  11        648.90        632.49        20.93 o                         
   1   3  11        377.68        360.07        17.67 o                         
   2   3  11       4640.63       4518.91        67.95 o                         
   3   3  11        139.20        126.18        13.30 o                         
   4   3  11          9.21          2.61         9.97 o                         
   5   3  11         41.99         46.70        15.08 o                         
   6   3  11        306.12        317.88        32.03 o                         
   7   3  11          1.80        -27.36        49.13 o                         
  -8   4  11        131.09        139.42        14.68 o                         
  -7   4  11        236.74        272.34        17.08 o                         
  -6   4  11         26.25         27.36         8.78 o                         
  -5   4  11          7.22         -0.10         6.85 o                         
  -4   4  11          3.12         -0.33         6.45 o                         
  -3   4  11        980.97        970.86        20.29 o                         
  -2   4  11        173.57        171.92        11.20 o                         
  -1   4  11        234.03        229.36        12.27 o                         
   0   4  11          0.40          6.70         6.89 o                         
   1   4  11        730.44        786.40        23.95 o                         
   2   4  11        142.31        148.05        13.78 o                         
   3   4  11       1155.47       1234.66        31.67 o                         
   4   4  11          1.75          3.85        10.80 o                         
   5   4  11        601.65        573.17        29.63 o                         
   6   4  11         34.20         38.14        24.84 o                         
  -8   5  11       2069.58       2052.08        53.27 o                         
  -7   5  11        118.76        141.97        14.01 o                         
  -6   5  11       1809.37       1715.01        32.01 o                         
  -5   5  11          1.16         -5.36         7.18 o                         
  -4   5  11        149.86        157.91         9.65 o                         
  -3   5  11        166.13        160.93        11.30 o                         
  -2   5  11        870.57        841.88        26.90 o                         
  -1   5  11         91.55        101.62         9.71 o                         
   0   5  11        964.78        952.23        21.92 o                         
   1   5  11       1193.79       1211.74        34.21 o                         
   2   5  11       3010.24       3045.31        51.79 o                         
   3   5  11        156.31        160.86        15.17 o                         
   4   5  11        349.54        361.95        30.29 o                         
   5   5  11         68.45         39.07        15.44 o                         
   6   5  11        248.92        278.43        27.83 o                         
  -8   6  11        211.83        180.87        24.16 o                         
  -7   6  11         42.16         42.99        10.57 o                         
  -6   6  11        185.24        202.09        13.57 o                         
  -5   6  11         92.46         91.32         9.33 o                         
  -4   6  11          0.03         -3.18         6.78 o                         
  -3   6  11        673.99        670.58        19.21 o                         
  -2   6  11          7.51         -2.98         6.88 o                         
  -1   6  11        488.98        504.05        17.11 o                         
   0   6  11         55.13         64.61        12.74 o                         
   1   6  11        325.66        334.45        17.59 o                         
   2   6  11        156.01        169.23        14.36 o                         
   3   6  11       1463.91       1447.18        34.63 o                         
   4   6  11        727.57        734.90        27.11 o                         
   5   6  11        141.76        122.56        18.32 o                         
   6   6  11          3.62         11.63        17.89 o                         
  -8   7  11       2483.32       2542.64       100.49 o                         
  -7   7  11        315.76        329.23        17.13 o                         
  -6   7  11        104.40         92.47        10.24 o                         
  -5   7  11          7.01          0.79         8.06 o                         
  -4   7  11       2115.10       2119.41        35.73 o                         
  -3   7  11        857.88        837.95        23.26 o                         
  -2   7  11        825.74        837.25        21.13 o                         
  -1   7  11          5.78          5.93         7.58 o                         
   0   7  11       1603.86       1642.90        30.33 o                         
   1   7  11        140.39        141.14        13.72 o                         
   2   7  11        728.25        707.48        24.61 o                         
   3   7  11        212.20        242.45        17.28 o                         
   4   7  11        195.81        208.18        17.39 o                         
   5   7  11         26.35         14.94        15.04 o                         
   6   7  11         79.07         54.61        24.67 o                         
  -7   8  11         22.08         33.08        11.44 o                         
  -6   8  11        210.71        216.48        16.28 o                         
  -5   8  11        288.75        308.72        18.70 o                         
  -4   8  11         51.04         44.71        10.77 o                         
  -3   8  11          4.36         12.96         9.33 o                         
  -2   8  11        381.52        363.70        18.03 o                         
  -1   8  11       2697.61       2682.32        46.61 o                         
   0   8  11         73.32         77.62        10.95 o                         
   1   8  11          9.87         10.88         9.37 o                         
   2   8  11        108.44        115.58        16.57 o                         
   3   8  11        888.10        871.09        43.99 o                         
   4   8  11         39.04         17.49        17.30 o                         
   5   8  11        285.14        309.94        31.00 o                         
  -7   9  11        706.50        709.42        34.45 o                         
  -6   9  11        372.89        376.06        25.14 o                         
  -5   9  11         14.55         12.09        11.39 o                         
  -4   9  11       1241.22       1312.47        31.78 o                         
  -3   9  11       1045.74       1067.03        43.03 o                         
  -2   9  11       1211.10       1300.19        36.47 o                         
  -1   9  11         37.08         42.89        10.32 o                         
   0   9  11        643.77        677.25        23.60 o                         
   1   9  11        151.52        138.98        13.89 o                         
   2   9  11        154.78        152.46        17.70 o                         
   3   9  11          8.74          5.30        13.37 o                         
   4   9  11        124.88        132.81        33.78 o                         
   5   9  11         16.69         15.73        29.51 o                         
  -7  10  11        278.97        300.74        29.14 o                         
  -6  10  11         27.88         34.73        12.42 o                         
  -5  10  11         80.33         70.99        14.00 o                         
  -4  10  11         67.47         58.35        12.89 o                         
  -3  10  11        154.91        182.80        15.12 o                         
  -2  10  11       1240.05       1279.59        31.30 o                         
  -1  10  11        123.76        100.39        14.02 o                         
   0  10  11        166.31        178.43        15.02 o                         
   1  10  11       1120.24       1085.73        29.90 o                         
   2  10  11       1071.39        982.59        29.38 o                         
   3  10  11       1051.80       1080.18        37.28 o                         
   4  10  11         45.51         36.33        20.35 o                         
   5  10  11        493.71        442.11        37.96 o                         
  -6  11  11       2067.39       2038.10        76.76 o                         
  -5  11  11         15.82         21.25        12.93 o                         
  -4  11  11        202.29        187.30        21.51 o                         
  -3  11  11       1812.99       1850.61        39.34 o                         
  -2  11  11       3470.49       3586.59        83.71 o                         
  -1  11  11        437.48        447.36        21.14 o                         
   0  11  11         53.20         40.04        11.28 o                         
   1  11  11        657.24        614.92        24.48 o                         
   2  11  11        556.49        584.76        25.28 o                         
   3  11  11          2.02          8.19        14.28 o                         
   4  11  11          3.99        -17.56        20.32 o                         
  -6  12  11        165.29        157.99        31.82 o                         
  -5  12  11         21.54         -1.56        16.89 o                         
  -4  12  11        140.11        103.84        15.67 o                         
  -3  12  11        125.68        126.35        14.17 o                         
  -2  12  11        225.13        226.24        17.11 o                         
  -1  12  11          2.52         10.21        10.31 o                         
   0  12  11        297.40        284.43        18.76 o                         
   1  12  11       1240.69       1318.89        34.66 o                         
   2  12  11        178.73        185.39        16.75 o                         
   3  12  11        109.86        154.08        32.38 o                         
   4  12  11        312.02        222.69        33.55 o                         
  -3  13  11        666.15        701.31        32.02 o                         
  -2  13  11       1034.00       1073.82        37.68 o                         
  -1  13  11         10.45          9.02        14.00 o                         
   0  13  11       1204.58       1320.92        40.86 o                         
   1  13  11        564.69        608.74        33.62 o                         
   2  13  11         58.57         55.37        25.40 o                         
   3  13  11          2.23         -6.14        23.45 o                         
  -2  14  11        539.39        572.73        56.39 o                         
  -1  14  11        595.21        582.16        32.39 o                         
   0  14  11        302.16        333.05        26.90 o                         
   1  14  11        250.38        291.40        30.20 o                         
   2  14  11        292.98        299.74        46.34 o                         
  -2  15  11         67.98         47.45        35.17 o                         
  -6   0  12       1131.29       1169.29        42.03 o                         
  -4   0  12       1903.44       1821.18        42.00 o                         
  -2   0  12       2802.97       2774.84        67.60 o                         
   0   0  12        501.87        488.37        47.45 o                         
   2   0  12         49.98         50.40        16.50 o                         
   4   0  12        171.99        141.63        22.57 o                         
  -7   1  12          6.55         17.22        11.04 o                         
  -6   1  12         34.44         22.32         9.22 o                         
  -5   1  12       1993.04       1984.63        31.69 o                         
  -4   1  12        156.98        147.74        10.64 o                         
  -3   1  12        149.30        142.03        10.11 o                         
  -2   1  12          0.04          0.53         8.17 o                         
  -1   1  12       1760.91       1794.57        58.78 o                         
   0   1  12         14.06          9.87         8.64 o                         
   1   1  12         11.70         -1.74         9.08 o                         
   2   1  12         18.73          1.88        10.21 o                         
   3   1  12       2182.93       2242.15        56.57 o                         
   4   1  12         82.72         79.65        14.26 o                         
   5   1  12        135.48         96.12        16.34 o                         
  -7   2  12        305.95        287.47        18.05 o                         
  -6   2  12       1901.61       1859.42        34.28 o                         
  -5   2  12         42.44         35.14         8.58 o                         
  -4   2  12        216.70        221.57        12.17 o                         
  -3   2  12         19.39         24.09         7.89 o                         
  -2   2  12       4110.22       4071.14        71.83 o                         
  -1   2  12          0.73          1.64         8.51 o                         
   0   2  12          9.29         10.87         9.10 o                         
   1   2  12        133.27        140.04        14.01 o                         
   2   2  12       1249.91       1258.77        33.36 o                         
   3   2  12        310.65        276.18        18.76 o                         
   4   2  12        154.78        181.53        17.28 o                         
   5   2  12        343.95        380.41        27.50 o                         
  -7   3  12        140.25        117.61        16.22 o                         
  -6   3  12          1.64         -3.28         8.49 o                         
  -5   3  12          3.46          1.66         7.79 o                         
  -4   3  12         53.20         49.07         8.49 o                         
  -3   3  12        431.65        413.57        17.02 o                         
  -2   3  12          1.15         -1.03         7.32 o                         
  -1   3  12        577.33        592.52        38.28 o                         
   0   3  12         30.41         35.05         9.66 o                         
   1   3  12        800.25        849.17        26.33 o                         
   2   3  12        241.07        250.50        17.27 o                         
   3   3  12        883.99        855.50        41.24 o                         
   4   3  12         79.06         88.57        15.09 o                         
   5   3  12       1144.06       1136.69        82.62 o                         
  -7   4  12        501.76        485.56        22.35 o                         
  -6   4  12       2155.78       2290.55        40.88 o                         
  -5   4  12         60.40         53.65         9.29 o                         
  -4   4  12        386.74        357.97        14.59 o                         
  -3   4  12        164.58        196.42        12.99 o                         
  -2   4  12       2651.65       2768.30        42.32 o                         
  -1   4  12          8.84         17.22         8.03 o                         
   0   4  12         70.53         58.30        11.41 o                         
   1   4  12         74.59         70.78        11.94 o                         
   2   4  12       1968.41       1926.78        40.83 o                         
   3   4  12        138.86        136.80        15.03 o                         
   4   4  12         28.77         35.55        13.61 o                         
   5   4  12         55.04         46.31        30.70 o                         
  -7   5  12         20.61         22.85        13.08 o                         
  -6   5  12        110.87        101.54        12.21 o                         
  -5   5  12          6.42          2.61         8.49 o                         
  -4   5  12         10.72          8.90         8.32 o                         
  -3   5  12        152.14        172.50        15.30 o                         
  -2   5  12        118.65        118.03        11.01 o                         
  -1   5  12       1025.93        996.08        23.80 o                         
   0   5  12         59.33         47.91        10.67 o                         
   1   5  12        689.05        691.79        42.87 o                         
   2   5  12         13.45         19.73        10.88 o                         
   3   5  12        434.18        438.01        22.50 o                         
   4   5  12        203.46        213.36        18.66 o                         
   5   5  12        738.33        753.59        44.70 o                         
  -7   6  12        151.20        164.51        22.97 o                         
  -6   6  12       1457.47       1469.30        34.73 o                         
  -5   6  12         92.93         82.99        12.35 o                         
  -4   6  12        139.48        166.64        12.59 o                         
  -3   6  12        129.31        130.76        11.95 o                         
  -2   6  12       2201.68       2231.62        37.47 o                         
  -1   6  12         28.90         30.14         8.76 o                         
   0   6  12       1148.09       1222.64        31.47 o                         
   1   6  12         91.10         82.92        12.84 o                         
   2   6  12        511.60        487.48        23.00 o                         
   3   6  12         45.24         37.74        13.24 o                         
   4   6  12        221.95        219.04        19.16 o                         
   5   6  12         72.45         90.27        37.12 o                         
  -7   7  12         15.24         20.33        19.54 o                         
  -6   7  12         81.67         93.51        12.97 o                         
  -5   7  12        288.25        321.84        19.34 o                         
  -4   7  12          2.54         -3.93         8.55 o                         
  -3   7  12        180.90        201.22        13.64 o                         
  -2   7  12        359.80        346.36        17.84 o                         
  -1   7  12       1692.87       1722.73        32.29 o                         
   0   7  12         12.45         13.11         9.06 o                         
   1   7  12        383.48        387.28        21.19 o                         
   2   7  12        175.82        197.55        16.82 o                         
   3   7  12       1468.30       1509.68        44.24 o                         
   4   7  12        750.53        676.26        43.02 o                         
  -7   8  12        849.17        885.84        45.39 o                         
  -6   8  12        369.11        337.13        26.58 o                         
  -5   8  12          6.68         13.07        12.19 o                         
  -4   8  12        769.84        726.51        25.16 o                         
  -3   8  12        137.41        134.06        14.04 o                         
  -2   8  12        507.66        529.33        22.43 o                         
  -1   8  12        298.30        292.17        18.06 o                         
   0   8  12       1852.83       1847.47        48.42 o                         
   1   8  12        199.92        203.91        19.85 o                         
   2   8  12        480.17        467.56        42.68 o                         
   3   8  12        234.51        211.18        22.14 o                         
  -6   9  12        175.52        155.20        35.73 o                         
  -5   9  12        304.92        262.44        20.59 o                         
  -4   9  12          0.76         -5.57        10.16 o                         
  -3   9  12         90.00         96.21        13.32 o                         
  -2   9  12         85.00        100.77        14.02 o                         
  -1   9  12       1142.71       1129.68        38.96 o                         
   0   9  12         93.06         79.75        12.72 o                         
   1   9  12        345.01        335.62        23.43 o                         
   2   9  12        296.45        292.29        23.49 o                         
   3   9  12        804.80        945.99        38.18 o                         
  -5  10  12          8.51         22.86        17.54 o                         
  -4  10  12         99.63         82.61        15.27 o                         
  -3  10  12         90.83         77.64        12.93 o                         
  -2  10  12       2718.92       2893.98        52.37 o                         
  -1  10  12        851.65        859.76        32.42 o                         
   0  10  12        229.90        256.00        29.97 o                         
   1  10  12         12.23          7.24        11.69 o                         
   2  10  12        403.01        427.94        27.66 o                         
   3  10  12        722.53        761.01        42.22 o                         
  -5  11  12         25.82         17.86        22.33 o                         
  -4  11  12         40.13         12.08        19.10 o                         
  -3  11  12        704.99        722.46        26.78 o                         
  -2  11  12         15.44         -5.06        15.30 o                         
  -1  11  12        286.89        313.13        19.68 o                         
   0  11  12        206.50        192.65        16.91 o                         
   1  11  12       1523.72       1476.01        38.02 o                         
   2  11  12         24.37         35.38        22.05 o                         
   3  11  12         12.81         14.52        44.10 o                         
  -4  12  12        247.47        244.52        34.61 o                         
  -3  12  12        764.60        811.94        40.09 o                         
  -2  12  12        440.48        462.56        29.65 o                         
  -1  12  12        219.32        261.92        19.37 o                         
   0  12  12        798.64        811.57        32.50 o                         
   1  12  12          4.50         -5.68        15.16 o                         
   2  12  12        231.36        244.79        46.59 o                         
  -3  13  12         94.29         77.04        34.05 o                         
  -2  13  12         36.93         27.36        32.38 o                         
  -5   0  13       2161.73       2136.26        48.79 o                         
  -3   0  13        311.71        308.40        26.25 o                         
  -1   0  13       1924.06       2008.43        58.62 o                         
   1   0  13        251.01        258.84        43.52 o                         
   3   0  13       1111.85       1195.22        54.15 o                         
   5   0  13        740.62        676.57        66.99 o                         
  -7   1  13          1.56        -23.45        39.64 o                         
  -6   1  13       1071.72       1079.97        27.98 o                         
  -5   1  13         43.10         47.74         9.85 o                         
  -4   1  13       1482.59       1486.75        29.42 o                         
  -3   1  13          0.47          1.36         9.94 o                         
  -2   1  13        923.14        916.27        27.51 o                         
  -1   1  13          4.38          2.36         9.88 o                         
   0   1  13       1809.17       1808.04        39.40 o                         
   1   1  13         75.94         52.71        12.34 o                         
   2   1  13         53.59         58.96        13.09 o                         
   3   1  13        203.70        241.73        19.27 o                         
   4   1  13       1496.55       1614.71        52.75 o                         
  -7   2  13         14.06          6.70        42.99 o                         
  -6   2  13        230.65        253.46        19.70 o                         
  -5   2  13         57.93         65.66        10.33 o                         
  -4   2  13        678.07        716.40        25.31 o                         
  -3   2  13        274.45        282.44        18.41 o                         
  -2   2  13         13.01          8.28        10.25 o                         
  -1   2  13        449.12        437.26        21.20 o                         
   0   2  13          2.16         13.44        12.98 o                         
   1   2  13       1288.57       1281.30        33.62 o                         
   2   2  13         67.37         58.52        13.71 o                         
   3   2  13        246.13        247.75        19.43 o                         
   4   2  13          0.06          1.31        17.90 o                         
  -7   3  13          0.90        -17.31        42.99 o                         
  -6   3  13       1661.85       1696.80        35.54 o                         
  -5   3  13        236.74        241.43        14.06 o                         
  -4   3  13        160.21        143.39        11.41 o                         
  -3   3  13          2.42         -4.63         8.48 o                         
  -2   3  13       2566.39       2623.50        52.70 o                         
  -1   3  13        169.95        168.48        15.09 o                         
   0   3  13        263.33        285.05        23.33 o                         
   1   3  13        139.29        111.41        14.27 o                         
   2   3  13        228.91        229.29        18.78 o                         
   3   3  13        513.65        488.32        29.98 o                         
   4   3  13         27.73         15.54        18.10 o                         
  -6   4  13          0.35        -11.83        11.83 o                         
  -5   4  13        115.22        122.89        12.93 o                         
  -4   4  13          0.38         -7.80         8.87 o                         
  -3   4  13        174.50        160.35        13.01 o                         
  -2   4  13          0.09         -4.76         9.71 o                         
  -1   4  13        542.34        508.44        31.16 o                         
   0   4  13        276.80        318.37        19.35 o                         
   1   4  13       1634.30       1714.50        39.53 o                         
   2   4  13        106.29        120.53        15.41 o                         
   3   4  13          7.23          7.16        13.42 o                         
   4   4  13        516.80        584.44        40.07 o                         
  -6   5  13       1016.67        997.13        32.14 o                         
  -5   5  13        451.88        508.73        22.91 o                         
  -4   5  13         83.52         70.93        10.88 o                         
  -3   5  13         26.86         18.20         9.33 o                         
  -2   5  13       1997.94       1960.95        35.71 o                         
  -1   5  13         47.64         37.26        11.20 o                         
   0   5  13       1157.71       1144.82        31.86 o                         
   1   5  13         27.37         25.49        12.50 o                         
   2   5  13        211.44        233.20        18.70 o                         
   3   5  13        195.06        209.74        22.59 o                         
   4   5  13        218.40        160.41        35.73 o                         
  -6   6  13         34.09          1.80        18.33 o                         
  -5   6  13        197.13        214.07        16.51 o                         
  -4   6  13         99.51        103.17        14.17 o                         
  -3   6  13         55.00         53.65        10.62 o                         
  -2   6  13         10.73          5.47        10.21 o                         
  -1   6  13       1710.85       1678.00        37.91 o                         
   0   6  13        230.89        225.82        32.22 o                         
   1   6  13        271.11        246.02        18.63 o                         
   2   6  13          8.10         -2.21        12.08 o                         
   3   6  13        127.76        118.80        24.22 o                         
   4   6  13        320.49        341.05        46.89 o                         
  -5   7  13        614.95        610.69        37.35 o                         
  -4   7  13       1236.77       1233.18        38.11 o                         
  -3   7  13          1.97          0.87        10.69 o                         
  -2   7  13        138.75        117.36        13.84 o                         
  -1   7  13         86.33         62.38        12.41 o                         
   0   7  13       1158.96       1213.90        39.09 o                         
   1   7  13         47.79         63.56        16.57 o                         
   2   7  13         56.86         29.01        16.20 o                         
   3   7  13         82.10         69.23        35.17 o                         
  -4   8  13         91.08         71.08        13.72 o                         
  -3   8  13         62.98         64.72        12.72 o                         
  -2   8  13          6.72         -3.07        10.13 o                         
  -1   8  13        711.74        746.85        28.20 o                         
   0   8  13        343.40        413.02        34.62 o                         
   1   8  13        420.95        425.09        27.74 o                         
   2   8  13         42.39         22.89        30.70 o                         
   3   8  13        558.99        609.58        65.88 o                         
  -3   9  13         11.44          2.57        12.42 o                         
  -2   9  13        300.59        298.43        19.44 o                         
  -1   9  13        139.72        165.56        16.49 o                         
   0   9  13        446.26        425.27        28.47 o                         
   1   9  13        538.69        613.00        39.66 o                         
   2   9  13         18.82         11.17        49.13 o                         
  -3  10  13        253.74        218.91        24.33 o                         
  -2  10  13          8.45         12.54        13.26 o                         
  -1  10  13          6.14         17.01        14.45 o                         
   0  10  13        354.50        392.22        29.97 o                         
  -3  11  13        138.98         77.04        52.48 o                         
  -1  11  13        850.52        927.73        63.64 o                         
   0  11  13         10.07         21.21        23.45 o                         
  -6   0  14         14.17        -27.91        42.43 o                         
  -4   0  14       4603.59       4491.64       106.35 o                         
  -2   0  14          9.44         -9.11        15.42 o                         
   0   0  14       1257.75       1373.58        50.41 o                         
   2   0  14        389.88        341.61        69.78 o                         
  -6   1  14        265.55        265.18        43.55 o                         
  -5   1  14         85.53        107.67        18.01 o                         
  -4   1  14        103.51         98.68        14.20 o                         
  -3   1  14        357.52        371.55        30.22 o                         
  -2   1  14          6.89         13.97        11.58 o                         
  -1   1  14        451.22        462.68        40.27 o                         
   0   1  14          1.54         -7.96        11.23 o                         
   1   1  14        495.24        511.39        25.20 o                         
   2   1  14        224.22        197.82        33.54 o                         
  -6   2  14       1354.11       1299.40       108.86 o                         
  -5   2  14         36.21         55.59        15.12 o                         
  -4   2  14       1452.38       1498.45        37.75 o                         
  -3   2  14         59.38         68.72        13.09 o                         
  -2   2  14        192.54        180.47        16.17 o                         
  -1   2  14          0.19          4.08        10.96 o                         
   0   2  14        749.86        717.41        31.10 o                         
   1   2  14         67.49         59.61        14.79 o                         
   2   2  14        126.00        158.55        37.40 o                         
  -5   3  14         29.25         32.93        12.58 o                         
  -4   3  14          8.61          1.89        11.85 o                         
  -3   3  14       2012.48       2103.03        77.36 o                         
  -2   3  14         23.84         16.05        11.68 o                         
  -1   3  14         92.32         95.19        14.45 o                         
   0   3  14          0.37         15.98        11.97 o                         
   1   3  14       2355.31       2440.63        53.73 o                         
   2   3  14         20.35          1.67        27.36 o                         
  -5   4  14        117.21        135.26        54.15 o                         
  -4   4  14        322.71        311.78        20.08 o                         
  -3   4  14          5.60         15.29        11.97 o                         
  -2   4  14        643.61        612.14        25.95 o                         
  -1   4  14         49.16         52.85        12.99 o                         
   0   4  14        196.51        180.37        17.52 o                         
   1   4  14          7.17          9.92        18.78 o                         
   2   4  14        494.70        499.60        50.24 o                         
  -5   5  14         15.46         44.66        27.91 o                         
  -4   5  14        293.16        297.14        22.41 o                         
  -3   5  14        647.86        612.71        26.64 o                         
  -2   5  14          0.56          3.01        11.52 o                         
  -1   5  14        770.60        743.93        44.39 o                         
   0   5  14         61.98         60.01        21.59 o                         
   1   5  14       1135.36       1116.99        67.55 o                         
   2   5  14         51.58         18.42        30.15 o                         
  -5   6  14        412.25        384.03        48.57 o                         
  -4   6  14       1141.23       1162.12        54.10 o                         
  -3   6  14         58.35         56.40        15.01 o                         
  -2   6  14         69.05         72.29        21.19 o                         
  -1   6  14         17.72         30.15        25.12 o                         
   0   6  14       1190.88       1189.56        65.32 o                         
   1   6  14         24.15          0.00        26.24 o                         
   2   6  14         77.73         66.99        36.29 o                         
  -4   7  14        262.28        285.22        50.24 o                         
  -3   7  14         94.93         99.76        37.68 o                         
  -2   8  14        162.82        153.52        29.59 o                         
                                                                                
